# Supplementary material for: Adaptation of the late ISC pathway in the anaerobic mitochondrial organelles of Giardia intestinalis
Source: PLoS Pathog. 2023 Oct 4;19(10):e1010773. doi: 10.1371/journal.ppat.1010773 (PMC10578589; doi:10.1371/journal.ppat.1010773)
Supplement: S1 Table — For all proteins, statistical analysis based upon the biological and technical triplicates are shown. (XLSX) [file ppat.1010773.s006.xlsx]

## Sheet: BolA_signif
annotation	Majority protein IDs	Fasta headers	BolA: Significant Class A	BolA: Significant Class B	BolA: -Log(P-value)	BolA: Difference
	GL50803_10013	GL50803_10013 | organism=Giardia_Assemblage_A_isolate_WB | product=Hypothetical protein | location=GLCHR03:1210321-1210983(+) | length=220			0.392975	-0.582187
	GL50803_10014	GL50803_10014 | organism=Giardia_Assemblage_A_isolate_WB | product=Hypothetical protein | location=GLCHR03:1210956-1212158(+) | length=400			0.208034	-0.243664
	GL50803_10027	GL50803_10027 | organism=Giardia_Assemblage_A_isolate_WB | product=Hypothetical protein | location=GLCHR05:1201281-1202036(+) | length=251			0.359347	-0.905479
	GL50803_10038	GL50803_10038 | organism=Giardia_Assemblage_A_isolate_WB | product=Alpha-18 giardin | location=GLCHR05:1188239-1189099(+) | length=286			0.785682	-0.923091
	GL50803_10073	GL50803_10073 | organism=Giardia_Assemblage_A_isolate_WB | product=Alpha-12 giardin | location=GLCHR05:4415435-4416406(+) | length=323			0.087446	-0.229878
	GL50803_10079	GL50803_10079 | organism=Giardia_Assemblage_A_isolate_WB | product=Hypothetical protein | location=GLCHR05:1274136-1276370(-) | length=744			0.288017	0.461134
	GL50803_100906	GL50803_100906 | organism=Giardia_Assemblage_A_isolate_WB | product=Dynein heavy chain. putative | location=GLCHR03:1910353-1927005(+) | length=5550			2.12903	-2.37428
	GL50803_10091	GL50803_10091 | organism=Giardia_Assemblage_A_isolate_WB | product=Ribosomal protein L23 | location=GLCHR05:1285238-1285666(-) | length=142			0.730585	1.09201
	GL50803_101074	GL50803_101074 | organism=Giardia_Assemblage_A_isolate_WB | product=VSP with INR | location=GLCHR03:76224-78443(+) | length=739			0.260272	-0.728997
	GL50803_101168	GL50803_101168 | organism=Giardia_Assemblage_A_isolate_WB | product=Protein 21.1 | location=GLCHR04:463925-467290(+) | length=1121			0.698268	-1.42066
	GL50803_101212	GL50803_101212 | organism=Giardia_Assemblage_A_isolate_WB | product=Hypothetical protein | location=GLCHR04:600746-605905(-) | length=1719			0.299704	-0.491321
	GL50803_101260	GL50803_101260 | organism=Giardia_Assemblage_A_isolate_WB | product=Hypothetical protein | location=GLCHR04:2216879-2218642(-) | length=587			0.170605	0.3504
	GL50803_136021;GL50803_136020;GL50803_101291	GL50803_136021 | organism=Giardia_Assemblage_A_isolate_WB | product=Beta tubulin | location=GLCHR05:3630334-3631677(+) | length=447;GL50803_136020 | organism=Giardia_Assemblage_A_isolate_WB | product=Beta tubulin | location=GLCHR05:3625697-3627040(-) | len			1.01316	-0.700947
	GL50803_101326	GL50803_101326 | organism=Giardia_Assemblage_A_isolate_WB | product=Hypothetical protein | location=GLCHR04:1543814-1544776(+) | length=320			1.51692	-2.78084
	GL50803_101450	GL50803_101450 | organism=Giardia_Assemblage_A_isolate_WB | product=Protein 21.1 | location=GLCHR03:1089913-1091448(+) | length=511			0.0328431	-0.047852
	GL50803_10167	GL50803_10167 | organism=Giardia_Assemblage_A_isolate_WB | product=Coiled-coil protein | location=GLCHR03:1540416-1543988(+) | length=1190			1.41127	-3.24008
BolA	XP_037902245.1BolA-likeprotein[Giardiaintestinalis]	XP_037902245.1 BolA-like protein [Giardia intestinalis]	+	+	5.8676	14.742
	GL50803_101824	GL50803_101824 | organism=Giardia_Assemblage_A_isolate_WB | product=Hypothetical protein | location=CH991761:252806-255397(-) | length=863			0.154561	0.231109
	GL50803_101866	GL50803_101866 | organism=Giardia_Assemblage_A_isolate_WB | product=Kinase. NEK | location=GLCHR04:2551205-2553634(+) | length=809			0.224068	-0.440687
	GL50803_10196	GL50803_10196 | organism=Giardia_Assemblage_A_isolate_WB | product=Hypothetical protein | location=GLCHR01:725572-726066(+) | length=164			0.141052	0.435467
	GL50803_102022	GL50803_102022 | organism=Giardia_Assemblage_A_isolate_WB | product=Hypothetical protein | location=GLCHR05:4333683-4336562(+) | length=959			0.0722181	-0.274692
	GL50803_102023	GL50803_102023 | organism=Giardia_Assemblage_A_isolate_WB | product=Protein 21.1 | location=GLCHR05:4336611-4339124(-) | length=837			0.0471924	-0.131046
	GL50803_102101	GL50803_102101 | organism=Giardia_Assemblage_A_isolate_WB | product=Kinesin-3 | location=GLCHR04:998288-1001368(+) | length=1026			0.0514623	-0.073713
	GL50803_102108	GL50803_102108 | organism=Giardia_Assemblage_A_isolate_WB | product=Clathrin heavy chain | location=GLCHR04:1021986-1027601(+) | length=1871			0.00618906	-0.0236128
	GL50803_102110	GL50803_102110 | organism=Giardia_Assemblage_A_isolate_WB | product=Hypothetical protein | location=GLCHR04:1034209-1036641(+) | length=810			0.0637367	0.129489
	GL50803_10219	GL50803_10219 | organism=Giardia_Assemblage_A_isolate_WB | product=Protein 21.1 | location=GLCHR01:904580-908872(-) | length=1430			1.35157	-3.56891
	GL50803_102248	GL50803_102248 | organism=Giardia_Assemblage_A_isolate_WB | product=Coiled-coil protein | location=GLCHR04:1752060-1755128(+) | length=1022			0.619751	-1.25955
	GL50803_10232	GL50803_10232 | organism=Giardia_Assemblage_A_isolate_WB | product=Hypothetical protein | location=GLCHR03:1881450-1883459(+) | length=669			0.0809397	-0.289086
	GL50803_102438	GL50803_102438 | organism=Giardia_Assemblage_A_isolate_WB | product=Plasma membrane calcium-transporting ATPase 2 | location=GLCHR05:4213081-4215429(+) | length=782			0.116798	-0.122292
	GL50803_10254	GL50803_10254 | organism=Giardia_Assemblage_A_isolate_WB | product=Dynein intermediate chain | location=GLCHR01:1333961-1336375(-) | length=804			1.01351	-1.50556
	GL50803_102722	GL50803_102722 | organism=Giardia_Assemblage_A_isolate_WB | product=Ribosome biogenesis protein BMS1 | location=GLCHR03:1319716-1323597(+) | length=1293			1.36245	2.57845
	GL50803_102728	GL50803_102728 | organism=Giardia_Assemblage_A_isolate_WB | product=Hypothetical protein | location=GLCHR03:1337434-1339299(-) | length=621			1.49505	2.03395
	GL50803_102893	GL50803_102893 | organism=Giardia_Assemblage_A_isolate_WB | product=Protein 21.1 | location=GLCHR03:863709-867467(-) | length=1252			1.23432	1.07427
	GL50803_102921	GL50803_102921 | organism=Giardia_Assemblage_A_isolate_WB | product=hypothetical protein | location=GLCHR03:928609-930471(-) | length=620			0.5751	-0.333919
	GL50803_10303	GL50803_10303 | organism=Giardia_Assemblage_A_isolate_WB | product=Hypothetical protein | location=GLCHR04:676765-677964(-) | length=399			0.366864	-0.58067
	GL50803_103059	GL50803_103059 | organism=Giardia_Assemblage_A_isolate_WB | product=Dynein heavy chain | location=GLCHR02:16123-23343(-) | length=2406			0.995671	-1.33714
	GL50803_103082	GL50803_103082 | organism=Giardia_Assemblage_A_isolate_WB | product=Hypothetical protein | location=GLCHR01:34869-37850(-) | length=993			0.091025	-0.333388
	GL50803_10311	GL50803_10311 | organism=Giardia_Assemblage_A_isolate_WB | product=Ornithine carbamoyltransferase | location=GLCHR03:1022938-1023921(+) | length=327			0.568139	0.584866
	GL50803_10316	GL50803_10316 | organism=Giardia_Assemblage_A_isolate_WB | product=Hypothetical protein | location=GLCHR03:1019029-1020021(+) | length=330			0.275683	0.755501
	GL50803_103164	GL50803_103164 | organism=Giardia_Assemblage_A_isolate_WB | product=H-SHIPPO 1 | location=GLCHR05:1721322-1722533(+) | length=403			0.444746	-1.23366
	GL50803_103202	GL50803_103202 | organism=Giardia_Assemblage_A_isolate_WB | product=Hypothetical protein | location=GLCHR01:773602-777687(+) | length=1361			0.101947	-0.238267
	GL50803_103437;GL50803_112682	GL50803_103437 | organism=Giardia_Assemblage_A_isolate_WB | product=Alpha-9 giardin | location=GLCHR03:63654-64559(+) | length=301;GL50803_112682 | organism=Giardia_Assemblage_A_isolate_WB | product=hypothetical protein | location=CH991763:23115-23876(+) |			0.863924	-2.1151
	GL50803_15265;GL50803_103540	GL50803_15265 | organism=Giardia_Assemblage_A_isolate_WB | product=Hypothetical protein | location=GLCHR02:981926-982840(-) | length=304;GL50803_103540 | organism=Giardia_Assemblage_A_isolate_WB | product=Hypothetical protein | location=GLCHR01:680316-6812			0.205847	-0.382293
	GL50803_10367	GL50803_10367 | organism=Giardia_Assemblage_A_isolate_WB | product=Ribosomal protein S24 | location=GLCHR04:1129929-1130327(+) | length=132			0.303729	1.03917
	GL50803_112079;GL50803_103676	GL50803_112079 | organism=Giardia_Assemblage_A_isolate_WB | product=Alpha-tubulin | location=GLCHR03:1813742-1815106(-) | length=454;GL50803_103676 | organism=Giardia_Assemblage_A_isolate_WB | product=Alpha-tubulin | location=GLCHR05:3287152-3288516(-) | l			1.19643	-0.858805
	GL50803_10370	GL50803_10370 | organism=Giardia_Assemblage_A_isolate_WB | product=ATP/GTP binding protein. putative | location=GLCHR04:1125269-1126630(+) | length=453			0.0935081	0.276578
	GL50803_103713	GL50803_103713 | organism=Giardia_Assemblage_A_isolate_WB | product=Protein disulfide isomerase PDI4 | location=GLCHR03:1433304-1434368(-) | length=354			0.202501	-0.293148
	GL50803_103783	GL50803_103783 | organism=Giardia_Assemblage_A_isolate_WB | product=Protein 21.1 | location=GLCHR03:330614-331330(-) | length=238			0.785319	-1.06225
	GL50803_103807	GL50803_103807 | organism=Giardia_Assemblage_A_isolate_WB | product=Protein 21.1 | location=GLCHR05:1980697-1983537(+) | length=946			0.245217	-0.887922
	GL50803_103810	GL50803_103810 | organism=Giardia_Assemblage_A_isolate_WB | product=Protein 21.1 | location=GLCHR05:1966122-1971743(-) | length=1873			0.185864	0.670271
	GL50803_103838	GL50803_103838 | organism=Giardia_Assemblage_A_isolate_WB | product=Kinase. ULK | location=GLCHR02:976266-981890(-) | length=1874			0.736678	-0.847313
Grx5	GL50803_2013	GL50803_2013 | organism=Giardia_Assemblage_A_isolate_WB | product=Glutaredoxin-related protein | location=GLCHR01:1150793-1151401(+) | length=202	+	+	6.57718	7.95804
	GL50803_104139	GL50803_104139 | organism=Giardia_Assemblage_A_isolate_WB | product=Hypothetical protein | location=GLCHR01:821999-823468(+) | length=489			0.467067	-0.850915
	GL50803_104150	GL50803_104150 | organism=Giardia_Assemblage_A_isolate_WB | product=Kinase. PLK | location=GLCHR03:1712385-1714421(-) | length=678			0.0519238	-0.147037
	GL50803_104173	GL50803_104173 | organism=Giardia_Assemblage_A_isolate_WB | product=Isoleucyl-tRNA synthetase | location=GLCHR04:2465183-2468680(+) | length=1165			0.161299	-0.424283
	GL50803_10422	GL50803_10422 | organism=Giardia_Assemblage_A_isolate_WB | product=Hypothetical protein | location=GLCHR04:1365869-1366522(+) | length=217			0.584404	-0.961067
	GL50803_104248	GL50803_104248 | organism=Giardia_Assemblage_A_isolate_WB | product=Hypothetical protein | location=GLCHR04:2633698-2634909(-) | length=403			0.0548718	-0.172073
	GL50803_10428	GL50803_10428 | organism=Giardia_Assemblage_A_isolate_WB | product=Ribosomal protein L10 | location=GLCHR04:1363733-1364365(-) | length=210			0.428614	0.826446
	GL50803_10460	GL50803_10460 | organism=Giardia_Assemblage_A_isolate_WB | product=Hypothetical protein | location=GLCHR01:1217511-1219220(+) | length=569			0.162821	0.813597
	GL50803_104685	GL50803_104685 | organism=Giardia_Assemblage_A_isolate_WB | product=Caltractin | location=GLCHR05:1720652-1721182(-) | length=176			0.765186	-0.782566
	GL50803_104866	GL50803_104866 | organism=Giardia_Assemblage_A_isolate_WB | product=GTL3 aka MD0260 | location=GLCHR02:1120344-1120928(-) | length=194			0.935424	-0.934224
	GL50803_10521	GL50803_10521 | organism=Giardia_Assemblage_A_isolate_WB | product=Arginyl-tRNA synthetase | location=GLCHR05:4285799-4287664(-) | length=621			0.0648063	0.165961
	GL50803_10522	GL50803_10522 | organism=Giardia_Assemblage_A_isolate_WB | product=Hypothetical protein | location=GLCHR05:4284903-4285757(+) | length=284			0.10531	-0.470454
	GL50803_10524	GL50803_10524 | organism=Giardia_Assemblage_A_isolate_WB | product=Hypothetical protein | location=GLCHR05:4283113-4283865(-) | length=250			0.00351535	0.0178984
	GL50803_10527	GL50803_10527 | organism=Giardia_Assemblage_A_isolate_WB | product=Hypothetical protein | location=GLCHR05:4281015-4281962(-) | length=315			0.214849	-0.611518
	GL50803_10570	GL50803_10570 | organism=Giardia_Assemblage_A_isolate_WB | product=FKBP-type peptidyl-prolyl cis-trans isomerase | location=GLCHR01:755256-756320(-) | length=354			0.511074	0.693603
	GL50803_10577	GL50803_10577 | organism=Giardia_Assemblage_A_isolate_WB | product=Nucleolar protein NOP5 | location=GLCHR01:745277-746773(-) | length=498			0.675662	0.779702
	GL50803_10608	GL50803_10608 | organism=Giardia_Assemblage_A_isolate_WB | product=Hypothetical protein | location=CH991761:248414-251203(-) | length=929			0.563325	0.374096
	GL50803_10623	GL50803_10623 | organism=Giardia_Assemblage_A_isolate_WB | product=Phosphoenolpyruvate carboxykinase | location=GLCHR03:850721-852685(-) | length=654			1.37623	1.93005
	GL50803_10676	GL50803_10676 | organism=Giardia_Assemblage_A_isolate_WB | product=Hypothetical protein | location=GLCHR02:1000517-1002661(-) | length=714			0.0692975	0.549879
	GL50803_1076	GL50803_1076 | organism=Giardia_Assemblage_A_isolate_WB | product=Alpha-13 giardin | location=GLCHR03:64611-65648(+) | length=345			0.0818371	0.166164
	GL50803_10762	GL50803_10762 | organism=Giardia_Assemblage_A_isolate_WB | product=Hypothetical protein | location=GLCHR04:1225063-1226529(-) | length=488			0.0942784	-0.294954
	GL50803_10780	GL50803_10780 | organism=Giardia_Assemblage_A_isolate_WB | product=Ribosomal protein S27 | location=GLCHR04:1245273-1245647(+) | length=124			0.262545	0.91745
	GL50803_10808	GL50803_10808 | organism=Giardia_Assemblage_A_isolate_WB | product=Hypothetical protein | location=GLCHR02:475201-475887(+) | length=228			0.747934	-0.711462
	GL50803_10810	GL50803_10810 | organism=Giardia_Assemblage_A_isolate_WB | product=Hypothetical protein | location=GLCHR02:474222-475061(-) | length=279			0.202426	0.600156
	GL50803_10822	GL50803_10822 | organism=Giardia_Assemblage_A_isolate_WB | product=WD-40 repeat protein family | location=GLCHR01:1299082-1300110(-) | length=342			0.0802552	0.154099
	GL50803_10825	GL50803_10825 | organism=Giardia_Assemblage_A_isolate_WB | product=Coiled-coil protein | location=GLCHR01:1306507-1308729(+) | length=740			0.0771491	-0.274364
	GL50803_10843	GL50803_10843 | organism=Giardia_Assemblage_A_isolate_WB | product=Thymus-specific serine protease precursor | location=GLCHR01:1162137-1163705(-) | length=522			0.688927	1.25187
	GL50803_10853	GL50803_10853 | organism=Giardia_Assemblage_A_isolate_WB | product=hypothetical protein | location=GLCHR01:1178224-1181274(+) | length=1016			0.204294	0.772906
	GL50803_10856	GL50803_10856 | organism=Giardia_Assemblage_A_isolate_WB | product=Alpha-snap | location=GLCHR01:1182632-1183516(+) | length=294			0.0844907	-0.168267
	GL50803_10870	GL50803_10870 | organism=Giardia_Assemblage_A_isolate_WB | product=Aspartyl-tRNA synthetase | location=GLCHR03:1808321-1809988(-) | length=555			0.64665	0.56899
	GL50803_10875	GL50803_10875 | organism=Giardia_Assemblage_A_isolate_WB | product=Hypothetical protein | location=GLCHR03:1802222-1805008(-) | length=928			0.656219	0.757666
	GL50803_10879	GL50803_10879 | organism=Giardia_Assemblage_A_isolate_WB | product=Hypothetical protein | location=GLCHR03:1797844-1800303(+) | length=819			0.22595	-0.503902
	GL50803_10885	GL50803_10885 | organism=Giardia_Assemblage_A_isolate_WB | product=4-alpha-glucanotransferase. amylo-alpha-1.6-glucosidase | location=GLCHR03:1787030-1792225(+) | length=1731			0.472355	1.20657
	GL50803_10892	GL50803_10892 | organism=Giardia_Assemblage_A_isolate_WB | product=Hypothetical protein | location=GLCHR05:2706914-2709127(-) | length=737			0.115299	0.260706
	GL50803_10893	GL50803_10893 | organism=Giardia_Assemblage_A_isolate_WB | product=Kinase. NEK | location=GLCHR05:2705895-2706860(+) | length=321			1.54821	-2.88197
	GL50803_10911	GL50803_10911 | organism=Giardia_Assemblage_A_isolate_WB | product=Protein 21.1 | location=GLCHR05:2686379-2689537(-) | length=1052			0.23946	-1.04887
	GL50803_10919	GL50803_10919 | organism=Giardia_Assemblage_A_isolate_WB | product=Ribosomal protein S10B | location=GLCHR04:2469963-2470367(+) | length=134			0.326465	0.613749
	GL50803_10971	GL50803_10971 | organism=Giardia_Assemblage_A_isolate_WB | product=Hypothetical protein | location=GLCHR02:325309-327186(+) | length=625			0.708722	0.835072
	GL50803_10976	GL50803_10976 | organism=Giardia_Assemblage_A_isolate_WB | product=Nuclear ATP/GTP-binding protein | location=GLCHR02:315994-320262(-) | length=1422			0.0810009	-0.208229
	GL50803_11043	GL50803_11043 | organism=Giardia_Assemblage_A_isolate_WB | product=Fructose-bisphosphate aldolase | location=GLCHR03:1152763-1153734(+) | length=323			0.932863	0.819932
	GL50803_11105	GL50803_11105 | organism=Giardia_Assemblage_A_isolate_WB | product=Hypothetical protein | location=GLCHR05:2019199-2020965(+) | length=588			0.141142	-0.172499
	GL50803_11118	GL50803_11118 | organism=Giardia_Assemblage_A_isolate_WB | product=Enolase | location=GLCHR05:2034587-2035924(+) | length=445			0.720478	1.36278
	GL50803_11164	GL50803_11164 | organism=Giardia_Assemblage_A_isolate_WB | product=Protein 21.1 | location=GLCHR05:2661167-2663317(+) | length=716			0.28247	-1.30387
	GL50803_11165	GL50803_11165 | organism=Giardia_Assemblage_A_isolate_WB | product=Protein 21.1 | location=GLCHR05:2658864-2661110(+) | length=748			0.159195	-0.437654
	GL50803_11174	GL50803_11174 | organism=Giardia_Assemblage_A_isolate_WB | product=hypothetical protein | location=GLCHR05:2649943-2650950(-) | length=335			0.25708	-0.685736
	GL50803_11177	GL50803_11177 | organism=Giardia_Assemblage_A_isolate_WB | product=Kinesin-like protein | location=GLCHR05:2643246-2645000(+) | length=584			1.11783	-1.34252
	GL50803_111950	GL50803_111950 | organism=Giardia_Assemblage_A_isolate_WB | product=Dynein heavy chain | location=GLCHR05:2868335-2883688(-) | length=5117			1.2332	-2.31538
	GL50803_112063	GL50803_112063 | organism=Giardia_Assemblage_A_isolate_WB | product=Hypothetical protein | location=GLCHR02:1260191-1262161(-) | length=656			0.9434	1.61355
	GL50803_11207	GL50803_11207 | organism=Giardia_Assemblage_A_isolate_WB | product=Hypothetical protein | location=GLCHR05:3323767-3325344(+) | length=525			0.320148	0.382396
	GL50803_112076	GL50803_112076 | organism=Giardia_Assemblage_A_isolate_WB | product=Kinase. CDC7 | location=GLCHR03:1821134-1826227(+) | length=1697			1.85312	-1.06892
	GL50803_112112	GL50803_112112 | organism=Giardia_Assemblage_A_isolate_WB | product=Hypothetical protein | location=GLCHR03:1707062-1710724(-) | length=1220			0.90605	-2.78024
	GL50803_112258	GL50803_112258 | organism=Giardia_Assemblage_A_isolate_WB | product=Hypothetical protein | location=GLCHR01:736666-743334(-) | length=2222			0.325663	-0.487853
	GL50803_112312;GL50803_112304	GL50803_112312 | organism=Giardia_Assemblage_A_isolate_WB | product=Elongation factor 1-alpha | location=GLCHR02:65293-66621(+) | length=442;GL50803_112304 | organism=Giardia_Assemblage_A_isolate_WB | product=Elongation factor 1-alpha | location=GLCHR02:27			0.568891	0.544745
	GL50803_112408	GL50803_112408 | organism=Giardia_Assemblage_A_isolate_WB | product=Hypothetical protein | location=GLCHR04:584076-589637(-) | length=1853			0.193822	-0.323658
	GL50803_11247	GL50803_11247 | organism=Giardia_Assemblage_A_isolate_WB | product=Ribosomal protein L13a | location=GLCHR04:2660666-2661259(+) | length=197			0.112623	-0.111021
	GL50803_112572	GL50803_112572 | organism=Giardia_Assemblage_A_isolate_WB | product=hypothetical protein | location=GLCHR05:2665325-2666758(+) | length=477			0.458765	-1.48664
	GL50803_112729	GL50803_112729 | organism=Giardia_Assemblage_A_isolate_WB | product=Kinesin like protein | location=GLCHR05:2293087-2296413(-) | length=1108			0.470031	-0.499923
	GL50803_112787	GL50803_112787 | organism=Giardia_Assemblage_A_isolate_WB | product=Hypothetical protein | location=GLCHR04:2545569-2551103(-) | length=1844			0.12505	0.387544
	GL50803_112846	GL50803_112846 | organism=Giardia_Assemblage_A_isolate_WB | product=Kinesin-3 | location=GLCHR04:1028107-1031394(-) | length=1095			0.676892	-0.846457
	GL50803_11311	GL50803_11311 | organism=Giardia_Assemblage_A_isolate_WB | product=Kinase. NEK | location=GLCHR04:1410150-1411253(+) | length=367			0.940391	-0.816551
	GL50803_113137	GL50803_113137 | organism=Giardia_Assemblage_A_isolate_WB | product=Hypothetical protein | location=GLCHR01:1338541-1342005(-) | length=1154			0.379971	-0.758062
	GL50803_11321	GL50803_11321 | organism=Giardia_Assemblage_A_isolate_WB | product=Hypothetical protein | location=GLCHR02:1232001-1236659(-) | length=1552			1.62413	-1.63195
	GL50803_113365	GL50803_113365 | organism=Giardia_Assemblage_A_isolate_WB | product=5-3 exoribonuclease 2 | location=GLCHR04:1676804-1682674(+) | length=1956			0.190981	0.302866
	GL50803_113456	GL50803_113456 | organism=Giardia_Assemblage_A_isolate_WB | product=Kinase. VPS15 | location=GLCHR02:525511-531777(+) | length=2088			0.12728	-0.214628
	GL50803_113480;GL50803_135873	GL50803_113480 | organism=Giardia_Assemblage_A_isolate_WB | product=Hypothetical protein | location=GLCHR03:1670269-1674069(+) | length=1266;GL50803_135873 | organism=Giardia_Assemblage_A_isolate_WB | product=Hypothetical protein | location=GLCHR03:1651945			0.0921781	-0.334804
	GL50803_113553	GL50803_113553 | organism=Giardia_Assemblage_A_isolate_WB | product=Kinase. NEK | location=GLCHR03:476501-478453(+) | length=650			0.145741	-0.577795
Fdx	GL50803_27266	GL50803_27266 | organism=Giardia_Assemblage_A_isolate_WB | product=[2Fe-2S] ferredoxin | location=GLCHR02:252344-252780(-) | length=133	+	+	8.29978	7.86619
	GL50803_11359	GL50803_11359 | organism=Giardia_Assemblage_A_isolate_WB | product=Ribosomal protein S4 | location=GLCHR04:195899-196705(-) | length=268			0.402942	1.083
	GL50803_113603	GL50803_113603 | organism=Giardia_Assemblage_A_isolate_WB | product=ELKS | location=GLCHR01:945014-947788(+) | length=924			0.139303	-0.504247
	GL50803_113622	GL50803_113622 | organism=Giardia_Assemblage_A_isolate_WB | product=Protein 21.1 | location=GLCHR01:895278-899792(+) | length=1504			0.256755	-0.709207
	GL50803_113662	GL50803_113662 | organism=Giardia_Assemblage_A_isolate_WB | product=hypothetical protein | location=GLCHR03:751264-754329(-) | length=1021			0.392666	-0.647413
	GL50803_113677	GL50803_113677 | organism=Giardia_Assemblage_A_isolate_WB | product=Coiled-coil protein | location=GLCHR02:1450392-1457219(+) | length=2275			0.455428	-1.17942
	GL50803_113722	GL50803_113722 | organism=Giardia_Assemblage_A_isolate_WB | product=Hypothetical protein | location=GLCHR03:1416288-1427897(+) | length=3869			1.15228	0.525643
	GL50803_113892	GL50803_113892 | organism=Giardia_Assemblage_A_isolate_WB | product=Long chain fatty acid CoA ligase. putative | location=GLCHR05:1883933-1886209(-) | length=758			0.280393	-0.588524
	GL50803_11390	GL50803_11390 | organism=Giardia_Assemblage_A_isolate_WB | product=Kinase. NEK | location=GLCHR02:127987-130320(+) | length=777			0.0509797	0.155922
	GL50803_113987;GL50803_114891;GL50803_112126;GL50803_27717	GL50803_113987 | organism=Giardia_Assemblage_A_isolate_WB | product=High cysteine membrane protein Group 3 | location=GLCHR04:776919-779420(+) | length=833;GL50803_114891 | organism=Giardia_Assemblage_A_isolate_WB | product=High cysteine membrane protein G			0.15613	0.190023
	GL50803_114209	GL50803_114209 | organism=Giardia_Assemblage_A_isolate_WB | product=hypothetical protein | location=GLCHR02:252909-262280(+) | length=3123			0.229941	-0.414125
	GL50803_114277	GL50803_114277 | organism=Giardia_Assemblage_A_isolate_WB | product=VSP | location=GLCHR04:1718502-1720454(+) | length=650			0.32316	-0.744915
	GL50803_114307	GL50803_114307 | organism=Giardia_Assemblage_A_isolate_WB | product=Kinase. NEK | location=GLCHR02:622002-624743(+) | length=913			0.00824179	0.0126359
	GL50803_11438	GL50803_11438 | organism=Giardia_Assemblage_A_isolate_WB | product=hypothetical protein | location=GLCHR05:2296474-2297784(-) | length=436			0.0327529	0.0539457
	GL50803_114462	GL50803_114462 | organism=Giardia_Assemblage_A_isolate_WB | product=Axonemal p66.0 | location=GLCHR03:351832-353490(+) | length=552			1.37466	-1.52494
	GL50803_114469	GL50803_114469 | organism=Giardia_Assemblage_A_isolate_WB | product=Hypothetical protein | location=GLCHR03:380500-381495(-) | length=331			1.4158	-3.19486
	GL50803_114498	GL50803_114498 | organism=Giardia_Assemblage_A_isolate_WB | product=Hypothetical protein | location=GLCHR05:838391-843340(+) | length=1649			0.0544716	0.0798686
	GL50803_114609	GL50803_114609 | organism=Giardia_Assemblage_A_isolate_WB | product=Pyruvate-flavodoxin oxidoreductase | location=GLCHR02:1109298-1113059(+) | length=1253			0.116089	0.391486
	GL50803_114623	GL50803_114623 | organism=Giardia_Assemblage_A_isolate_WB | product=Hypothetical protein | location=GLCHR05:4107614-4108882(+) | length=422			1.1015	-1.05269
	GL50803_114776	GL50803_114776 | organism=Giardia_Assemblage_A_isolate_WB | product=NSF | location=GLCHR03:60247-62721(+) | length=824			0.343234	-0.678186
	GL50803_114777	GL50803_114777 | organism=Giardia_Assemblage_A_isolate_WB | product=Hypothetical protein | location=GLCHR05:4424664-4426634(+) | length=656			0.285504	0.595842
	GL50803_114787	GL50803_114787 | organism=Giardia_Assemblage_A_isolate_WB | product=Alpha-7.3 giardin | location=GLCHR05:4401466-4402353(-) | length=295			0.412999	-0.310757
	GL50803_11487	GL50803_11487 | organism=Giardia_Assemblage_A_isolate_WB | product=Hypothetical protein | location=GLCHR02:169625-171340(-) | length=571			0.0709576	0.186733
	GL50803_114912	GL50803_114912 | organism=Giardia_Assemblage_A_isolate_WB | product=hypothetical protein | location=GLCHR04:487373-491131(-) | length=1252			0.143566	-0.537731
	GL50803_115159	GL50803_115159 | organism=Giardia_Assemblage_A_isolate_WB | product=Hypothetical protein | location=GLCHR05:3533852-3535786(-) | length=644			1.46206	1.71681
	GL50803_115239	GL50803_115239 | organism=Giardia_Assemblage_A_isolate_WB | product=Translation initiation factor IF-2. putative | location=GLCHR03:1907456-1910236(-) | length=926			0.402732	0.541512
	GL50803_115245	GL50803_115245 | organism=Giardia_Assemblage_A_isolate_WB | product=Coiled-coil protein | location=GLCHR03:1886970-1890212(-) | length=1080			0.196681	-0.544021
	GL50803_11540	GL50803_11540 | organism=Giardia_Assemblage_A_isolate_WB | product=Hexose transporter | location=GLCHR03:949443-950981(-) | length=512			0.761822	-1.18956
	GL50803_115479;GL50803_115478	GL50803_115479 | organism=Giardia_Assemblage_A_isolate_WB | product=Hypothetical protein | location=GLCHR04:1981101-1983320(+) | length=739;GL50803_115478 | organism=Giardia_Assemblage_A_isolate_WB | product=Hypothetical protein | location=GLCHR04:2001138-			0.780358	-2.05862
	GL50803_11554	GL50803_11554 | organism=Giardia_Assemblage_A_isolate_WB | product=Kinase. NEK | location=GLCHR03:959817-960638(+) | length=273			0.468896	0.486154
	GL50803_11563	GL50803_11563 | organism=Giardia_Assemblage_A_isolate_WB | product=hypothetical protein | location=GLCHR03:976459-978123(+) | length=554			0.361458	-0.59909
	GL50803_11604	GL50803_11604 | organism=Giardia_Assemblage_A_isolate_WB | product=Hypothetical protein | location=GLCHR04:1946060-1946986(-) | length=308			0.991414	-0.611207
	GL50803_11621	GL50803_11621 | organism=Giardia_Assemblage_A_isolate_WB | product=Hypothetical protein | location=GLCHR04:1919557-1921044(+) | length=495			0.754649	1.7192
	GL50803_116477	GL50803_116477 | organism=Giardia_Assemblage_A_isolate_WB | product=VSP | location=GLCHR05:1164112-1166358(-) | length=748			0.141878	-0.482314
	GL50803_11649	GL50803_11649 | organism=Giardia_Assemblage_A_isolate_WB | product=Alpha-8 giardin | location=GLCHR03:43127-44062(+) | length=311			0.0142426	-0.0221996
	GL50803_11654	GL50803_11654 | organism=Giardia_Assemblage_A_isolate_WB | product=Alpha-1 giardin | location=GLCHR03:37988-38875(-) | length=295			0.600861	-0.480673
	GL50803_11683	GL50803_11683 | organism=Giardia_Assemblage_A_isolate_WB | product=Alpha-3 giardin | location=GLCHR05:2835685-2836575(-) | length=296			0.0463705	-0.110679
	GL50803_11701	GL50803_11701 | organism=Giardia_Assemblage_A_isolate_WB | product=Hypothetical protein | location=GLCHR05:2863869-2864366(+) | length=165			0.337432	0.361928
	GL50803_11743	GL50803_11743 | organism=Giardia_Assemblage_A_isolate_WB | product=Hypothetical protein | location=GLCHR02:1118864-1120303(+) | length=479			0.333496	0.777713
	GL50803_11755	GL50803_11755 | organism=Giardia_Assemblage_A_isolate_WB | product=Hypothetical protein | location=GLCHR02:1131140-1131922(+) | length=260			0.0884359	0.253779
	GL50803_11867	GL50803_11867 | organism=Giardia_Assemblage_A_isolate_WB | product=Coiled-coil protein | location=GLCHR01:564483-565679(+) | length=398			1.04335	-2.16317
	GL50803_11877	GL50803_11877 | organism=Giardia_Assemblage_A_isolate_WB | product=Hypothetical protein | location=GLCHR03:1115627-1119940(-) | length=1437			0.196193	0.681441
	GL50803_11932	GL50803_11932 | organism=Giardia_Assemblage_A_isolate_WB | product=hypothetical protein | location=GLCHR04:878097-881987(+) | length=1296			0.16771	0.686615
	GL50803_11950	GL50803_11950 | organism=Giardia_Assemblage_A_isolate_WB | product=Ribosomal protein L18 | location=GLCHR04:895590-896129(+) | length=179			0.430154	0.746848
	GL50803_11984	GL50803_11984 | organism=Giardia_Assemblage_A_isolate_WB | product=Hypothetical protein | location=GLCHR01:1056830-1057360(+) | length=176			1.0891	1.77868
	GL50803_11992	GL50803_11992 | organism=Giardia_Assemblage_A_isolate_WB | product=TCP-1 chaperonin subunit epsilon | location=GLCHR01:1045147-1046808(-) | length=553			0.103239	0.180348
	GL50803_12035	GL50803_12035 | organism=Giardia_Assemblage_A_isolate_WB | product=Hypothetical protein | location=GLCHR03:1655388-1656083(+) | length=231			0.189815	0.352626
	GL50803_12046	GL50803_12046 | organism=Giardia_Assemblage_A_isolate_WB | product=SPEF1-like protein | location=GLCHR03:1664834-1665568(+) | length=244			0.195788	0.274624
	GL50803_12102	GL50803_12102 | organism=Giardia_Assemblage_A_isolate_WB | product=Elongation factor 1-gamma | location=GLCHR04:57528-58736(-) | length=402			0.128673	-0.31529
	GL50803_121046;GL50803_121045	GL50803_121046 | organism=Giardia_Assemblage_A_isolate_WB | product=Histone H2B | location=GLCHR05:3399928-3400320(+) | length=130;GL50803_121045 | organism=Giardia_Assemblage_A_isolate_WB | product=Histone H2B | location=GLCHR05:3406202-3406594(+) | lengt			0.201519	-0.542841
	GL50803_12139	GL50803_12139 | organism=Giardia_Assemblage_A_isolate_WB | product=Protein 21.1 | location=GLCHR05:4353561-4355606(-) | length=681			0.729882	-1.84423
	GL50803_12148	GL50803_12148 | organism=Giardia_Assemblage_A_isolate_WB | product=Kinase. NEK | location=GLCHR03:662366-664723(-) | length=785			0.528061	-1.27944
	GL50803_12163	GL50803_12163 | organism=Giardia_Assemblage_A_isolate_WB | product=Hypothetical protein | location=CH991767:461408-462628(-) | length=406			1.03375	-2.1501
	GL50803_12207	GL50803_12207 | organism=Giardia_Assemblage_A_isolate_WB | product=hypothetical protein | location=GLCHR04:2113758-2116376(-) | length=872			0.153705	0.475684
	GL50803_12216	GL50803_12216 | organism=Giardia_Assemblage_A_isolate_WB | product=Vacuolar ATP synthase subunit B | location=GLCHR04:2101514-2103007(+) | length=497			1.12285	1.49807
	GL50803_12218	GL50803_12218 | organism=Giardia_Assemblage_A_isolate_WB | product=hypothetical protein | location=GLCHR04:2093085-2094752(+) | length=555			1.60891	-3.04843
	GL50803_12224	GL50803_12224 | organism=Giardia_Assemblage_A_isolate_WB | product=Hypothetical protein | location=GLCHR04:2088791-2089693(-) | length=300			0.871581	-0.904535
	GL50803_12225	GL50803_12225 | organism=Giardia_Assemblage_A_isolate_WB | product=Hypothetical protein | location=GLCHR04:2087487-2088842(-) | length=451			0.52436	-0.446207
	GL50803_12229	GL50803_12229 | organism=Giardia_Assemblage_A_isolate_WB | product=Hypothetical protein | location=GLCHR04:2085169-2086008(-) | length=279			1.04568	-1.01315
	GL50803_12230	GL50803_12230 | organism=Giardia_Assemblage_A_isolate_WB | product=hypothetical protein | location=GLCHR04:2084344-2085036(-) | length=230			0.47885	-0.814853
	GL50803_12598	GL50803_12598 | organism=Giardia_Assemblage_A_isolate_WB | product=KRR1 | location=GLCHR02:803040-804026(-) | length=328			0.00428437	0.00712935
	GL50803_12828	GL50803_12828 | organism=Giardia_Assemblage_A_isolate_WB | product=Hypothetical protein | location=CH991769:660169-661395(+) | length=408			0.00449132	0.00889953
	GL50803_12945	GL50803_12945 | organism=Giardia_Assemblage_A_isolate_WB | product=Hypothetical protein | location=GLCHR05:837317-838216(-) | length=299			0.509755	0.933201
	GL50803_12981	GL50803_12981 | organism=Giardia_Assemblage_A_isolate_WB | product=Ribosomal protein S5 | location=CH991769:654358-654930(+) | length=190			0.0925468	0.230222
	GL50803_1300	GL50803_1300 | organism=Giardia_Assemblage_A_isolate_WB | product=Hypothetical protein | location=GLCHR05:1858114-1858917(-) | length=267			0.421947	0.381978
	GL50803_13103	GL50803_13103 | organism=Giardia_Assemblage_A_isolate_WB | product=Hypothetical protein | location=GLCHR05:1869412-1870278(-) | length=288			0.775013	1.18462
	GL50803_13133	GL50803_13133 | organism=Giardia_Assemblage_A_isolate_WB | product=Hypothetical protein | location=GLCHR01:648908-650488(+) | length=526			0.00211443	-0.00759935
	GL50803_13143	GL50803_13143 | organism=Giardia_Assemblage_A_isolate_WB | product=Hypothetical protein | location=GLCHR04:1208747-1209514(-) | length=255			0.100016	0.236058
	GL50803_13210	GL50803_13210 | organism=Giardia_Assemblage_A_isolate_WB | product=Hypothetical protein | location=GLCHR05:3856328-3857491(-) | length=387			0.0557799	0.068035
	GL50803_13215	GL50803_13215 | organism=Giardia_Assemblage_A_isolate_WB | product=Kinase. NEK | location=GLCHR03:1184514-1186421(-) | length=635			0.118453	-0.292394
	GL50803_13268	GL50803_13268 | organism=Giardia_Assemblage_A_isolate_WB | product=Hypothetical protein | location=GLCHR02:1248127-1248393(-) | length=88			0.337141	-0.631953
	GL50803_13273	GL50803_13273 | organism=Giardia_Assemblage_A_isolate_WB | product=Dynein light intermediate chain | location=GLCHR05:4078904-4079611(+) | length=235			1.12193	-1.30367
	GL50803_13279	GL50803_13279 | organism=Giardia_Assemblage_A_isolate_WB | product=hypothetical protein | location=GLCHR01:1211007-1212350(+) | length=447			0.408434	0.462847
	GL50803_13282	GL50803_13282 | organism=Giardia_Assemblage_A_isolate_WB | product=Hypothetical protein | location=GLCHR01:187549-189786(+) | length=745			0.0945993	0.242565
	GL50803_13352	GL50803_13352 | organism=Giardia_Assemblage_A_isolate_WB | product=T-complex protein-10 | location=GLCHR04:2348729-2351188(+) | length=819			0.140527	0.408719
	GL50803_13360	GL50803_13360 | organism=Giardia_Assemblage_A_isolate_WB | product=Protein 21.1 | location=GLCHR04:1086742-1088202(+) | length=486			0.120265	0.248719
	GL50803_13372	GL50803_13372 | organism=Giardia_Assemblage_A_isolate_WB | product=Spindle pole protein. putative | location=GLCHR01:67874-69268(-) | length=464			1.47503	-1.56603
	GL50803_134442;GL50803_134441	GL50803_134442 | organism=Giardia_Assemblage_A_isolate_WB | product=Hypothetical protein | location=GLCHR05:1241250-1241645(-) | length=131;GL50803_134441 | organism=Giardia_Assemblage_A_isolate_WB | product=Hypothetical protein | location=GLCHR05:1300853-			0.376605	-0.627014
	GL50803_1345	GL50803_1345 | organism=Giardia_Assemblage_A_isolate_WB | product=Ribosomal protein L10a | location=GLCHR05:3788386-3789051(-) | length=221			0.189188	-0.259052
	GL50803_13467	GL50803_13467 | organism=Giardia_Assemblage_A_isolate_WB | product=Hypothetical protein | location=GLCHR01:1256048-1256980(-) | length=310			1.06769	-2.06447
	GL50803_13475	GL50803_13475 | organism=Giardia_Assemblage_A_isolate_WB | product=Axoneme-associated protein GASP-180 | location=GLCHR05:1995462-2001836(-) | length=2124			0.675167	-1.30216
	GL50803_135003;GL50803_135002;GL50803_135001	GL50803_135003 | organism=Giardia_Assemblage_A_isolate_WB | product=Histone H4 | location=CH991767:467222-467521(-) | length=99;GL50803_135002 | organism=Giardia_Assemblage_A_isolate_WB | product=Histone H4 | location=CH991767:463089-463388(+) | length=99;			0.401814	-0.926031
	GL50803_135231;GL50803_14212	GL50803_135231 | organism=Giardia_Assemblage_A_isolate_WB | product=Histone H3 | location=GLCHR04:220892-221332(+) | length=146;GL50803_14212 | organism=Giardia_Assemblage_A_isolate_WB | product=Histone H3 | location=GLCHR04:582567-583136(-) | length=189			0.0428794	-0.105951
	GL50803_13561	GL50803_13561 | organism=Giardia_Assemblage_A_isolate_WB | product=Translation elongation factor | location=GLCHR01:1067637-1068299(-) | length=220			0.0259534	-0.0980382
	GL50803_135832;GL50803_135831;GL50803_112314	GL50803_135832 | organism=Giardia_Assemblage_A_isolate_WB | product=VSP. putative | location=CH991776:442-993(+) | length=183;GL50803_135831 | organism=Giardia_Assemblage_A_isolate_WB | product=VSP | location=CH991761:102321-102872(+) | length=183;GL50803_			0.727174	1.81429
	GL50803_13584	GL50803_13584 | organism=Giardia_Assemblage_A_isolate_WB | product=Hypothetical protein | location=CH991767:1110208-1111368(+) | length=386			1.2308	-0.716051
	GL50803_13606	GL50803_13606 | organism=Giardia_Assemblage_A_isolate_WB | product=Phosphatidylinositol-4-phosphate 5-kinase. putative | location=GLCHR03:828066-829769(-) | length=567			0.38399	0.455952
	GL50803_13608	GL50803_13608 | organism=Giardia_Assemblage_A_isolate_WB | product=Acetyl-CoA synthetase | location=GLCHR03:1776507-1778687(-) | length=726			0.169725	-0.327363
	GL50803_13651	GL50803_13651 | organism=Giardia_Assemblage_A_isolate_WB | product=Hypothetical protein | location=GLCHR01:947822-949909(-) | length=695			0.471042	-0.861871
	GL50803_13652	GL50803_13652 | organism=Giardia_Assemblage_A_isolate_WB | product=Calmodulin | location=CH991768:433629-434114(-) | length=161			0.25443	-0.274461
	GL50803_13699	GL50803_13699 | organism=Giardia_Assemblage_A_isolate_WB | product=hypothetical protein | location=GLCHR04:2216343-2216894(-) | length=183			0.295791	0.3232
	GL50803_13720	GL50803_13720 | organism=Giardia_Assemblage_A_isolate_WB | product=Hypothetical protein | location=GLCHR01:784055-785644(+) | length=529			0.200926	0.362656
	GL50803_13735	GL50803_13735 | organism=Giardia_Assemblage_A_isolate_WB | product=Protein 21.1 | location=GLCHR04:1482221-1485562(-) | length=1113			1.43516	2.02341
	GL50803_13747	GL50803_13747 | organism=Giardia_Assemblage_A_isolate_WB | product=C4 group specific protein | location=GLCHR04:2371205-2371801(-) | length=198			0.459851	1.1502
IscU	GL50803_15196	GL50803_15196 | organism=Giardia_Assemblage_A_isolate_WB | product=NifU-like protein | location=GLCHR05:2598090-2598728(+) | length=212	+	+	8.4877	7.86613
	GL50803_137603	GL50803_137603 | organism=Giardia_Assemblage_A_isolate_WB | product=TMP52 | location=GLCHR05:4140788-4142185(+) | length=465			1.46764	1.33485
	GL50803_137620	GL50803_137620 | organism=Giardia_Assemblage_A_isolate_WB | product=VSP | location=GLCHR04:1699654-1701696(+) | length=680			1.10908	2.83648
	GL50803_137641	GL50803_137641 | organism=Giardia_Assemblage_A_isolate_WB | product=TMP55 | location=GLCHR03:378252-379733(+) | length=493			0.202147	-0.295817
	GL50803_13766	GL50803_13766 | organism=Giardia_Assemblage_A_isolate_WB | product=Protein 21.1 | location=GLCHR03:601168-603705(-) | length=845			0.185132	-0.268751
	GL50803_137684	GL50803_137684 | organism=Giardia_Assemblage_A_isolate_WB | product=Hypothetical protein | location=GLCHR05:3608004-3612014(-) | length=1336			0.312863	-0.688114
	GL50803_137685	GL50803_137685 | organism=Giardia_Assemblage_A_isolate_WB | product=Hypothetical protein | location=GLCHR05:3531674-3533833(+) | length=719			0.362968	0.542426
	GL50803_137695	GL50803_137695 | organism=Giardia_Assemblage_A_isolate_WB | product=Kinase. CMGC DYRK | location=GLCHR01:164184-166766(-) | length=860			1.04466	1.40162
	GL50803_13771	GL50803_13771 | organism=Giardia_Assemblage_A_isolate_WB | product=Hypothetical protein | location=GLCHR05:4245511-4249503(+) | length=1330			0.491454	0.608995
	GL50803_137712	GL50803_137712 | organism=Giardia_Assemblage_A_isolate_WB | product=Hypothetical protein | location=GLCHR05:2340789-2360165(-) | length=6458			0.400276	-0.923224
	GL50803_137716	GL50803_137716 | organism=Giardia_Assemblage_A_isolate_WB | product=Axoneme-associated protein GASP-180 | location=GLCHR05:2250354-2255111(-) | length=1585			0.266786	-0.834004
	GL50803_137746	GL50803_137746 | organism=Giardia_Assemblage_A_isolate_WB | product=Hypothetical protein | location=GLCHR03:1103679-1105346(-) | length=555			0.958571	-1.20128
	GL50803_137749	GL50803_137749 | organism=Giardia_Assemblage_A_isolate_WB | product=Hypothetical protein | location=GLCHR03:1274753-1279486(-) | length=1577			0.287344	0.644014
	GL50803_137750	GL50803_137750 | organism=Giardia_Assemblage_A_isolate_WB | product=Hypothetical protein | location=GLCHR03:1412890-1415820(+) | length=976			0.61622	-0.958917
	GL50803_137753	GL50803_137753 | organism=Giardia_Assemblage_A_isolate_WB | product=Hypothetical protein | location=GLCHR03:290899-295260(-) | length=1453			0.129961	-0.277476
	GL50803_13791	GL50803_13791 | organism=Giardia_Assemblage_A_isolate_WB | product=ATP-dependent RNA helicase | location=GLCHR04:1739901-1741778(-) | length=625			0.131286	0.407436
	GL50803_13797	GL50803_13797 | organism=Giardia_Assemblage_A_isolate_WB | product=Kinesin-14 | location=GLCHR01:89419-92937(-) | length=1172			0.136794	0.584531
	GL50803_13864	GL50803_13864 | organism=Giardia_Assemblage_A_isolate_WB | product=Heat shock protein HSP 90-alpha | location=GLCHR05:1731251-1732225(+) | length=324			0.738515	1.50899
	GL50803_13903	GL50803_13903 | organism=Giardia_Assemblage_A_isolate_WB | product=Hypothetical protein | location=GLCHR05:2493612-2495819(-) | length=735			0.101244	0.158686
	GL50803_13914	GL50803_13914 | organism=Giardia_Assemblage_A_isolate_WB | product=Hypothetical protein | location=GLCHR04:169021-171219(+) | length=732			0.725892	1.24684
	GL50803_13922	GL50803_13922 | organism=Giardia_Assemblage_A_isolate_WB | product=Hypothetical protein | location=GLCHR04:2457225-2460488(-) | length=1087			0.82474	1.33271
	GL50803_13964	GL50803_13964 | organism=Giardia_Assemblage_A_isolate_WB | product=Kinase. NEK | location=GLCHR03:398840-400297(-) | length=485			0.282852	-0.329553
	GL50803_13981	GL50803_13981 | organism=Giardia_Assemblage_A_isolate_WB | product=Kinase. NEK | location=GLCHR03:637726-641055(-) | length=1109			1.01405	-2.36715
	GL50803_13999	GL50803_13999 | organism=Giardia_Assemblage_A_isolate_WB | product=Hypothetical protein | location=GLCHR05:1202967-1204910(-) | length=647			0.441205	0.642307
	GL50803_14004	GL50803_14004 | organism=Giardia_Assemblage_A_isolate_WB | product=Long-flagella protein. kinase. CMGC RCK | location=GLCHR01:1089108-1090745(+) | length=545			0.0896326	0.162657
	GL50803_14019	GL50803_14019 | organism=Giardia_Assemblage_A_isolate_WB | product=Cathepsin B precursor | location=GLCHR04:2314738-2315640(-) | length=300			0.522253	1.2758
	GL50803_14049	GL50803_14049 | organism=Giardia_Assemblage_A_isolate_WB | product=Ribosomal protein L32 | location=GLCHR04:1407911-1408321(+) | length=136			0.365572	0.682058
	GL50803_14058	GL50803_14058 | organism=Giardia_Assemblage_A_isolate_WB | product=CAMP-specific 3.5-cyclic phosphodiesterase 4B | location=GLCHR01:940819-944934(+) | length=1371			1.03237	0.928308
	GL50803_14069	GL50803_14069 | organism=Giardia_Assemblage_A_isolate_WB | product=Hypothetical protein | location=GLCHR01:643504-644703(+) | length=399			0.841243	0.575628
	GL50803_14071	GL50803_14071 | organism=Giardia_Assemblage_A_isolate_WB | product=Hypothetical protein | location=GLCHR01:636756-639527(+) | length=923			0.346858	-0.646692
	GL50803_14091	GL50803_14091 | organism=Giardia_Assemblage_A_isolate_WB | product=Ribosomal protein L14 | location=GLCHR04:726486-726881(-) | length=131			0.971186	-0.800728
	GL50803_14135	GL50803_14135 | organism=Giardia_Assemblage_A_isolate_WB | product=Nucleoside diphosphate kinase | location=GLCHR03:462824-463987(-) | length=387			0.537145	-1.22935
	GL50803_14158	GL50803_14158 | organism=Giardia_Assemblage_A_isolate_WB | product=Protein 21.1 | location=GLCHR05:1804358-1807156(+) | length=932			0.40024	-1.00294
	GL50803_14171	GL50803_14171 | organism=Giardia_Assemblage_A_isolate_WB | product=Ribosomal protein L37 | location=GLCHR02:895325-895594(-) | length=89			0.107264	-0.369088
	GL50803_14180	GL50803_14180 | organism=Giardia_Assemblage_A_isolate_WB | product=hypothetical protein | location=GLCHR03:727566-727985(-) | length=139			0.38348	0.407906
	GL50803_14181	GL50803_14181 | organism=Giardia_Assemblage_A_isolate_WB | product=Spindle pole protein. putative | location=GLCHR03:723448-725529(-) | length=693			0.118442	-0.389979
	GL50803_14198	GL50803_14198 | organism=Giardia_Assemblage_A_isolate_WB | product=hypothetical protein | location=GLCHR05:1518194-1519330(+) | length=378			0.0528987	-0.123952
	GL50803_14200	GL50803_14200 | organism=Giardia_Assemblage_A_isolate_WB | product=Molybdenum cofactor sulfurase | location=GLCHR05:1522519-1524378(-) | length=619			0.392907	0.412397
	GL50803_14235	GL50803_14235 | organism=Giardia_Assemblage_A_isolate_WB | product=Hypothetical protein | location=GLCHR05:3799132-3800142(+) | length=336			0.181786	0.321399
	GL50803_14254	GL50803_14254 | organism=Giardia_Assemblage_A_isolate_WB | product=Protein 21.1 | location=GLCHR04:2135404-2137818(-) | length=804			1.19327	-2.03284
	GL50803_27521;GL50803_14256	GL50803_27521 | organism=Giardia_Assemblage_A_isolate_WB | product=Histone H2A | location=GLCHR03:233537-233911(-) | length=124;GL50803_14256 | organism=Giardia_Assemblage_A_isolate_WB | product=Histone H2A | location=GLCHR03:1906818-1907192(+) | length=12			0.157211	-0.402536
	GL50803_14321	GL50803_14321 | organism=Giardia_Assemblage_A_isolate_WB | product=Ribosomal protein L30 | location=GLCHR05:2161528-2161857(+) | length=109			0.656173	-0.754013
	GL50803_14329	GL50803_14329 | organism=Giardia_Assemblage_A_isolate_WB | product=Ribosomal protein S7 | location=GLCHR05:3929431-3930003(-) | length=190			0.0130619	0.0329897
	GL50803_14345	GL50803_14345 | organism=Giardia_Assemblage_A_isolate_WB | product=Coiled-coil protein | location=CH991769:673313-677659(+) | length=1448			0.0918513	0.258351
	GL50803_14362	GL50803_14362 | organism=Giardia_Assemblage_A_isolate_WB | product=Hypothetical protein | location=GLCHR05:1576095-1577225(-) | length=376			0.386913	0.342257
	GL50803_14373	GL50803_14373 | organism=Giardia_Assemblage_A_isolate_WB | product=Dynamin | location=GLCHR03:741223-743421(+) | length=732			0.929285	-1.18918
	GL50803_14375	GL50803_14375 | organism=Giardia_Assemblage_A_isolate_WB | product=Asparaginyl-tRNA synthetase | location=GLCHR03:736922-738568(+) | length=548			0.114223	0.234215
	GL50803_14433	GL50803_14433 | organism=Giardia_Assemblage_A_isolate_WB | product=Hypothetical protein | location=GLCHR02:1055339-1057312(+) | length=657			0.116317	-0.311877
	GL50803_14457	GL50803_14457 | organism=Giardia_Assemblage_A_isolate_WB | product=Ripening regulated protein DDTFR19 | location=GLCHR05:1455859-1456047(+) | length=62			0.166938	0.631696
	GL50803_14469	GL50803_14469 | organism=Giardia_Assemblage_A_isolate_WB | product=Synaptobrevin-like protein | location=GLCHR01:878817-879536(+) | length=239			0.567202	0.90155
	GL50803_14480	GL50803_14480 | organism=Giardia_Assemblage_A_isolate_WB | product=Protein 21.1 | location=GLCHR05:3536820-3539933(-) | length=1037			0.495257	1.03497
	GL50803_14485	GL50803_14485 | organism=Giardia_Assemblage_A_isolate_WB | product=Protein 21.1 | location=GLCHR02:1173270-1174388(-) | length=372			0.885616	-1.92239
	GL50803_14507	GL50803_14507 | organism=Giardia_Assemblage_A_isolate_WB | product=Hypothetical protein | location=GLCHR04:471204-472370(-) | length=388			1.49191	-2.54944
Nfu1	GL50803_32838	GL50803_32838 | organism=Giardia_Assemblage_A_isolate_WB | product=hypothetical protein | location=GLCHR04:1295467-1296060(-) | length=197	+	+	9.64642	7.82292
	GL50803_14521	GL50803_14521 | organism=Giardia_Assemblage_A_isolate_WB | product=Peroxiredoxin 1 | location=GLCHR03:1256829-1257434(-) | length=201			0.175474	-0.411411				IscA
	GL50803_14551	GL50803_14551 | organism=Giardia_Assemblage_A_isolate_WB | product=Alpha-6 giardin | location=GLCHR03:109136-110029(+) | length=297			0.152458	-0.287831				GPP
	GL50803_14568	GL50803_14568 | organism=Giardia_Assemblage_A_isolate_WB | product=Ser/Thr protein phosphatase PP1-alpha 2 catalytic subunit | location=GLCHR04:933447-934424(-) | length=325			1.26319	-1.61544				GiOR-1
Hsp70	GL50803_14581	GL50803_14581 | organism=Giardia_Assemblage_A_isolate_WB | product=Chaperone protein DnaK HSP70 | location=GLCHR03:1227021-1228943(-) | length=640	+	+	7.53961	7.46526
	GL50803_14583	GL50803_14583 | organism=Giardia_Assemblage_A_isolate_WB | product=Hypothetical protein | location=GLCHR03:1234345-1234899(+) | length=184			0.530975	-1.20674				Cpn10
	GL50803_14606	GL50803_14606 | organism=Giardia_Assemblage_A_isolate_WB | product=Translation initiation factor 6 | location=GLCHR02:1087866-1088606(-) | length=246			0.262009	0.281583				Tim44
	GL50803_14607	GL50803_14607 | organism=Giardia_Assemblage_A_isolate_WB | product=Hypothetical protein | location=GLCHR02:1083022-1085538(-) | length=838			0.133442	-0.208797				ClpB
	GL50803_14620	GL50803_14620 | organism=Giardia_Assemblage_A_isolate_WB | product=Ribosomal protein S6 | location=GLCHR01:1441844-1442590(+) | length=248			0.491586	1.37121				hypo 8
	GL50803_14622	GL50803_14622 | organism=Giardia_Assemblage_A_isolate_WB | product=Ribosomal protein L13 | location=GLCHR01:1437382-1438086(+) | length=234			0.0105136	0.0224854				Pam18
	GL50803_14628	GL50803_14628 | organism=Giardia_Assemblage_A_isolate_WB | product=Phosphatidylinositol-4-phosphate 5-kinase. putative | location=GLCHR05:2110076-2111782(-) | length=568			0.21805	-0.617265				unk
	GL50803_14647	GL50803_14647 | organism=Giardia_Assemblage_A_isolate_WB | product=Hypothetical protein | location=GLCHR05:2058623-2060326(+) | length=567			0.415927	1.32743				Rhodanase
	GL50803_14670	GL50803_14670 | organism=Giardia_Assemblage_A_isolate_WB | product=Protein disulfide isomerase PDI3 | location=GLCHR01:1403992-1404342(-) | length=116			0.498268	-0.828622				hypo 19
	GL50803_14681	GL50803_14681 | organism=Giardia_Assemblage_A_isolate_WB | product=Protein 21.1 | location=GLCHR02:103835-105352(+) | length=505			0.194615	-0.358326				hypo 5
	GL50803_14699	GL50803_14699 | organism=Giardia_Assemblage_A_isolate_WB | product=Ribosomal protein S23 | location=GLCHR05:1338019-1338450(-) | length=143			0.391366	1.08356				hypo4
	GL50803_14702	GL50803_14702 | organism=Giardia_Assemblage_A_isolate_WB | product=RRNA biogenesis protein RRP5 | location=GLCHR05:1325800-1331328(-) | length=1842			0.116091	0.341443				splicing p.
	GL50803_14730	GL50803_14730 | organism=Giardia_Assemblage_A_isolate_WB | product=Protein LRP16 | location=GLCHR05:4302870-4303964(+) | length=364			0.154647	-0.323023				Jac1
	GL50803_14786	GL50803_14786 | organism=Giardia_Assemblage_A_isolate_WB | product=Kinase. NEK-frag | location=GLCHR02:1380877-1384131(+) | length=1084			1.04454	-0.945869				26S proteasome ATPase subunit S4
	GL50803_14802	GL50803_14802 | organism=Giardia_Assemblage_A_isolate_WB | product=hemagglutinin protein-like protein | location=GLCHR01:440241-445043(-) | length=1600			0.0880956	-0.256433				unk
	GL50803_14818	GL50803_14818 | organism=Giardia_Assemblage_A_isolate_WB | product=Hypothetical protein | location=GLCHR01:392620-395004(+) | length=794			0.180869	0.3443
Cpn60	GL50803_103891	GL50803_103891 | organism=Giardia_Assemblage_A_isolate_WB | product=Chaperonin 60 | location=GLCHR02:250593-252236(-) | length=547	+	+	6.51602	6.69268
	GL50803_14827	GL50803_14827 | organism=Giardia_Assemblage_A_isolate_WB | product=Ribosomal protein S11 | location=GLCHR02:38668-39132(-) | length=154			0.666528	1.90524
	GL50803_14835	GL50803_14835 | organism=Giardia_Assemblage_A_isolate_WB | product=Kinase. NEK | location=GLCHR03:558843-561992(+) | length=1049			0.467846	-1.07673
	GL50803_14838	GL50803_14838 | organism=Giardia_Assemblage_A_isolate_WB | product=Protein 21.1 | location=GLCHR03:565227-567773(+) | length=848			0.0656154	0.236728
	GL50803_14843	GL50803_14843 | organism=Giardia_Assemblage_A_isolate_WB | product=Chaperone protein dnaJ | location=GLCHR05:1406998-1408710(+) | length=570			0.0431896	0.0741582
Mge1	GL50803_1376	GL50803_1376 | organism=Giardia_Assemblage_A_isolate_WB | product=Hypothetical protein | location=GLCHR04:1264338-1264874(-) | length=178	+	+	11.1728	6.43233
	GL50803_14856	GL50803_14856 | organism=Giardia_Assemblage_A_isolate_WB | product=Signal recognition particle receptor | location=GLCHR05:2211600-2213315(+) | length=571			1.20701	-1.10249
	GL50803_14859	GL50803_14859 | organism=Giardia_Assemblage_A_isolate_WB | product=Protein 21.1 | location=GLCHR05:2201241-2204018(+) | length=925			0.256102	-0.819053
	GL50803_14868	GL50803_14868 | organism=Giardia_Assemblage_A_isolate_WB | product=Hypothetical protein | location=GLCHR05:2799375-2800898(+) | length=507			0.280539	0.324987
	GL50803_14869	GL50803_14869 | organism=Giardia_Assemblage_A_isolate_WB | product=Ribosomal protein L24 | location=GLCHR05:2798657-2799226(+) | length=189			0.43124	1.08679
	GL50803_14872	GL50803_14872 | organism=Giardia_Assemblage_A_isolate_WB | product=Protein 21.1 | location=GLCHR05:2791061-2794816(+) | length=1251			0.463697	-1.29623
	GL50803_14895	GL50803_14895 | organism=Giardia_Assemblage_A_isolate_WB | product=Spindle pole protein. putative | location=GLCHR05:2766561-2768507(+) | length=648			0.455255	-1.40091
	GL50803_14903	GL50803_14903 | organism=Giardia_Assemblage_A_isolate_WB | product=hypothetical protein | location=GLCHR05:3353620-3355431(-) | length=603			0.00137137	-0.00332991
	GL50803_14921	GL50803_14921 | organism=Giardia_Assemblage_A_isolate_WB | product=Hypothetical protein | location=GLCHR05:2413100-2414596(+) | length=498			0.55087	-0.430257
	GL50803_14934	GL50803_14934 | organism=Giardia_Assemblage_A_isolate_WB | product=Kinase. NEK | location=GLCHR04:1001422-1005954(+) | length=1510			1.49908	-2.64824
	GL50803_14938	GL50803_14938 | organism=Giardia_Assemblage_A_isolate_WB | product=Ribosomal protein L12 | location=GLCHR02:1255610-1256158(+) | length=182			0.750377	-0.914865
	GL50803_14939	GL50803_14939 | organism=Giardia_Assemblage_A_isolate_WB | product=Hypothetical protein | location=GLCHR02:1258895-1259839(-) | length=314			1.2704	-0.915773
	GL50803_14940	GL50803_14940 | organism=Giardia_Assemblage_A_isolate_WB | product=Hypothetical protein | location=GLCHR02:1262360-1264189(-) | length=609			0.405743	-0.680909
	GL50803_14948	GL50803_14948 | organism=Giardia_Assemblage_A_isolate_WB | product=Hypothetical protein | location=GLCHR04:1900251-1902551(+) | length=766			0.336366	1.19493
	GL50803_14950	GL50803_14950 | organism=Giardia_Assemblage_A_isolate_WB | product=Hypothetical protein | location=GLCHR04:1905003-1908296(+) | length=1097			0.70125	-1.56007
	GL50803_14963	GL50803_14963 | organism=Giardia_Assemblage_A_isolate_WB | product=Hypothetical protein | location=GLCHR04:1031527-1034124(+) | length=865			0.0332335	0.132645
	GL50803_14971	GL50803_14971 | organism=Giardia_Assemblage_A_isolate_WB | product=Hypothetical protein | location=GLCHR02:1420114-1422204(+) | length=696			1.1304	-0.913267
	GL50803_14983	GL50803_14983 | organism=Giardia_Assemblage_A_isolate_WB | product=Cathepsin L precursor | location=GLCHR04:1520910-1522643(+) | length=577			0.43318	0.787233
	GL50803_14999	GL50803_14999 | organism=Giardia_Assemblage_A_isolate_WB | product=Hypothetical protein | location=GLCHR02:543824-545218(+) | length=464			0.182343	-0.245275
	GL50803_15046	GL50803_15046 | organism=Giardia_Assemblage_A_isolate_WB | product=Ribosomal protein L26 | location=GLCHR04:25780-26187(+) | length=135			0.155428	0.2802
	GL50803_15048	GL50803_15048 | organism=Giardia_Assemblage_A_isolate_WB | product=ATP-dependent RNA helicase-like protein | location=GLCHR05:1698177-1700147(+) | length=656			1.19368	1.50525
	GL50803_15049	GL50803_15049 | organism=Giardia_Assemblage_A_isolate_WB | product=Kinase. NEK | location=GLCHR05:1700240-1702297(+) | length=685			0.635693	-1.22733
	GL50803_15054	GL50803_15054 | organism=Giardia_Assemblage_A_isolate_WB | product=Kelch repeat-containing protein | location=GLCHR05:1716052-1720596(-) | length=1514			0.0657118	0.240902
	GL50803_15097	GL50803_15097 | organism=Giardia_Assemblage_A_isolate_WB | product=Alpha-14 giardin | location=GLCHR02:1108107-1109120(-) | length=337			0.81274	-0.948663
	GL50803_15112	GL50803_15112 | organism=Giardia_Assemblage_A_isolate_WB | product=Dual specificity phosphatase. catalytic | location=GLCHR05:1280596-1282719(+) | length=707			0.360396	0.693974
	GL50803_15125	GL50803_15125 | organism=Giardia_Assemblage_A_isolate_WB | product=Hypothetical protein | location=GLCHR04:1853492-1854268(+) | length=258			1.27165	1.35636
	GL50803_15148	GL50803_15148 | organism=Giardia_Assemblage_A_isolate_WB | product=Chaperone protein dnaJ | location=GLCHR03:1879451-1881295(-) | length=614			0.311042	0.326498
IscS	GL50803_14519	GL50803_14519 | organism=Giardia_Assemblage_A_isolate_WB | product=Cysteine desulfurase | location=GLCHR03:1250752-1252053(+) | length=433	+	+	8.06082	6.14827
IscA	GL50803_15213	GL50803_15213 | organism=Giardia_Assemblage_A_isolate_WB | product=Hypothetical protein | location=GLCHR01:1236359-1238212(+) | length=617			0.0774894	0.138463
GPP	GL50803_15214	GL50803_15214 | organism=Giardia_Assemblage_A_isolate_WB | product=Ser/Thr phosphatase | location=GLCHR01:1235254-1236180(-) | length=308			0.279916	-0.50268
GiOR-1	GL50803_15215	GL50803_15215 | organism=Giardia_Assemblage_A_isolate_WB | product=Phosphatase | location=GLCHR01:1234177-1235109(-) | length=310			0.362431	-0.670599
mito hypo2	GL50803_15218	GL50803_15218 | organism=Giardia_Assemblage_A_isolate_WB | product=WD-40 repeat protein | location=GLCHR01:1220050-1222413(+) | length=787			1.35015	-1.25979
Cpn10	GL50803_15219	GL50803_15219 | organism=Giardia_Assemblage_A_isolate_WB | product=Hypothetical protein | location=GLCHR01:1216267-1217442(+) | length=391			0.508203	-0.565604
Tim44	GL50803_15228	GL50803_15228 | organism=Giardia_Assemblage_A_isolate_WB | product=Ribosomal protein S15A | location=GLCHR04:2164751-2165143(-) | length=130			0.103466	-0.312534
ClpB	GL50803_15247	GL50803_15247 | organism=Giardia_Assemblage_A_isolate_WB | product=Grp94/Hsp90 | location=GLCHR01:748037-750670(+) | length=877			0.0683859	-0.122736
hypo 8	GL50803_15251	GL50803_15251 | organism=Giardia_Assemblage_A_isolate_WB | product=Hypothetical protein | location=CH991761:243767-244651(+) | length=294			0.224184	0.32034
Pam18	GL50803_15260	GL50803_15260 | organism=Giardia_Assemblage_A_isolate_WB | product=Ribosomal protein S15 | location=GLCHR05:2468341-2468778(-) | length=145			0.45898	0.891924
unk	GL50803_15306	GL50803_15306 | organism=Giardia_Assemblage_A_isolate_WB | product=Protein 21.1 | location=GLCHR01:1173787-1178145(-) | length=1452			0.217669	0.377635
Rhodanase	GL50803_15307	GL50803_15307 | organism=Giardia_Assemblage_A_isolate_WB | product=Nitroreductase family protein | location=GLCHR01:1185038-1185565(-) | length=175			0.191738	0.359079
hypo 19	GL50803_15317	GL50803_15317 | organism=Giardia_Assemblage_A_isolate_WB | product=High cysteine membrane protein Group 1 | location=GLCHR04:2475997-2480844(-) | length=1615			0.945945	0.724824
hypo 5	GL50803_15329	GL50803_15329 | organism=Giardia_Assemblage_A_isolate_WB | product=Protein 21.1 | location=GLCHR03:1169091-1173056(+) | length=1321			0.142262	0.193514
hypo4	GL50803_15334	GL50803_15334 | organism=Giardia_Assemblage_A_isolate_WB | product=Hypothetical protein | location=GLCHR03:787029-792272(-) | length=1747			0.150724	-0.231348
splicing p.	GL50803_15364	GL50803_15364 | organism=Giardia_Assemblage_A_isolate_WB | product=Coiled-coil protein | location=GLCHR05:2810435-2814781(+) | length=1448			0.300651	-0.76573
Jac1	GL50803_15368	GL50803_15368 | organism=Giardia_Assemblage_A_isolate_WB | product=Katanin | location=GLCHR05:3328661-3330190(+) | length=509			0.00723849	0.0191412
26S proteasome ATPase subunit S4	GL50803_15382	GL50803_15382 | organism=Giardia_Assemblage_A_isolate_WB | product=Hypothetical protein | location=GLCHR04:2656365-2659748(+) | length=1127			0.140022	-0.383431
unk	GL50803_15383	GL50803_15383 | organism=Giardia_Assemblage_A_isolate_WB | product=Peroxiredoxin 1 | location=GLCHR04:2655447-2656187(-) | length=246			0.304401	0.469016
	GL50803_15398	GL50803_15398 | organism=Giardia_Assemblage_A_isolate_WB | product=Chaperone protein dnaJ | location=GLCHR02:1230827-1231912(-) | length=361			0.335402	-0.581137
	GL50803_15409	GL50803_15409 | organism=Giardia_Assemblage_A_isolate_WB | product=Kinase. NEK | location=GLCHR02:126363-127910(+) | length=515			0.157899	0.180108
	GL50803_15411	GL50803_15411 | organism=Giardia_Assemblage_A_isolate_WB | product=Kinase. NEK-frag | location=GLCHR02:123292-125412(+) | length=706			0.0232939	0.0291387
	GL50803_15427	GL50803_15427 | organism=Giardia_Assemblage_A_isolate_WB | product=Giardia trophozoite antigen GTA-2 | location=GLCHR03:946579-947289(-) | length=236			0.292345	0.699951
	GL50803_15432	GL50803_15432 | organism=Giardia_Assemblage_A_isolate_WB | product=Hypothetical protein | location=GLCHR03:955295-957088(+) | length=597			0.619985	-0.692808
	GL50803_15445	GL50803_15445 | organism=Giardia_Assemblage_A_isolate_WB | product=hypothetical protein | location=GLCHR04:1944297-1945157(-) | length=286			1.13315	-1.45285
	GL50803_15446	GL50803_15446 | organism=Giardia_Assemblage_A_isolate_WB | product=Hypothetical protein | location=GLCHR04:1943184-1944200(-) | length=338			0.812532	-0.658819
	GL50803_15455	GL50803_15455 | organism=Giardia_Assemblage_A_isolate_WB | product=E04F6.2 like protein | location=GLCHR04:1916196-1916909(+) | length=237			1.13934	-1.72902
	GL50803_15485	GL50803_15485 | organism=Giardia_Assemblage_A_isolate_WB | product=Hypothetical protein | location=GLCHR02:825000-845219(-) | length=6739			0.086448	-0.203587
	GL50803_15497	GL50803_15497 | organism=Giardia_Assemblage_A_isolate_WB | product=Hypothetical protein | location=GLCHR02:1138376-1139929(-) | length=517			1.09459	1.08838
	GL50803_15499	GL50803_15499 | organism=Giardia_Assemblage_A_isolate_WB | product=Hypothetical protein | location=GLCHR02:1148294-1149589(-) | length=431			1.05584	-2.49796
	GL50803_15520	GL50803_15520 | organism=Giardia_Assemblage_A_isolate_WB | product=Ribosomal protein L21 | location=GLCHR03:1101248-1101727(+) | length=159			0.07641	-0.127793
	GL50803_15549	GL50803_15549 | organism=Giardia_Assemblage_A_isolate_WB | product=Dynein binding protein. putative | location=GLCHR01:1048842-1051079(-) | length=745			1.31085	-1.82277
	GL50803_15551	GL50803_15551 | organism=Giardia_Assemblage_A_isolate_WB | product=Ribosomal protein S18 | location=GLCHR01:1044604-1045068(-) | length=154			0.430507	0.98639
	GL50803_15556	GL50803_15556 | organism=Giardia_Assemblage_A_isolate_WB | product=hypothetical protein | location=GLCHR03:1650709-1651722(+) | length=337			0.0780645	0.251749
	GL50803_15567	GL50803_15567 | organism=Giardia_Assemblage_A_isolate_WB | product=Rab2a | location=GLCHR04:106850-107494(-) | length=214			0.469001	1.06489
	GL50803_15573	GL50803_15573 | organism=Giardia_Assemblage_A_isolate_WB | product=Hypothetical protein | location=GLCHR04:82015-84249(-) | length=744			0.121789	-0.31159
	GL50803_15591	GL50803_15591 | organism=Giardia_Assemblage_A_isolate_WB | product=Coiled-coil protein | location=CH991767:452286-457343(+) | length=1685			0.0590615	-0.237241
	GL50803_15605	GL50803_15605 | organism=Giardia_Assemblage_A_isolate_WB | product=Hypothetical protein | location=GLCHR04:2076446-2077594(+) | length=382			1.04518	-1.02497
	GL50803_15869	GL50803_15869 | organism=Giardia_Assemblage_A_isolate_WB | product=GTP-binding nuclear protein RAN/TC4 | location=GLCHR05:1308332-1309012(+) | length=226			0.230757	0.71563
	GL50803_15871	GL50803_15871 | organism=Giardia_Assemblage_A_isolate_WB | product=Serine peptidase. putative | location=GLCHR02:1252003-1253412(-) | length=469			1.07593	1.66701
	GL50803_15888	GL50803_15888 | organism=Giardia_Assemblage_A_isolate_WB | product=hypothetical protein | location=GLCHR01:184061-185932(-) | length=623			0.579783	0.958183
	GL50803_15918	GL50803_15918 | organism=Giardia_Assemblage_A_isolate_WB | product=Hypothetical protein | location=GLCHR05:3084298-3084984(-) | length=228			0.175611	-0.451607
	GL50803_15953	GL50803_15953 | organism=Giardia_Assemblage_A_isolate_WB | product=Kinase. NEK | location=GLCHR02:581481-584834(+) | length=1117			0.0431635	-0.124046
	GL50803_15958	GL50803_15958 | organism=Giardia_Assemblage_A_isolate_WB | product=Ser/Thr protein kinase | location=GLCHR05:1476793-1479960(-) | length=1055			0.0429874	0.0667481
	GL50803_15995	GL50803_15995 | organism=Giardia_Assemblage_A_isolate_WB | product=Nucleotide-binding head-stalk protein. putative | location=GLCHR03:85737-90599(+) | length=1620			0.198185	-0.693471
	GL50803_16013	GL50803_16013 | organism=Giardia_Assemblage_A_isolate_WB | product=Spindle pole protein. putative | location=GLCHR01:141896-143398(-) | length=500			0.811004	-1.06073
	GL50803_16020	GL50803_16020 | organism=Giardia_Assemblage_A_isolate_WB | product=Hypothetical protein | location=GLCHR01:480021-483119(-) | length=1032			0.173394	-0.494966
	GL50803_16037	GL50803_16037 | organism=Giardia_Assemblage_A_isolate_WB | product=hypothetical protein | location=GLCHR03:1186336-1191042(-) | length=1568			0.223877	0.36841
	GL50803_16039	GL50803_16039 | organism=Giardia_Assemblage_A_isolate_WB | product=Hypothetical protein | location=GLCHR03:1194895-1197441(-) | length=848			0.962998	-1.76298
	GL50803_16042	GL50803_16042 | organism=Giardia_Assemblage_A_isolate_WB | product=ATP-dependent RNA helicase | location=GLCHR05:3878515-3880413(+) | length=632			0.066467	0.0959317
	GL50803_16044	GL50803_16044 | organism=Giardia_Assemblage_A_isolate_WB | product=Hypothetical protein | location=GLCHR05:4154698-4155213(+) | length=171			0.367062	0.642176
	GL50803_16050	GL50803_16050 | organism=Giardia_Assemblage_A_isolate_WB | product=Hypothetical protein | location=GLCHR05:2092097-2095063(+) | length=988			0.0427554	0.230028
	GL50803_16054	GL50803_16054 | organism=Giardia_Assemblage_A_isolate_WB | product=Hypothetical protein | location=GLCHR05:1857450-1858088(-) | length=212			0.0686067	0.0861115
	GL50803_16068	GL50803_16068 | organism=Giardia_Assemblage_A_isolate_WB | product=Hypothetical protein | location=GLCHR01:1001445-1003772(-) | length=775			0.131824	-0.273322
	GL50803_16070	GL50803_16070 | organism=Giardia_Assemblage_A_isolate_WB | product=Hypothetical protein | location=GLCHR01:995094-997307(-) | length=737			0.090723	-0.180394
	GL50803_16086	GL50803_16086 | organism=Giardia_Assemblage_A_isolate_WB | product=Ribosomal protein L2 | location=GLCHR05:1431827-1432582(+) | length=251			0.18526	0.444888
	GL50803_16114	GL50803_16114 | organism=Giardia_Assemblage_A_isolate_WB | product=Ribosomal protein L36-1 | location=GLCHR05:1357236-1357508(+) | length=90			0.469005	0.66335
	GL50803_16152	GL50803_16152 | organism=Giardia_Assemblage_A_isolate_WB | product=Coiled-coil protein | location=CH991776:375101-378361(+) | length=1086			0.158907	0.282836
	GL50803_16157	GL50803_16157 | organism=Giardia_Assemblage_A_isolate_WB | product=hypothetical protein | location=GLCHR03:1674725-1677046(-) | length=773			0.756097	-1.0555
	GL50803_16160	GL50803_16160 | organism=Giardia_Assemblage_A_isolate_WB | product=Cathepsin B precursor | location=GLCHR03:1690200-1691282(-) | length=360			0.0492542	0.0819953
	GL50803_16161	GL50803_16161 | organism=Giardia_Assemblage_A_isolate_WB | product=Kinesin-16 | location=GLCHR05:3116946-3119459(+) | length=837			0.137916	0.207928
	GL50803_16192	GL50803_16192 | organism=Giardia_Assemblage_A_isolate_WB | product=Hypothetical protein | location=GLCHR05:3992190-3993995(+) | length=601			0.504085	-1.70248
	GL50803_16202	GL50803_16202 | organism=Giardia_Assemblage_A_isolate_WB | product=Axoneme central apparatus protein | location=GLCHR02:267169-268677(+) | length=502			0.558573	-0.875807
	GL50803_16226	GL50803_16226 | organism=Giardia_Assemblage_A_isolate_WB | product=Hypothetical protein | location=GLCHR04:700976-703909(-) | length=977			0.0942747	-0.307752
	GL50803_16230	GL50803_16230 | organism=Giardia_Assemblage_A_isolate_WB | product=Hypothetical protein | location=GLCHR03:407055-409724(-) | length=889			0.649024	-0.984956
	GL50803_16234	GL50803_16234 | organism=Giardia_Assemblage_A_isolate_WB | product=Hypothetical protein | location=GLCHR05:4080757-4081272(+) | length=171			0.308802	-0.291686
	GL50803_16235	GL50803_16235 | organism=Giardia_Assemblage_A_isolate_WB | product=Kinase. CAMK CAMKL | location=GLCHR05:4081287-4082498(+) | length=403			0.0718966	-0.296662
	GL50803_16237	GL50803_16237 | organism=Giardia_Assemblage_A_isolate_WB | product=Hypothetical protein | location=GLCHR05:4087447-4089483(+) | length=678			0.938189	-2.17261
	GL50803_16251	GL50803_16251 | organism=Giardia_Assemblage_A_isolate_WB | product=Kinase. NEK | location=GLCHR03:429139-431259(+) | length=706			0.991168	-1.99885
	GL50803_16265	GL50803_16265 | organism=Giardia_Assemblage_A_isolate_WB | product=Ribosomal protein S3a | location=GLCHR05:1319790-1320536(-) | length=248			0.39452	0.886975
	GL50803_16266	GL50803_16266 | organism=Giardia_Assemblage_A_isolate_WB | product=Hypothetical protein | location=GLCHR05:1335340-1336554(-) | length=404			0.101933	-0.515046
	GL50803_16267	GL50803_16267 | organism=Giardia_Assemblage_A_isolate_WB | product=Hypothetical protein | location=GLCHR05:1338564-1340177(+) | length=537			0.492066	-1.32673
	GL50803_16272	GL50803_16272 | organism=Giardia_Assemblage_A_isolate_WB | product=Kinase. NEK | location=GLCHR02:632117-635818(+) | length=1233			1.09124	-3.29793
	GL50803_16279	GL50803_16279 | organism=Giardia_Assemblage_A_isolate_WB | product=Kinase. NEK | location=GLCHR05:3568365-3570350(-) | length=661			0.0672945	-0.124973
	GL50803_16287	GL50803_16287 | organism=Giardia_Assemblage_A_isolate_WB | product=Hypothetical protein | location=GLCHR03:454839-457433(+) | length=864			0.171891	-0.599302
	GL50803_16298	GL50803_16298 | organism=Giardia_Assemblage_A_isolate_WB | product=Hypothetical protein | location=GLCHR05:977603-978016(+) | length=137			0.0730593	0.3677
	GL50803_16299	GL50803_16299 | organism=Giardia_Assemblage_A_isolate_WB | product=Sda1. severe depolymerization of actin | location=GLCHR05:978708-981299(-) | length=863			0.174887	-0.164748
	GL50803_16310	GL50803_16310 | organism=Giardia_Assemblage_A_isolate_WB | product=Ribosomal protein L27a | location=GLCHR05:835577-836026(+) | length=149			0.033646	0.0662494
	GL50803_16311	GL50803_16311 | organism=Giardia_Assemblage_A_isolate_WB | product=Centromere/microtubule binding protein CBF5 | location=GLCHR05:834235-835500(+) | length=421			0.0719136	-0.292464
	GL50803_16313	GL50803_16313 | organism=Giardia_Assemblage_A_isolate_WB | product=Hypothetical protein | location=GLCHR05:818758-820503(-) | length=581			0.474928	0.730323
	GL50803_16317	GL50803_16317 | organism=Giardia_Assemblage_A_isolate_WB | product=Hypothetical protein | location=GLCHR05:3500174-3509308(-) | length=3044			0.0637479	-0.0965735
	GL50803_16322	GL50803_16322 | organism=Giardia_Assemblage_A_isolate_WB | product=Neurogenic locus Notch protein precursor | location=GLCHR05:3220941-3222719(-) | length=592			0.652095	0.919934
	GL50803_16326	GL50803_16326 | organism=Giardia_Assemblage_A_isolate_WB | product=Protein 21.1 | location=GLCHR02:1409353-1411629(-) | length=758			0.500103	0.533883
	GL50803_16332	GL50803_16332 | organism=Giardia_Assemblage_A_isolate_WB | product=Coiled-coil protein | location=GLCHR03:65695-70908(+) | length=1737			0.167974	-0.424014
	GL50803_16339	GL50803_16339 | organism=Giardia_Assemblage_A_isolate_WB | product=Glucoamylase S1/S2 precursor | location=GLCHR05:1807206-1810940(+) | length=1244			0.0651862	-0.274018
	GL50803_16342	GL50803_16342 | organism=Giardia_Assemblage_A_isolate_WB | product=Coiled-coil protein | location=GLCHR05:3547580-3552538(-) | length=1652			0.719303	-1.32734
	GL50803_16343	GL50803_16343 | organism=Giardia_Assemblage_A_isolate_WB | product=Median body protein | location=GLCHR05:3552633-3555206(+) | length=857			1.45066	-1.939
	GL50803_16350	GL50803_16350 | organism=Giardia_Assemblage_A_isolate_WB | product=Hypothetical protein | location=GLCHR02:770943-772367(-) | length=474			1.19696	-1.34025
	GL50803_16353	GL50803_16353 | organism=Giardia_Assemblage_A_isolate_WB | product=Hypothetical protein | location=GLCHR05:1886248-1888515(-) | length=755			0.314922	0.584133
	GL50803_16354	GL50803_16354 | organism=Giardia_Assemblage_A_isolate_WB | product=Protein 21.1 | location=GLCHR05:1878588-1880744(+) | length=718			0.37948	0.452904
	GL50803_16355	GL50803_16355 | organism=Giardia_Assemblage_A_isolate_WB | product=Protein 21.1 | location=GLCHR05:1875538-1878567(+) | length=1009			0.000690221	-0.00211938
	GL50803_16365	GL50803_16365 | organism=Giardia_Assemblage_A_isolate_WB | product=Hypothetical protein | location=GLCHR05:951110-954820(+) | length=1236			0.0957739	0.416034
	GL50803_16367	GL50803_16367 | organism=Giardia_Assemblage_A_isolate_WB | product=Hypothetical protein | location=GLCHR04:1507908-1509548(-) | length=546			0.123717	-0.312572
	GL50803_16368	GL50803_16368 | organism=Giardia_Assemblage_A_isolate_WB | product=Ribosomal protein L31B | location=GLCHR04:1496805-1497125(+) | length=106			0.240989	0.499555
	GL50803_16371	GL50803_16371 | organism=Giardia_Assemblage_A_isolate_WB | product=Nucleolar GTP-binding protein 1. putative | location=GLCHR04:1478696-1480726(-) | length=676			0.248796	0.744196
	GL50803_16376	GL50803_16376 | organism=Giardia_Assemblage_A_isolate_WB | product=ATP-dependent RNA helicase p47. putative | location=GLCHR05:1276972-1278522(+) | length=516			0.171073	0.224281
	GL50803_16386	GL50803_16386 | organism=Giardia_Assemblage_A_isolate_WB | product=Hypothetical protein | location=GLCHR05:3966731-3968221(+) | length=496			0.378948	0.617798
	GL50803_16387	GL50803_16387 | organism=Giardia_Assemblage_A_isolate_WB | product=Ribosomal protein L18a | location=GLCHR05:3966123-3966644(-) | length=173			0.426782	0.980081
	GL50803_16404	GL50803_16404 | organism=Giardia_Assemblage_A_isolate_WB | product=Hypothetical protein | location=GLCHR04:1669270-1669752(+) | length=160			0.363967	0.682458
	GL50803_16412	GL50803_16412 | organism=Giardia_Assemblage_A_isolate_WB | product=Heat-shock protein. putative | location=GLCHR04:1692786-1695323(+) | length=845			0.592065	0.674348
	GL50803_16415	GL50803_16415 | organism=Giardia_Assemblage_A_isolate_WB | product=Hypothetical protein | location=GLCHR03:1532444-1534546(+) | length=700			0.461587	0.615357
	GL50803_16424	GL50803_16424 | organism=Giardia_Assemblage_A_isolate_WB | product=Hypothetical protein | location=GLCHR02:117748-118506(-) | length=252			1.03454	0.592179
	GL50803_16431	GL50803_16431 | organism=Giardia_Assemblage_A_isolate_WB | product=Ribosomal protein L19 | location=GLCHR02:91793-92383(-) | length=196			0.285481	0.728404
	GL50803_16435	GL50803_16435 | organism=Giardia_Assemblage_A_isolate_WB | product=Protein 21.1 | location=GLCHR01:861358-863445(-) | length=695			1.69469	1.09428
	GL50803_16443	GL50803_16443 | organism=Giardia_Assemblage_A_isolate_WB | product=Protein phosphatase 2A B regulatory subunit Wdb1 | location=GLCHR04:254051-256516(+) | length=821			0.44945	0.543967
	GL50803_16450	GL50803_16450 | organism=Giardia_Assemblage_A_isolate_WB | product=Radial-spoke protein | location=GLCHR04:2429655-2430575(+) | length=306			0.215994	-0.475072
	GL50803_16460	GL50803_16460 | organism=Giardia_Assemblage_A_isolate_WB | product=Kinase. NEK | location=GLCHR05:3349985-3353596(+) | length=1203			0.443327	0.558092
	GL50803_16468	GL50803_16468 | organism=Giardia_Assemblage_A_isolate_WB | product=Cathepsin B precursor | location=GLCHR05:2338598-2339515(+) | length=305			0.155491	0.352294
	GL50803_16498	GL50803_16498 | organism=Giardia_Assemblage_A_isolate_WB | product=Nucleolar GTPase | location=GLCHR04:491207-492832(+) | length=541			1.30682	2.04846
	GL50803_16500	GL50803_16500 | organism=Giardia_Assemblage_A_isolate_WB | product=Sperm-associated WD-repeat protein | location=GLCHR04:494199-496349(-) | length=716			0.549413	-0.542334
	GL50803_16503	GL50803_16503 | organism=Giardia_Assemblage_A_isolate_WB | product=Hypothetical protein | location=GLCHR04:467449-471141(+) | length=1230			0.759592	1.18393
	GL50803_16504	GL50803_16504 | organism=Giardia_Assemblage_A_isolate_WB | product=Hypothetical protein | location=GLCHR04:472479-475139(-) | length=886			1.13194	-1.46291
	GL50803_16507	GL50803_16507 | organism=Giardia_Assemblage_A_isolate_WB | product=Hypothetical protein | location=GLCHR04:481202-483829(+) | length=875			1.1285	1.19798
	GL50803_16513	GL50803_16513 | organism=Giardia_Assemblage_A_isolate_WB | product=Hypothetical protein | location=GLCHR04:1427960-1435321(+) | length=2453			0.722253	0.784595
	GL50803_16518	GL50803_16518 | organism=Giardia_Assemblage_A_isolate_WB | product=Hypothetical protein | location=GLCHR04:2460628-2463984(-) | length=1118			0.36608	-0.979149
	GL50803_16525	GL50803_16525 | organism=Giardia_Assemblage_A_isolate_WB | product=Ribosomal protein L3 | location=GLCHR04:2485220-2486359(+) | length=379			0.434503	0.770215
	GL50803_16532	GL50803_16532 | organism=Giardia_Assemblage_A_isolate_WB | product=Protein 21.1 | location=GLCHR05:2134897-2137407(+) | length=836			0.225077	-0.496984
	GL50803_16534	GL50803_16534 | organism=Giardia_Assemblage_A_isolate_WB | product=Protein 21.1 | location=GLCHR05:2128713-2131799(+) | length=1028			0.152192	0.554318
	GL50803_16540	GL50803_16540 | organism=Giardia_Assemblage_A_isolate_WB | product=Dynein regulatory complex | location=GLCHR03:45700-47106(+) | length=468			0.568056	-0.686172
	GL50803_16543	GL50803_16543 | organism=Giardia_Assemblage_A_isolate_WB | product=Hypothetical protein | location=GLCHR03:137426-139159(+) | length=577			0.415242	-0.847099
	GL50803_16549	GL50803_16549 | organism=Giardia_Assemblage_A_isolate_WB | product=Uridine kinase | location=GLCHR05:1578937-1580985(-) | length=682			0.373462	-0.542671
	GL50803_16550	GL50803_16550 | organism=Giardia_Assemblage_A_isolate_WB | product=Hypothetical protein | location=GLCHR05:1583174-1584202(-) | length=342			0.0990189	0.108842
	GL50803_16575	GL50803_16575 | organism=Giardia_Assemblage_A_isolate_WB | product=ABC transporter family protein | location=GLCHR05:1722887-1726144(-) | length=1085			0.91792	1.17546
	GL50803_16588	GL50803_16588 | organism=Giardia_Assemblage_A_isolate_WB | product=Hypothetical protein | location=GLCHR01:330893-331261(+) | length=122			0.335723	1.34913
	GL50803_16595	GL50803_16595 | organism=Giardia_Assemblage_A_isolate_WB | product=Liver stage antigen-like protein | location=GLCHR03:1265109-1270544(+) | length=1811			0.42133	1.87903
	GL50803_16596	GL50803_16596 | organism=Giardia_Assemblage_A_isolate_WB | product=Hypothetical protein | location=GLCHR03:1261045-1262844(+) | length=599			0.54789	-0.894008
	GL50803_16599	GL50803_16599 | organism=Giardia_Assemblage_A_isolate_WB | product=Hypothetical protein | location=GLCHR02:1005258-1011830(+) | length=2190			0.344124	0.399778
	GL50803_16602	GL50803_16602 | organism=Giardia_Assemblage_A_isolate_WB | product=Hypothetical protein | location=GLCHR02:1019733-1022081(+) | length=782			0.12497	0.231898
	GL50803_16604	GL50803_16604 | organism=Giardia_Assemblage_A_isolate_WB | product=Hypothetical protein | location=GLCHR02:661063-671196(+) | length=3377			0.0814911	-0.159715
	GL50803_16636	GL50803_16636 | organism=Giardia_Assemblage_A_isolate_WB | product=Rab2b | location=GLCHR01:1244021-1244704(+) | length=227			1.48085	0.837989
	GL50803_16647	GL50803_16647 | organism=Giardia_Assemblage_A_isolate_WB | product=hypothetical protein | location=GLCHR05:3779376-3780134(-) | length=252			0.0597979	0.109935
	GL50803_16648	GL50803_16648 | organism=Giardia_Assemblage_A_isolate_WB | product=Hypothetical protein | location=GLCHR05:3785863-3788181(-) | length=772			1.0913	-0.792842
	GL50803_16650	GL50803_16650 | organism=Giardia_Assemblage_A_isolate_WB | product=Kinesin-4 | location=GLCHR05:3792514-3795684(+) | length=1056			0.363322	0.763254
	GL50803_16652	GL50803_16652 | organism=Giardia_Assemblage_A_isolate_WB | product=Ribosomal protein S13 | location=GLCHR05:3812245-3812709(-) | length=154			0.458328	1.06513
	GL50803_16653	GL50803_16653 | organism=Giardia_Assemblage_A_isolate_WB | product=Hypothetical protein | location=GLCHR05:3813460-3816432(+) | length=990			0.277953	0.469489
	GL50803_16663	GL50803_16663 | organism=Giardia_Assemblage_A_isolate_WB | product=Hypothetical protein | location=GLCHR04:769069-769908(-) | length=279			0.370876	-0.585708
	GL50803_16671	GL50803_16671 | organism=Giardia_Assemblage_A_isolate_WB | product=DinF protein | location=GLCHR04:737000-738838(-) | length=612			0.00233335	-0.004457
	GL50803_16729	GL50803_16729 | organism=Giardia_Assemblage_A_isolate_WB | product=Spindle pole protein. putative | location=GLCHR01:1144400-1145461(-) | length=353			0.546139	0.879806
	GL50803_16731	GL50803_16731 | organism=Giardia_Assemblage_A_isolate_WB | product=Hypothetical protein | location=GLCHR05:1986265-1995414(-) | length=3049			0.617643	-0.650163
	GL50803_16732	GL50803_16732 | organism=Giardia_Assemblage_A_isolate_WB | product=hypothetical protein | location=GLCHR05:1985422-1986210(-) | length=262			0.0280984	-0.0490591
	GL50803_16733	GL50803_16733 | organism=Giardia_Assemblage_A_isolate_WB | product=Kinase. NEK-frag | location=GLCHR05:1983573-1985378(+) | length=601			0.334518	-0.56202
	GL50803_16736	GL50803_16736 | organism=Giardia_Assemblage_A_isolate_WB | product=Protein 21.1 | location=GLCHR05:1962468-1966091(-) | length=1207			1.30144	2.96892
	GL50803_16761	GL50803_16761 | organism=Giardia_Assemblage_A_isolate_WB | product=Hypothetical protein | location=GLCHR01:1062004-1064391(-) | length=795			0.471775	0.628711
	GL50803_16768	GL50803_16768 | organism=Giardia_Assemblage_A_isolate_WB | product=Hypothetical protein | location=GLCHR05:3632953-3642480(+) | length=3175			0.660652	-1.12461
	GL50803_16774	GL50803_16774 | organism=Giardia_Assemblage_A_isolate_WB | product=Trichohyalin | location=GLCHR04:1205204-1207027(-) | length=607			0.191945	0.413297
	GL50803_16779	GL50803_16779 | organism=Giardia_Assemblage_A_isolate_WB | product=Cathepsin B precursor | location=GLCHR04:2538162-2539058(+) | length=298			0.143555	0.66043
	GL50803_16793	GL50803_16793 | organism=Giardia_Assemblage_A_isolate_WB | product=Hypothetical protein | location=GLCHR05:2984143-2987934(+) | length=1263			0.572115	-1.13959
	GL50803_16803	GL50803_16803 | organism=Giardia_Assemblage_A_isolate_WB | product=Hypothetical protein | location=GLCHR03:958206-959660(-) | length=484			1.1093	1.55401
	GL50803_16804	GL50803_16804 | organism=Giardia_Assemblage_A_isolate_WB | product=Dynein heavy chain | location=GLCHR03:960748-967641(+) | length=2297			0.763386	-1.4153
	GL50803_16811	GL50803_16811 | organism=Giardia_Assemblage_A_isolate_WB | product=ZipA | location=GLCHR05:3824964-3827462(+) | length=832			0.0279561	-0.0597493
	GL50803_16812	GL50803_16812 | organism=Giardia_Assemblage_A_isolate_WB | product=Hypothetical protein | location=GLCHR05:3827524-3828546(-) | length=340			0.246003	-0.307699
	GL50803_16817	GL50803_16817 | organism=Giardia_Assemblage_A_isolate_WB | product=Transglutaminase/protease. putative | location=GLCHR05:3836233-3837606(-) | length=457			0.0576626	0.117381
	GL50803_16820	GL50803_16820 | organism=Giardia_Assemblage_A_isolate_WB | product=Protein 21.1 | location=GLCHR05:3853914-3856274(-) | length=786			0.312261	0.578275
	GL50803_16824	GL50803_16824 | organism=Giardia_Assemblage_A_isolate_WB | product=Kinase. NEK | location=GLCHR04:11022-13493(-) | length=823			1.03135	1.03268
	GL50803_16830	GL50803_16830 | organism=Giardia_Assemblage_A_isolate_WB | product=Spindle pole protein. putative | location=GLCHR04:27555-30392(+) | length=945			0.48329	-1.23556
	GL50803_16833	GL50803_16833 | organism=Giardia_Assemblage_A_isolate_WB | product=Tenascin-like | location=GLCHR01:1152722-1154539(+) | length=605			0.132416	-0.27264
	GL50803_16840	GL50803_16840 | organism=Giardia_Assemblage_A_isolate_WB | product=Trichohyalin | location=GLCHR04:2339925-2344688(+) | length=1587			1.43884	-1.68409
	GL50803_16844	GL50803_16844 | organism=Giardia_Assemblage_A_isolate_WB | product=Hypothetical protein | location=GLCHR04:2361061-2362035(+) | length=324			0.14702	0.556846
	GL50803_16861	GL50803_16861 | organism=Giardia_Assemblage_A_isolate_WB | product=Hypothetical protein | location=GLCHR02:57523-58419(+) | length=298			0.396078	-0.974242
	GL50803_16867	GL50803_16867 | organism=Giardia_Assemblage_A_isolate_WB | product=AAA family ATPase | location=GLCHR04:2615634-2618246(+) | length=870			0.315499	-0.748779
	GL50803_16869	GL50803_16869 | organism=Giardia_Assemblage_A_isolate_WB | product=hypothetical protein | location=GLCHR04:2586283-2591451(+) | length=1722			0.16212	0.37678
	GL50803_16877	GL50803_16877 | organism=Giardia_Assemblage_A_isolate_WB | product=Zinc finger domain | location=GLCHR02:399455-399841(+) | length=128			0.298726	0.475892
	GL50803_16879	GL50803_16879 | organism=Giardia_Assemblage_A_isolate_WB | product=Kinase. NEK-frag | location=GLCHR02:405896-408772(+) | length=958			0.611345	-1.84817
	GL50803_16891	GL50803_16891 | organism=Giardia_Assemblage_A_isolate_WB | product=Protein C21orf2 | location=GLCHR02:721473-722258(-) | length=261			1.27093	-2.21265
	GL50803_16893	GL50803_16893 | organism=Giardia_Assemblage_A_isolate_WB | product=Tip elongation aberrant protein 1 | location=GLCHR02:747434-750226(+) | length=930			0.215756	0.448568
	GL50803_16906	GL50803_16906 | organism=Giardia_Assemblage_A_isolate_WB | product=Phosphatidate cytidylyltransferase | location=GLCHR03:241108-242238(-) | length=376			0.458663	0.939717
	GL50803_16915	GL50803_16915 | organism=Giardia_Assemblage_A_isolate_WB | product=Protein 21.1 | location=GLCHR05:4351194-4353500(-) | length=768			0.1704	-0.557196
	GL50803_16926	GL50803_16926 | organism=Giardia_Assemblage_A_isolate_WB | product=Hypothetical protein | location=GLCHR01:937303-938817(-) | length=504			0.13465	-0.4919
	GL50803_16928	GL50803_16928 | organism=Giardia_Assemblage_A_isolate_WB | product=Zinc finger domain | location=GLCHR01:928181-929329(-) | length=382			0.494323	-0.622916
	GL50803_16934	GL50803_16934 | organism=Giardia_Assemblage_A_isolate_WB | product=Tetratricopeptide repeat protein | location=GLCHR03:1052374-1056501(+) | length=1375			1.4885	-2.13206
	GL50803_16935	GL50803_16935 | organism=Giardia_Assemblage_A_isolate_WB | product=Hypothetical protein | location=GLCHR03:1046378-1049002(+) | length=874			0.818584	-1.12586
	GL50803_16948	GL50803_16948 | organism=Giardia_Assemblage_A_isolate_WB | product=Nucleolar protein NOP2 | location=GLCHR05:1945701-1947209(+) | length=502			0.243312	0.523845
	GL50803_1695	GL50803_1695 | organism=Giardia_Assemblage_A_isolate_WB | product=Rab11 | location=GLCHR05:2730259-2730909(-) | length=216			0.260716	0.320199
	GL50803_16951	GL50803_16951 | organism=Giardia_Assemblage_A_isolate_WB | product=Hypothetical protein | location=GLCHR05:1924889-1929259(+) | length=1456			0.451921	0.59732
	GL50803_16957	GL50803_16957 | organism=Giardia_Assemblage_A_isolate_WB | product=WD-40 repeat protein family | location=GLCHR03:754785-755873(+) | length=362			0.559675	0.702104
	GL50803_16966	GL50803_16966 | organism=Giardia_Assemblage_A_isolate_WB | product=Hypothetical protein | location=GLCHR02:1028417-1042102(-) | length=4561			0.174532	-0.507609
	GL50803_16967	GL50803_16967 | organism=Giardia_Assemblage_A_isolate_WB | product=Kinase. NEK | location=GLCHR02:1042114-1046373(-) | length=1419			1.35852	-1.71994
	GL50803_16973	GL50803_16973 | organism=Giardia_Assemblage_A_isolate_WB | product=Hypothetical protein | location=GLCHR05:2667465-2669027(-) | length=520			0.122797	0.339185
	GL50803_16975	GL50803_16975 | organism=Giardia_Assemblage_A_isolate_WB | product=DNA topoisomerase II | location=GLCHR05:2719630-2724105(-) | length=1491			0.725101	-1.4981
	GL50803_16979	GL50803_16979 | organism=Giardia_Assemblage_A_isolate_WB | product=Rab32. putative | location=GLCHR05:2704992-2705816(+) | length=274			0.0260535	0.032877
	GL50803_16981	GL50803_16981 | organism=Giardia_Assemblage_A_isolate_WB | product=hypothetical protein | location=GLCHR05:2683674-2685257(-) | length=527			0.236744	0.422117
	GL50803_16985	GL50803_16985 | organism=Giardia_Assemblage_A_isolate_WB | product=Hypothetical protein | location=CH991767:448255-451542(+) | length=1095			0.0108999	0.0493949
	GL50803_16993	GL50803_16993 | organism=Giardia_Assemblage_A_isolate_WB | product=FtsJ cell division protein. putative | location=GLCHR05:2477561-2480815(+) | length=1084			0.704267	2.51044
	GL50803_16996	GL50803_16996 | organism=Giardia_Assemblage_A_isolate_WB | product=Hypothetical protein | location=GLCHR05:2470641-2471882(-) | length=413			0.865718	-1.03147
	GL50803_16998	GL50803_16998 | organism=Giardia_Assemblage_A_isolate_WB | product=Hypothetical protein | location=GLCHR04:1269032-1270858(+) | length=608			0.848197	-1.6351
	GL50803_17005	GL50803_17005 | organism=Giardia_Assemblage_A_isolate_WB | product=Protein 21.6 | location=GLCHR04:1286694-1289258(-) | length=854			0.726426	1.9939
	GL50803_17011	GL50803_17011 | organism=Giardia_Assemblage_A_isolate_WB | product=Hypothetical protein | location=GLCHR05:4056196-4058676(+) | length=826			0.0080696	-0.0607608
IscA	GL50803_14821	GL50803_14821 | organism=Giardia_Assemblage_A_isolate_WB | product=HesB domain-containing protein | location=GLCHR01:407365-407760(-) | length=131	+	+	6.49898	5.97824
IscA	GL50803_17037	GL50803_17037 | organism=Giardia_Assemblage_A_isolate_WB | product=Hypothetical protein | location=GLCHR02:249807-250571(+) | length=254			0.587684	1.68138
GPP	GL50803_17046	GL50803_17046 | organism=Giardia_Assemblage_A_isolate_WB | product=Protein 21.1 | location=CH991769:657126-659168(-) | length=680			0.223023	-0.879267
GiOR-1	GL50803_17053	GL50803_17053 | organism=Giardia_Assemblage_A_isolate_WB | product=Protein 21.1 | location=GLCHR05:1007720-1010854(-) | length=1044			0.148304	-0.561662
mito hypo2	GL50803_17054	GL50803_17054 | organism=Giardia_Assemblage_A_isolate_WB | product=Acidic ribosomal protein P0 | location=GLCHR05:1006646-1007626(+) | length=326			0.432136	0.749036
Cpn10	GL50803_17055	GL50803_17055 | organism=Giardia_Assemblage_A_isolate_WB | product=Spindle pole protein. putative | location=GLCHR05:1004642-1006306(-) | length=554			0.238231	-0.317203
Tim44	GL50803_17056	GL50803_17056 | organism=Giardia_Assemblage_A_isolate_WB | product=Ribosomal protein L9 | location=GLCHR05:1003973-1004530(-) | length=185			0.261976	0.671189
ClpB	GL50803_17060	GL50803_17060 | organism=Giardia_Assemblage_A_isolate_WB | product=Protein 21.1 | location=GLCHR05:2663387-2665258(+) | length=623			0.101174	0.142381
hypo 8	GL50803_17062	GL50803_17062 | organism=Giardia_Assemblage_A_isolate_WB | product=Hypothetical protein | location=GLCHR05:2638973-2639803(+) | length=276			0.0415597	-0.2302
Pam18	GL50803_17063	GL50803_17063 | organism=Giardia_Assemblage_A_isolate_WB | product=Pyruvate-flavodoxin oxidoreductase | location=GLCHR05:2633106-2636705(-) | length=1199			0.698646	1.21979
unk	GL50803_17075	GL50803_17075 | organism=Giardia_Assemblage_A_isolate_WB | product=Spindle pole protein. putative | location=GLCHR04:1062992-1065334(+) | length=780			0.419469	0.904671
Rhodanase	GL50803_17080	GL50803_17080 | organism=Giardia_Assemblage_A_isolate_WB | product=Hypothetical protein | location=GLCHR02:1311372-1320887(+) | length=3171			0.454381	-0.930827
hypo 19	GL50803_17081	GL50803_17081 | organism=Giardia_Assemblage_A_isolate_WB | product=Hypothetical protein | location=GLCHR02:1309890-1311422(-) | length=510			0.131858	0.240712
hypo 5	GL50803_17083	GL50803_17083 | organism=Giardia_Assemblage_A_isolate_WB | product=Hypothetical protein | location=GLCHR02:1302081-1303733(+) | length=550			0.451644	-1.17452
hypo4	GL50803_17090	GL50803_17090 | organism=Giardia_Assemblage_A_isolate_WB | product=Giardia trophozoite antigen GTA-1 | location=GLCHR03:1714568-1715113(-) | length=181			0.184327	-0.175152
splicing p.	GL50803_17092	GL50803_17092 | organism=Giardia_Assemblage_A_isolate_WB | product=Hypothetical protein | location=GLCHR03:1718768-1725388(+) | length=2206			0.344895	-0.406234
Jac1	GL50803_17096	GL50803_17096 | organism=Giardia_Assemblage_A_isolate_WB | product=Protein 21.1 | location=GLCHR03:1757632-1759914(-) | length=760			0.672387	-1.36477
26S proteasome ATPase subunit S4	GL50803_17097	GL50803_17097 | organism=Giardia_Assemblage_A_isolate_WB | product=Protein 21.1 | location=GLCHR03:1760044-1764417(+) | length=1457			0.838925	-1.47966
unk	GL50803_17105	GL50803_17105 | organism=Giardia_Assemblage_A_isolate_WB | product=IFT complex B | location=GLCHR05:1508881-1514763(+) | length=1960			0.18365	0.258709
	GL50803_17109	GL50803_17109 | organism=Giardia_Assemblage_A_isolate_WB | product=Vacuolar protein sorting 11 | location=GLCHR05:1525477-1528743(-) | length=1088			0.0242957	-0.0595638
	GL50803_17118	GL50803_17118 | organism=Giardia_Assemblage_A_isolate_WB | product=U2 small nuclear ribonucleoprotein A. putative | location=GLCHR05:2043413-2046895(-) | length=1160			0.200681	0.213053
	GL50803_17119	GL50803_17119 | organism=Giardia_Assemblage_A_isolate_WB | product=Hypothetical protein | location=GLCHR05:2026438-2028741(-) | length=767			0.277843	-0.627393
	GL50803_17121	GL50803_17121 | organism=Giardia_Assemblage_A_isolate_WB | product=Bip | location=GLCHR04:535188-537221(+) | length=677			0.28498	-0.332716
	GL50803_17123	GL50803_17123 | organism=Giardia_Assemblage_A_isolate_WB | product=hypothetical protein | location=GLCHR04:542851-547911(+) | length=1686			0.371216	1.04162
	GL50803_17130	GL50803_17130 | organism=Giardia_Assemblage_A_isolate_WB | product=Protein 21.1 | location=GLCHR04:572878-577380(-) | length=1500			0.129558	0.422754
	GL50803_17143	GL50803_17143 | organism=Giardia_Assemblage_A_isolate_WB | product=Pyruvate kinase | location=GLCHR04:633554-635215(-) | length=553			0.0726189	0.143468
	GL50803_17153	GL50803_17153 | organism=Giardia_Assemblage_A_isolate_WB | product=Alpha-11 giardin | location=GLCHR05:1207222-1208145(-) | length=307			0.0205087	-0.0247324
	GL50803_17155	GL50803_17155 | organism=Giardia_Assemblage_A_isolate_WB | product=Hypothetical protein | location=GLCHR05:1199388-1201226(-) | length=612			0.0321543	0.0763818
	GL50803_17161	GL50803_17161 | organism=Giardia_Assemblage_A_isolate_WB | product=hypothetical protein | location=GLCHR01:563397-564464(+) | length=355			0.472035	0.714787
	GL50803_17163	GL50803_17163 | organism=Giardia_Assemblage_A_isolate_WB | product=Peptidyl-prolyl cis-trans isomerase B precursor | location=GLCHR01:556210-556716(+) | length=168			0.960481	1.22501
	GL50803_17169	GL50803_17169 | organism=Giardia_Assemblage_A_isolate_WB | product=hypothetical protein | location=GLCHR01:538290-541361(-) | length=1023			0.326881	0.879016
	GL50803_17170	GL50803_17170 | organism=Giardia_Assemblage_A_isolate_WB | product=Long chain fatty acid CoA ligase 5 | location=GLCHR01:524377-528948(-) | length=1523			0.251415	0.276623
	GL50803_17174	GL50803_17174 | organism=Giardia_Assemblage_A_isolate_WB | product=Hypothetical protein | location=GLCHR01:503503-509214(+) | length=1903			0.133028	0.115532
	GL50803_17219	GL50803_17219 | organism=Giardia_Assemblage_A_isolate_WB | product=Protein 21.1 | location=GLCHR04:1140311-1142686(+) | length=791			0.0195592	-0.0580872
	GL50803_17224	GL50803_17224 | organism=Giardia_Assemblage_A_isolate_WB | product=Alpha-SNAP. putative | location=GLCHR05:4414511-4415407(-) | length=298			0.575409	0.604628
	GL50803_17230	GL50803_17230 | organism=Giardia_Assemblage_A_isolate_WB | product=Gamma giardin | location=GLCHR03:483217-484152(-) | length=311			0.623221	-0.816403
	GL50803_17231	GL50803_17231 | organism=Giardia_Assemblage_A_isolate_WB | product=Kinase. NEK | location=GLCHR03:484394-487414(-) | length=1006			1.60867	-3.25267
	GL50803_17244	GL50803_17244 | organism=Giardia_Assemblage_A_isolate_WB | product=Ribosomal protein L7a | location=GLCHR03:579698-580484(+) | length=225			0.132258	0.213902
	GL50803_17249	GL50803_17249 | organism=Giardia_Assemblage_A_isolate_WB | product=Coiled-coil protein | location=GLCHR04:330287-335314(-) | length=1675			2.51855	-2.45821
	GL50803_17259	GL50803_17259 | organism=Giardia_Assemblage_A_isolate_WB | product=hypothetical protein | location=GLCHR01:833912-836215(+) | length=767			0.296419	-0.47643
	GL50803_17265	GL50803_17265 | organism=Giardia_Assemblage_A_isolate_WB | product=Dynein heavy chain | location=GLCHR01:800488-808515(-) | length=2675			0.890857	-1.68798
	GL50803_17276	GL50803_17276 | organism=Giardia_Assemblage_A_isolate_WB | product=hypothetical protein | location=GLCHR05:2244613-2245323(-) | length=236			0.837318	0.764468
	GL50803_17277	GL50803_17277 | organism=Giardia_Assemblage_A_isolate_WB | product=Phospholipase B | location=GLCHR05:2242831-2244537(-) | length=568			0.984483	1.41941
	GL50803_17283	GL50803_17283 | organism=Giardia_Assemblage_A_isolate_WB | product=Hypothetical protein | location=GLCHR05:2221061-2225632(-) | length=1523			0.516689	-0.803117
	GL50803_17288	GL50803_17288 | organism=Giardia_Assemblage_A_isolate_WB | product=Protein 21.1 | location=GLCHR05:2179501-2185053(-) | length=1850			0.188004	-0.500427
GPP	GL50803_9478	GL50803_9478 | organism=Giardia_Assemblage_A_isolate_WB | product=Alpha mitochondrial protein peptidase like protein | location=GLCHR01:975015-976232(-) | length=405	+	+	6.22931	5.66593
	GL50803_17304	GL50803_17304 | organism=Giardia_Assemblage_A_isolate_WB | product=Alpha adaptin | location=GLCHR02:550302-552653(+) | length=783			0.314566	0.573622
	GL50803_17312	GL50803_17312 | organism=Giardia_Assemblage_A_isolate_WB | product=Hypothetical protein | location=GLCHR03:1354207-1356216(-) | length=669			0.141529	-0.427377
	GL50803_17314	GL50803_17314 | organism=Giardia_Assemblage_A_isolate_WB | product=hypothetical protein | location=GLCHR03:1361814-1363655(-) | length=613			0.284245	0.700551
	GL50803_17316	GL50803_17316 | organism=Giardia_Assemblage_A_isolate_WB | product=Inorganic polyphosphate/ATP-NAD kinase. putative | location=GLCHR03:1382944-1384605(-) | length=553			0.0821256	-0.109272
	GL50803_17318	GL50803_17318 | organism=Giardia_Assemblage_A_isolate_WB | product=Kinase. NEK | location=GLCHR03:1389313-1393005(-) | length=1230			1.33473	-2.78726
	GL50803_17320	GL50803_17320 | organism=Giardia_Assemblage_A_isolate_WB | product=Coiled-coil protein | location=GLCHR03:1427883-1430813(-) | length=976			0.221345	0.207571
	GL50803_17327	GL50803_17327 | organism=Giardia_Assemblage_A_isolate_WB | product=Xaa-Pro dipeptidase | location=GLCHR01:731223-732557(+) | length=444			0.482493	0.953888
	GL50803_17332	GL50803_17332 | organism=Giardia_Assemblage_A_isolate_WB | product=Hypothetical protein | location=GLCHR01:702956-707926(-) | length=1656			0.235825	-0.613151
	GL50803_17334	GL50803_17334 | organism=Giardia_Assemblage_A_isolate_WB | product=Hypothetical protein | location=GLCHR01:691565-693976(-) | length=803			0.29979	0.863488
	GL50803_17362	GL50803_17362 | organism=Giardia_Assemblage_A_isolate_WB | product=Hypothetical protein | location=GLCHR04:2036289-2041397(+) | length=1702			0.531193	-0.596042
	GL50803_17364	GL50803_17364 | organism=Giardia_Assemblage_A_isolate_WB | product=Ribosomal protein S26 | location=GLCHR04:2055996-2056325(-) | length=109			0.371755	1.1322
	GL50803_17375	GL50803_17375 | organism=Giardia_Assemblage_A_isolate_WB | product=Hypothetical protein | location=GLCHR04:2208642-2209730(-) | length=362			0.442158	-0.459542
	GL50803_17386	GL50803_17386 | organism=Giardia_Assemblage_A_isolate_WB | product=Ubiquitin-protein ligase E3A | location=GLCHR02:919729-923205(-) | length=1158			0.63587	-1.37421
	GL50803_17388	GL50803_17388 | organism=Giardia_Assemblage_A_isolate_WB | product=Hypothetical protein | location=GLCHR02:895785-900797(+) | length=1670			0.217258	-0.220575
	GL50803_17391	GL50803_17391 | organism=Giardia_Assemblage_A_isolate_WB | product=Maebl. putative | location=GLCHR02:869134-870621(-) | length=495			0.694178	-0.561773
	GL50803_17393	GL50803_17393 | organism=Giardia_Assemblage_A_isolate_WB | product=Hypothetical protein | location=GLCHR02:853340-854359(+) | length=339			0.0119625	0.0218164
	GL50803_17395	GL50803_17395 | organism=Giardia_Assemblage_A_isolate_WB | product=Ribosomal protein L5 | location=GLCHR02:804131-805024(+) | length=297			0.780037	-0.600544
	GL50803_17400	GL50803_17400 | organism=Giardia_Assemblage_A_isolate_WB | product=Hypothetical protein | location=GLCHR02:1226732-1227676(-) | length=314			0.459669	0.489839
	GL50803_17401	GL50803_17401 | organism=Giardia_Assemblage_A_isolate_WB | product=Hypothetical protein | location=GLCHR02:1216593-1222286(-) | length=1897			0.134305	0.143366
	GL50803_17402	GL50803_17402 | organism=Giardia_Assemblage_A_isolate_WB | product=Protein 21.1 | location=GLCHR02:1213579-1216575(-) | length=998			0.0669166	-0.193349
	GL50803_17404	GL50803_17404 | organism=Giardia_Assemblage_A_isolate_WB | product=Hypothetical protein | location=GLCHR02:1201950-1203746(+) | length=598			0.279179	-0.464625
	GL50803_17406	GL50803_17406 | organism=Giardia_Assemblage_A_isolate_WB | product=Phosphoinositide-3-kinase. class 3 | location=GLCHR02:1190054-1194970(+) | length=1638			0.131531	-0.295575
	GL50803_17412	GL50803_17412 | organism=Giardia_Assemblage_A_isolate_WB | product=Hypothetical protein | location=GLCHR02:1155010-1157199(-) | length=729			0.646945	-1.44349
	GL50803_17417	GL50803_17417 | organism=Giardia_Assemblage_A_isolate_WB | product=Kinase. CMGC DYRK | location=GLCHR04:1884217-1886304(+) | length=695			0.103149	-0.327112
	GL50803_17432	GL50803_17432 | organism=Giardia_Assemblage_A_isolate_WB | product=Heat shock protein 70 | location=GLCHR04:1771264-1774995(+) | length=1243			0.156369	-0.309755
	GL50803_17453	GL50803_17453 | organism=Giardia_Assemblage_A_isolate_WB | product=Hypothetical protein | location=GLCHR05:4197905-4199932(+) | length=675			0.472639	0.683254
	GL50803_17468	GL50803_17468 | organism=Giardia_Assemblage_A_isolate_WB | product=Hypothetical protein | location=GLCHR05:4282104-4283093(-) | length=329			0.836512	1.16372
	GL50803_17476	GL50803_17476 | organism=Giardia_Assemblage_A_isolate_WB | product=CXC-rich protein | location=GLCHR04:204969-211478(-) | length=2169			1.61237	0.983589
	GL50803_17483	GL50803_17483 | organism=Giardia_Assemblage_A_isolate_WB | product=Chaperone protein dnaJ | location=GLCHR04:163821-164810(+) | length=329			1.20882	-1.59484
	GL50803_17484	GL50803_17484 | organism=Giardia_Assemblage_A_isolate_WB | product=Hypothetical protein | location=GLCHR04:158658-160820(-) | length=720			0.764475	-0.962285
	GL50803_17501	GL50803_17501 | organism=Giardia_Assemblage_A_isolate_WB | product=Hypothetical protein | location=GLCHR01:1282149-1283678(-) | length=509			0.828906	1.56063
	GL50803_17508	GL50803_17508 | organism=Giardia_Assemblage_A_isolate_WB | product=Coiled-coil protein | location=GLCHR01:1347488-1349806(+) | length=772			0.00355992	0.00814454
GiOR-1	GL50803_91252	GL50803_91252 | organism=Giardia_Assemblage_A_isolate_WB | product=Nitric oxide synthase. inducible | location=GLCHR04:846624-848438(-) | length=604	+	+	8.72105	5.1788
	GL50803_17531	GL50803_17531 | organism=Giardia_Assemblage_A_isolate_WB | product=Hypothetical protein | location=GLCHR05:3066208-3067623(-) | length=471			0.261825	-0.480148
	GL50803_17536	GL50803_17536 | organism=Giardia_Assemblage_A_isolate_WB | product=UsoAp | location=GLCHR05:2771339-2772640(+) | length=433			0.190988	-0.266001
	GL50803_17547	GL50803_17547 | organism=Giardia_Assemblage_A_isolate_WB | product=Ribosomal protein L4 | location=GLCHR05:2867111-2868061(-) | length=316			0.16696	0.174793
	GL50803_17551	GL50803_17551 | organism=Giardia_Assemblage_A_isolate_WB | product=Protein 21.1 | location=GLCHR04:2132038-2135262(-) | length=1074			0.267086	-1.14957
	GL50803_17567	GL50803_17567 | organism=Giardia_Assemblage_A_isolate_WB | product=Protein phosphatases PP1 regulatory subunit SDS22 | location=GLCHR04:2685376-2687157(-) | length=593			1.01758	-1.91403
	GL50803_17568	GL50803_17568 | organism=Giardia_Assemblage_A_isolate_WB | product=Protein 21.1 | location=GLCHR04:2676938-2678560(-) | length=540			0.0358555	-0.106069
	GL50803_17570	GL50803_17570 | organism=Giardia_Assemblage_A_isolate_WB | product=Elongation factor 2 | location=GLCHR04:2670898-2673594(+) | length=898			0.132968	0.348457
	GL50803_17571	GL50803_17571 | organism=Giardia_Assemblage_A_isolate_WB | product=Trichohyalin | location=GLCHR04:2665055-2668135(-) | length=1026			0.411258	0.852353
	GL50803_17574	GL50803_17574 | organism=Giardia_Assemblage_A_isolate_WB | product=Coiled-coil protein | location=GLCHR04:409378-411267(+) | length=629			0.685359	-1.61943
	GL50803_17585	GL50803_17585 | organism=Giardia_Assemblage_A_isolate_WB | product=Protein 21.1 | location=GLCHR04:842972-845128(+) | length=718			0.299395	-1.05514
	GL50803_17586	GL50803_17586 | organism=Giardia_Assemblage_A_isolate_WB | product=Protein 21.1 | location=GLCHR04:845158-846600(+) | length=480			0.599845	1.45022
	GL50803_17606	GL50803_17606 | organism=Giardia_Assemblage_A_isolate_WB | product=Hypothetical protein | location=GLCHR03:914593-917397(-) | length=934			1.06117	1.13339
	GL50803_17622	GL50803_17622 | organism=Giardia_Assemblage_A_isolate_WB | product=Kinase. NEK | location=GLCHR03:655213-659826(-) | length=1537			0.0907423	0.274907
	GL50803_17627	GL50803_17627 | organism=Giardia_Assemblage_A_isolate_WB | product=Hypothetical protein | location=GLCHR03:631827-635747(-) | length=1306			0.258302	0.344813
	GL50803_1894	GL50803_1894 | organism=Giardia_Assemblage_A_isolate_WB | product=U3 small nucleolar RNA-associated protein 11. putative | location=GLCHR04:1839951-1840634(-) | length=227			0.713531	1.98434
	GL50803_19003	GL50803_19003 | organism=Giardia_Assemblage_A_isolate_WB | product=Ribosomal protein L24A | location=GLCHR05:4082559-4082867(+) | length=102			0.270761	0.76563
	GL50803_19230	GL50803_19230 | organism=Giardia_Assemblage_A_isolate_WB | product=Hypothetical protein | location=GLCHR04:1544920-1545351(+) | length=143			1.14739	1.44602
	GL50803_19436	GL50803_19436 | organism=Giardia_Assemblage_A_isolate_WB | product=Ribosomal protein L7 | location=GLCHR04:2481439-2482146(+) | length=235			0.765175	-0.396475
	GL50803_19834	GL50803_19834 | organism=Giardia_Assemblage_A_isolate_WB | product=hypothetical protein | location=GLCHR04:1945242-1945814(-) | length=190			0.180303	-0.199622
8148	GL50803_8148	GL50803_8148 | organism=Giardia_Assemblage_A_isolate_WB | product=hypothetical protein | location=GLCHR05:2057805-2058530(-) | length=241	+	+	6.61416	4.73401
	GL50803_20130226	GL50803_20130226 | organism=Giardia_Assemblage_A_isolate_WB | product=Pyrih | Honza poslal | Poslal honza			0.185928	-0.459365
Cpn10	GL50803_29500	GL50803_29500 | organism=Giardia_Assemblage_A_isolate_WB | product=Hypothetical protein | location=GLCHR02:1207701-1208012(+) | length=103	+	+	10.159	4.70417
	GL50803_20130614102;GL50803_20140716531YEAST;GL50803_20140716530YEAST;GL50803_20140716230YEAST;GL50803_20140716529YEAST	GL50803_20130614102 | organism=crap | product=crap_RS27A_HUMAN|;GL50803_20140716531YEAST | organism=crap | product=crap_P0CH09|RL402_YEAST Ubiquitin-60S ribosomal protein L40 OS=Saccharomyces cerevisiae (strain ATCC 204508 / S288c) GN=RPL40B PE=1 SV=1;GL50			1.47943	-1.48045
	GL50803_20130614107	GL50803_20130614107 | organism=crap | product=crap_ALDOA_RABIT|			0.486639	0.690201
	GL50803_20130614108	GL50803_20130614108 | organism=crap | product=crap_LYSC_CHICK|			0.45283	-0.898924
	GL50803_20130614109	GL50803_20130614109 | organism=crap | product=crap_MYG_HORSE|			0.639519	-1.94314
	GL50803_20130614112	GL50803_20130614112 | organism=crap | product=crap_DHE3_BOVIN|			0.0225638	-0.0335531
	GL50803_2013061422	GL50803_2013061422 | organism=crap | product=crap_K1M1_SHEEP|			0.0466837	-0.140232
	GL50803_2013061428	GL50803_2013061428 | organism=crap | product=crap_K2M3_SHEEP|			0.0212053	0.0621187
	GL50803_2013061462	GL50803_2013061462 | organism=crap | product=crap_CATA_HUMAN|			0.107305	0.251894
	GL50803_2013061463	GL50803_2013061463 | organism=crap | product=crap_CATD_HUMAN|			0.00232947	-0.00710313
	GL50803_2013061473	GL50803_2013061473 | organism=crap | product=crap_GSTP1_HUMAN|			0.721111	1.28937
	GL50803_2013061474	GL50803_2013061474 | organism=crap | product=crap_HBA_HUMAN|			0.154725	-0.453073
	GL50803_2013061475	GL50803_2013061475 | organism=crap | product=crap_HBB_HUMAN|			0.0985427	0.348021
	GL50803_2013061481	GL50803_2013061481 | organism=crap | product=crap_LYSC_HUMAN|			0.557132	-1.03876
	GL50803_2013061487	GL50803_2013061487 | organism=crap | product=crap_PPIA_HUMAN|			1.23318	1.84198
	GL50803_2013061488	GL50803_2013061488 | organism=crap | product=crap_PRDX1_HUMAN|			0.00299027	-0.0059851
	GL50803_2013061495	GL50803_2013061495 | organism=crap | product=crap_THIO_HUMAN|			0.000435381	0.00156943
	GL50803_2013061497	GL50803_2013061497 | organism=crap | product=crap_TRFE_HUMAN|			0.264784	-0.66328
	GL50803_2013061498	GL50803_2013061498 | organism=crap | product=crap_TRFL_HUMAN|			0.104005	0.251501
	GL50803_201407161028YEAST	GL50803_201407161028YEAST | organism=crap | product=crap_P22202|HSP74_YEAST Heat shock protein SSA4 OS=Saccharomyces cerevisiae (strain ATCC 204508 / S288c) GN=SSA4 PE=1 SV=3			1.94254	1.9178
	GL50803_20140716149YEAST	GL50803_20140716149YEAST | organism=crap | product=crap_P02309|H4_YEAST Histone H4 OS=Saccharomyces cerevisiae (strain ATCC 204508 / S288c) GN=HHF1 PE=1 SV=2			0.265386	0.589476
	GL50803_20140716157YEAST	GL50803_20140716157YEAST | organism=crap | product=crap_P02994|EF1A_YEAST Elongation factor 1-alpha OS=Saccharomyces cerevisiae (strain ATCC 204508 / S288c) GN=TEF1 PE=1 SV=1			0.292505	0.398781
	GL50803_20140716172YEAST	GL50803_20140716172YEAST | organism=crap | product=crap_P03965|CARB_YEAST Carbamoyl-phosphate synthase arginine-specific large chain OS=Saccharomyces cerevisiae (strain ATCC 204508 / S288c) GN=CPA2 PE=1 SV=1			0.387874	-0.641892
	GL50803_201407164468YEAST	GL50803_201407164468YEAST | organism=crap | product=crap_P60010|ACT_YEAST Actin OS=Saccharomyces cerevisiae (strain ATCC 204508 / S288c) GN=ACT1 PE=1 SV=1			0.835655	0.653033
	GL50803_201407166259YEAST;GL50803_20140716202YEAST;GL50803_20140716201YEAST	GL50803_201407166259YEAST | organism=crap | product=crap_Q12692|H2AZ_YEAST Histone H2A.Z OS=Saccharomyces cerevisiae (strain ATCC 204508 / S288c) GN=HTZ1 PE=1 SV=3;GL50803_20140716202YEAST | organism=crap | product=crap_P04912|H2A2_YEAST Histone H2A.2 OS=S			0.288799	-0.851766
	GL50803_20140716842YEAST	GL50803_20140716842YEAST | organism=crap | product=crap_P16474|GRP78_YEAST 78 kDa glucose-regulated protein homolog OS=Saccharomyces cerevisiae (strain ATCC 204508 / S288c) GN=KAR2 PE=1 SV=1			0.77854	-0.974718
	GL50803_2053	GL50803_2053 | organism=Giardia_Assemblage_A_isolate_WB | product=Serine/threonine protein phosphatase 4 | location=GLCHR03:311603-312523(-) | length=306			0.432024	0.938178
	GL50803_21048	GL50803_21048 | organism=Giardia_Assemblage_A_isolate_WB | product=Hypothetical protein | location=GLCHR05:3862991-3875095(+) | length=4034			0.130709	-0.277195
	GL50803_2107	GL50803_2107 | organism=Giardia_Assemblage_A_isolate_WB | product=Hypothetical protein | location=GLCHR01:1025165-1026151(-) | length=328			1.10136	-1.59328
	GL50803_21198	GL50803_21198 | organism=Giardia_Assemblage_A_isolate_WB | product=Hypothetical protein | location=GLCHR05:1266011-1269502(+) | length=1163			0.229347	-0.255789
Tim44	GL50803_14845	GL50803_14845 | organism=Giardia_Assemblage_A_isolate_WB | product=Hypothetical protein | location=GLCHR05:1420047-1420907(-) | length=286	+	+	6.13683	4.37001
	GL50803_21342	GL50803_21342 | organism=Giardia_Assemblage_A_isolate_WB | product=Hypothetical protein | location=GLCHR02:616933-617745(+) | length=270			0.133958	0.415373
	GL50803_21411	GL50803_21411 | organism=Giardia_Assemblage_A_isolate_WB | product=ABC transporter. ATP-binding protein | location=GLCHR05:4249516-4255452(-) | length=1978			0.612975	-0.983879
	GL50803_21423	GL50803_21423 | organism=Giardia_Assemblage_A_isolate_WB | product=Beta adaptin | location=GLCHR05:4202692-4206090(-) | length=1132			0.143373	-0.421621
	GL50803_21444	GL50803_21444 | organism=Giardia_Assemblage_A_isolate_WB | product=Spindle pole protein. putative | location=CH991767:864496-866262(+) | length=588			0.221492	-0.49287
	GL50803_21505	GL50803_21505 | organism=Giardia_Assemblage_A_isolate_WB | product=Protein 21.1 | location=GLCHR05:3080424-3083039(-) | length=871			0.729149	-1.387
	GL50803_21527	GL50803_21527 | organism=Giardia_Assemblage_A_isolate_WB | product=Hypothetical protein | location=GLCHR04:1666525-1669248(+) | length=907			0.844915	2.03589
	GL50803_21628	GL50803_21628 | organism=Giardia_Assemblage_A_isolate_WB | product=Hypothetical protein | location=GLCHR03:260572-261723(-) | length=383			0.381692	0.754498
	GL50803_21942	GL50803_21942 | organism=Giardia_Assemblage_A_isolate_WB | product=NADP-specific glutamate dehydrogenase | location=GLCHR04:171236-172585(-) | length=449			1.31158	1.56109
	GL50803_21943	GL50803_21943 | organism=Giardia_Assemblage_A_isolate_WB | product=Hypothetical protein | location=GLCHR04:167330-167791(-) | length=153			0.478322	0.750711
	GL50803_21971	GL50803_21971 | organism=Giardia_Assemblage_A_isolate_WB | product=Hypothetical protein | location=GLCHR04:73132-74385(-) | length=417			0.526381	-0.671629
	GL50803_22003	GL50803_22003 | organism=Giardia_Assemblage_A_isolate_WB | product=Ser/Thr protein kinase | location=GLCHR04:733322-735931(-) | length=869			0.70865	1.56731
	GL50803_221692	GL50803_221692 | organism=Giardia_Assemblage_A_isolate_WB | product=Hypothetical protein | location=GLCHR04:1763589-1765205(-) | length=538			0.426619	0.547085
	GL50803_22268	GL50803_22268 | organism=Giardia_Assemblage_A_isolate_WB | product=Hypothetical protein | location=GLCHR03:1180607-1184464(+) | length=1285			0.206783	-0.396863
	GL50803_22291	GL50803_22291 | organism=Giardia_Assemblage_A_isolate_WB | product=Hypothetical protein | location=GLCHR04:435707-437125(+) | length=472			0.0969181	0.167684
	GL50803_22385	GL50803_22385 | organism=Giardia_Assemblage_A_isolate_WB | product=Protein 21.1 | location=GLCHR03:811564-814485(+) | length=973			0.626638	1.5407
	GL50803_22739	GL50803_22739 | organism=Giardia_Assemblage_A_isolate_WB | product=Hypothetical protein | location=GLCHR02:1253511-1254500(+) | length=329			0.653047	-0.906788
	GL50803_22806	GL50803_22806 | organism=Giardia_Assemblage_A_isolate_WB | product=Hypothetical protein | location=GLCHR01:1386229-1387233(+) | length=334			0.329226	-0.59989
	GL50803_22855	GL50803_22855 | organism=Giardia_Assemblage_A_isolate_WB | product=Hypothetical protein | location=GLCHR05:1332293-1333606(-) | length=437			1.32282	1.66595
	GL50803_23017	GL50803_23017 | organism=Giardia_Assemblage_A_isolate_WB | product=Hypothetical protein | location=GLCHR02:612056-613375(+) | length=439			0.406588	0.273079
	GL50803_2305	GL50803_2305 | organism=Giardia_Assemblage_A_isolate_WB | product=Intracellular protein transport protein USO1 | location=GLCHR04:1065447-1067264(+) | length=605			0.00954294	-0.0294552
	GL50803_23330	GL50803_23330 | organism=Giardia_Assemblage_A_isolate_WB | product=Hypothetical protein | location=GLCHR03:893891-894664(+) | length=257			0.113821	0.156831
	GL50803_23357	GL50803_23357 | organism=Giardia_Assemblage_A_isolate_WB | product=NYD-SP28 protein | location=GLCHR03:686137-687486(-) | length=449			1.31153	-2.00286
	GL50803_2338	GL50803_2338 | organism=Giardia_Assemblage_A_isolate_WB | product=Hypothetical protein | location=GLCHR05:1265258-1265902(-) | length=214			0.0518528	0.0722343
	GL50803_23447	GL50803_23447 | organism=Giardia_Assemblage_A_isolate_WB | product=Hypothetical protein | location=GLCHR01:779037-783959(+) | length=1640			0.542324	-0.552603
	GL50803_23492	GL50803_23492 | organism=Giardia_Assemblage_A_isolate_WB | product=Protein 21.1 | location=GLCHR05:2760849-2763080(+) | length=743			0.710806	-2.09961
	GL50803_2382	GL50803_2382 | organism=Giardia_Assemblage_A_isolate_WB | product=Hypothetical protein | location=GLCHR05:1954578-1957466(+) | length=962			0.0349257	0.0526942
	GL50803_23833	GL50803_23833 | organism=Giardia_Assemblage_A_isolate_WB | product=Vacuolar protein sorting 35 | location=GLCHR05:2097082-2099379(-) | length=765			0.142291	0.34375
	GL50803_23888	GL50803_23888 | organism=Giardia_Assemblage_A_isolate_WB | product=FixW protein. putative | location=GLCHR03:1567925-1568560(-) | length=211			0.137754	0.2051
	GL50803_23930	GL50803_23930 | organism=Giardia_Assemblage_A_isolate_WB | product=Coiled-coil protein | location=GLCHR05:2584472-2585665(+) | length=397			0.0696367	0.286507
	GL50803_24009	GL50803_24009 | organism=Giardia_Assemblage_A_isolate_WB | product=Protein 21.1 | location=GLCHR03:581742-583049(-) | length=435			0.998644	-1.7931
	GL50803_24122	GL50803_24122 | organism=Giardia_Assemblage_A_isolate_WB | product=Spindle pole protein. putative | location=GLCHR04:1876707-1878578(-) | length=623			0.0874368	0.303217
	GL50803_24123	GL50803_24123 | organism=Giardia_Assemblage_A_isolate_WB | product=Protein 21.1 | location=GLCHR04:1886310-1887029(+) | length=239			0.52401	-0.778861
	GL50803_24194	GL50803_24194 | organism=Giardia_Assemblage_A_isolate_WB | product=Protein 21.1 | location=GLCHR05:1745143-1747503(-) | length=786			0.421244	-1.37158
	GL50803_24400	GL50803_24400 | organism=Giardia_Assemblage_A_isolate_WB | product=Kinase. NEK | location=GLCHR05:1670695-1672413(+) | length=572			0.0110904	-0.0154044
	GL50803_24423	GL50803_24423 | organism=Giardia_Assemblage_A_isolate_WB | product=Hypothetical protein | location=GLCHR05:2472038-2474680(-) | length=880			0.423742	-0.70989
	GL50803_24453	GL50803_24453 | organism=Giardia_Assemblage_A_isolate_WB | product=Hypothetical protein | location=GLCHR02:140910-141728(-) | length=272			0.164748	0.276451
	GL50803_24537	GL50803_24537 | organism=Giardia_Assemblage_A_isolate_WB | product=Spindle pole protein. putative | location=GLCHR04:1463481-1465028(-) | length=515			1.13559	-1.85064
	GL50803_24584	GL50803_24584 | organism=Giardia_Assemblage_A_isolate_WB | product=Hypothetical protein | location=GLCHR05:3014556-3016103(+) | length=515			0.165493	-0.175933
	GL50803_24590	GL50803_24590 | organism=Giardia_Assemblage_A_isolate_WB | product=Protein 21.1 | location=GLCHR05:4339156-4342068(-) | length=970			0.122734	-0.335873
	GL50803_24734	GL50803_24734 | organism=Giardia_Assemblage_A_isolate_WB | product=Hypothetical protein | location=GLCHR03:1504014-1509575(-) | length=1853			0.70288	1.03078
	GL50803_24807	GL50803_24807 | organism=Giardia_Assemblage_A_isolate_WB | product=Protein 21.1 | location=GLCHR05:1859036-1860244(-) | length=402			0.70334	-1.8342
	GL50803_24842	GL50803_24842 | organism=Giardia_Assemblage_A_isolate_WB | product=Protein 21.1 | location=GLCHR03:1345802-1351357(-) | length=1851			1.31853	-1.5444
	GL50803_24880	GL50803_24880 | organism=Giardia_Assemblage_A_isolate_WB | product=High cysteine membrane protein Group 2 | location=GLCHR03:1027817-1030645(+) | length=942			0.231096	-0.485178
	GL50803_27027	GL50803_27027 | organism=Giardia_Assemblage_A_isolate_WB | product=Hypothetical protein | location=GLCHR01:1018979-1020940(+) | length=653			0.209175	-0.623703
ClpB	GL50803_17520	GL50803_17520 | organism=Giardia_Assemblage_A_isolate_WB | product=ClpB protein | location=GLCHR01:1455238-1457886(+) | length=882	+	+	5.65114	3.57508
	GL50803_27602	GL50803_27602 | organism=Giardia_Assemblage_A_isolate_WB | product=Hypothetical protein | location=GLCHR04:2282398-2284935(-) | length=845			1.10368	2.71099
	GL50803_2779	GL50803_2779 | organism=Giardia_Assemblage_A_isolate_WB | product=Protein 21.1 | location=GLCHR05:2123283-2125529(-) | length=748			1.38938	-1.88683
	GL50803_27836	GL50803_27836 | organism=Giardia_Assemblage_A_isolate_WB | product=Protein 21.1 | location=GLCHR05:1169811-1171421(-) | length=536			0.412995	0.680824
	GL50803_27896	GL50803_27896 | organism=Giardia_Assemblage_A_isolate_WB | product=hypothetical protein | location=GLCHR05:3803846-3808627(-) | length=1593			0.409223	-0.631068
87492	GL50803_87492	GL50803_87492 | organism=Giardia_Assemblage_A_isolate_WB | product=hypothetical protein | location=GLCHR01:172726-173331(-) | length=201	+	+	5.85279	3.26363
	GL50803_27925	GL50803_27925 | organism=Giardia_Assemblage_A_isolate_WB | product=Protein 21.1 | location=GLCHR04:549675-552035(+) | length=786			0.565169	-1.30588
	GL50803_2822	GL50803_2822 | organism=Giardia_Assemblage_A_isolate_WB | product=hypothetical protein | location=GLCHR04:1209501-1210430(-) | length=309			0.0203266	0.0596658
	GL50803_2864	GL50803_2864 | organism=Giardia_Assemblage_A_isolate_WB | product=Hypothetical protein | location=GLCHR05:3141267-3143006(-) | length=579			0.762152	0.967949
	GL50803_29081	GL50803_29081 | organism=Giardia_Assemblage_A_isolate_WB | product=hypothetical protein | location=GLCHR04:1844404-1844850(+) | length=148			0.167483	0.162256
	GL50803_29119	GL50803_29119 | organism=Giardia_Assemblage_A_isolate_WB | product=hypothetical protein | location=GLCHR01:1342061-1342969(+) | length=302			0.366069	-0.531607
	GL50803_29227	GL50803_29227 | organism=Giardia_Assemblage_A_isolate_WB | product=H-SHIPPO 1 | location=GLCHR05:4283959-4284843(-) | length=294			0.515215	0.733399
	GL50803_2947	GL50803_2947 | organism=Giardia_Assemblage_A_isolate_WB | product=Hypothetical protein | location=GLCHR05:4325305-4328112(-) | length=935			0.375335	0.597036
	GL50803_29487	GL50803_29487 | organism=Giardia_Assemblage_A_isolate_WB | product=Protein disulfide isomerase PDI1 | location=GLCHR04:1421848-1422552(+) | length=234			0.25816	-0.507196
	GL50803_29490;GL50803_4563	GL50803_29490 | organism=Giardia_Assemblage_A_isolate_WB | product=Copine I | location=GLCHR02:1239188-1239982(+) | length=264;GL50803_4563 | organism=Giardia_Assemblage_A_isolate_WB | product=Copine I | location=CH991778:30717-31466(-) | length=249			0.56438	1.73689
Pam18	GL50803_20130227	GL50803_20130227 | organism=Giardia_Assemblage_A_isolate_WB | product=Eva poslala Pam18p | Eva poslala | Pam18p		+	3.58387	2.51463
	GL50803_29682	GL50803_29682 | organism=Giardia_Assemblage_A_isolate_WB | product=hypothetical protein | location=GLCHR03:1107300-1107707(+) | length=135			0.895626	0.997922
	GL50803_29796	GL50803_29796 | organism=Giardia_Assemblage_A_isolate_WB | product=Hypothetical protein | location=GLCHR04:2086221-2087315(-) | length=364			0.402257	-0.431699
	GL50803_3098	GL50803_3098 | organism=Giardia_Assemblage_A_isolate_WB | product=Hypothetical protein | location=GLCHR03:480842-481984(+) | length=380			0.259789	0.62776
	GL50803_31144	GL50803_31144 | organism=Giardia_Assemblage_A_isolate_WB | product=hypothetical protein | location=GLCHR03:379782-380345(-) | length=187			0.480681	-0.92234
31295	GL50803_31295	GL50803_31295 | organism=Giardia_Assemblage_A_isolate_WB | product=DinF protein | location=GLCHR02:1265498-1267777(-) | length=759			2.05936	2.33664
	GL50803_31309	GL50803_31309 | organism=Giardia_Assemblage_A_isolate_WB | product=Serine/threonine protein phosphatase 5 | location=GLCHR04:1641463-1643643(-) | length=726			0.0946061	0.122734
	GL50803_3141	GL50803_3141 | organism=Giardia_Assemblage_A_isolate_WB | product=hypothetical protein | location=GLCHR05:1866649-1867416(-) | length=255			0.152697	-0.403605
	GL50803_3158	GL50803_3158 | organism=Giardia_Assemblage_A_isolate_WB | product=Hypothetical protein | location=GLCHR05:3060926-3061519(-) | length=197			0.392548	-0.973577
	GL50803_31833	GL50803_31833 | organism=Giardia_Assemblage_A_isolate_WB | product=hypothetical protein | location=GLCHR04:1207028-1207585(+) | length=185			0.0254951	-0.0601794
	GL50803_32041	GL50803_32041 | organism=Giardia_Assemblage_A_isolate_WB | product=hypothetical protein | location=GLCHR05:2651501-2652028(-) | length=175			0.271368	0.470137
	GL50803_32375	GL50803_32375 | organism=Giardia_Assemblage_A_isolate_WB | product=Trichohyalin | location=GLCHR05:4273851-4278095(-) | length=1414			0.0916629	0.316043
	GL50803_3256	GL50803_3256 | organism=Giardia_Assemblage_A_isolate_WB | product=EH domain binding protein epsin 2 | location=GLCHR05:3265745-3266962(-) | length=405			0.00579555	0.0188014
	GL50803_32658	GL50803_32658 | organism=Giardia_Assemblage_A_isolate_WB | product=Plasma membrane calcium-transporting ATPase 2 | location=GLCHR05:4209683-4212970(+) | length=1095			1.11003	1.5214
	GL50803_32681	GL50803_32681 | organism=Giardia_Assemblage_A_isolate_WB | product=Hypothetical protein | location=GLCHR05:3270826-3278265(-) | length=2479			0.16242	-0.219398
	GL50803_32778	GL50803_32778 | organism=Giardia_Assemblage_A_isolate_WB | product=Protein 21.1 | location=GLCHR01:1083611-1085377(-) | length=588			0.341412	0.692352
	GL50803_32815	GL50803_32815 | organism=Giardia_Assemblage_A_isolate_WB | product=Hypothetical protein | location=GLCHR05:4391681-4393021(-) | length=446			1.04475	-0.355509
rhodanese	GL50803_27910	GL50803_27910 | organism=Giardia_Assemblage_A_isolate_WB | product=Hypothetical protein | location=GLCHR03:899449-899826(-) | length=125	+	+	4.96456	2.24141
	GL50803_32911	GL50803_32911 | organism=Giardia_Assemblage_A_isolate_WB | product=Hypothetical protein | location=GLCHR04:1097783-1100227(+) | length=814			0.122017	0.274638
	GL50803_32999	GL50803_32999 | organism=Giardia_Assemblage_A_isolate_WB | product=Hypothetical protein | location=CH991767:1144475-1145860(+) | length=461			0.147305	0.28277
	GL50803_33023	GL50803_33023 | organism=Giardia_Assemblage_A_isolate_WB | product=Hypothetical protein | location=GLCHR03:84742-85554(+) | length=270			0.791049	-0.548968
	GL50803_33218	GL50803_33218 | organism=Giardia_Assemblage_A_isolate_WB | product=Dynein intermediate chain | location=GLCHR02:797338-799611(+) | length=757			0.0688811	-0.233124
	GL50803_3331	GL50803_3331 | organism=Giardia_Assemblage_A_isolate_WB | product=Malate dehydrogenase | location=GLCHR02:769888-770883(+) | length=331			0.95578	0.740755
	GL50803_3342	GL50803_3342 | organism=Giardia_Assemblage_A_isolate_WB | product=Hypothetical protein | location=GLCHR05:1904560-1907568(-) | length=1002			1.25524	-1.06053
	GL50803_33513	GL50803_33513 | organism=Giardia_Assemblage_A_isolate_WB | product=Hypothetical protein | location=GLCHR01:743431-744900(+) | length=489			0.25067	-0.373259
	GL50803_3367	GL50803_3367 | organism=Giardia_Assemblage_A_isolate_WB | product=Histone H3 | location=GLCHR03:411293-411772(-) | length=159			0.179329	0.45123
	GL50803_33685	GL50803_33685 | organism=Giardia_Assemblage_A_isolate_WB | product=Hypothetical protein | location=GLCHR04:1497144-1500371(-) | length=1075			0.442479	-0.832002
	GL50803_33762	GL50803_33762 | organism=Giardia_Assemblage_A_isolate_WB | product=WD-40 repeat protein | location=GLCHR02:1307572-1308477(-) | length=301			0.143996	-0.259626
	GL50803_33769	GL50803_33769 | organism=Giardia_Assemblage_A_isolate_WB | product=NADH oxidase lateral transfer candidate | location=GLCHR01:307195-308649(-) | length=484			0.317876	0.691145
	GL50803_33862	GL50803_33862 | organism=Giardia_Assemblage_A_isolate_WB | product=Ribosomal protein S12 | location=GLCHR05:2960508-2960885(-) | length=125			0.428399	0.905079
	GL50803_33866	GL50803_33866 | organism=Giardia_Assemblage_A_isolate_WB | product=Hypothetical protein | location=CH991769:654992-657058(+) | length=688			2.0691	-2.05947
	GL50803_33989	GL50803_33989 | organism=Giardia_Assemblage_A_isolate_WB | product=hypothetical protein | location=GLCHR03:1437850-1438788(-) | length=312			0.175701	-0.370898
	GL50803_3409	GL50803_3409 | organism=Giardia_Assemblage_A_isolate_WB | product=Coiled-coil protein | location=GLCHR01:381665-384367(-) | length=900			1.3689	-0.995408
	GL50803_34093	GL50803_34093 | organism=Giardia_Assemblage_A_isolate_WB | product=Hypothetical protein | location=GLCHR04:596559-596792(+) | length=77			0.594414	1.09046
	GL50803_3419	GL50803_3419 | organism=Giardia_Assemblage_A_isolate_WB | product=Hypothetical protein | location=GLCHR04:1261191-1261712(-) | length=173			0.674923	-2.67745
3491	GL50803_3491	GL50803_3491 | organism=Giardia_Assemblage_A_isolate_WB | product=Hypothetical protein | location=GLCHR01:62464-63300(+) | length=278		+	3.63539	2.03898
	GL50803_3582	GL50803_3582 | organism=Giardia_Assemblage_A_isolate_WB | product=Hypothetical protein | location=GLCHR01:196648-197733(+) | length=361			1.35419	-1.15821
	GL50803_3589	GL50803_3589 | organism=Giardia_Assemblage_A_isolate_WB | product=Ribosome biogenesis protein Brix | location=GLCHR04:1266177-1267223(-) | length=348			0.0198259	0.0333104
	GL50803_3594	GL50803_3594 | organism=Giardia_Assemblage_A_isolate_WB | product=Hypothetical protein | location=GLCHR03:1729398-1731305(+) | length=635			0.0933081	0.210029
	GL50803_36069	GL50803_36069 | organism=Giardia_Assemblage_A_isolate_WB | product=Ribosomal protein L34 | location=GLCHR04:1421273-1421635(-) | length=120			0.40459	0.910112
	GL50803_3680	GL50803_3680 | organism=Giardia_Assemblage_A_isolate_WB | product=hypothetical protein | location=GLCHR05:4058758-4059117(-) | length=119			0.0610646	0.13067
	GL50803_37350	GL50803_37350 | organism=Giardia_Assemblage_A_isolate_WB | product=Hypothetical protein | location=GLCHR03:1734276-1755578(-) | length=7100			0.00384953	-0.0108714
	GL50803_37353	GL50803_37353 | organism=Giardia_Assemblage_A_isolate_WB | product=Ser/Thr protein kinase | location=GLCHR03:1725392-1727878(-) | length=828			1.17528	1.39984
	GL50803_37452	GL50803_37452 | organism=Giardia_Assemblage_A_isolate_WB | product=Hypothetical protein | location=GLCHR02:736225-741816(-) | length=1863			0.935307	-1.50306
	GL50803_3746	GL50803_3746 | organism=Giardia_Assemblage_A_isolate_WB | product=Hypothetical protein | location=GLCHR04:949930-953235(-) | length=1101			0.389837	-1.33776
	GL50803_37578	GL50803_37578 | organism=Giardia_Assemblage_A_isolate_WB | product=Hypothetical protein | location=GLCHR01:725225-725470(-) | length=81			0.336748	0.58475
	GL50803_37985	GL50803_37985 | organism=Giardia_Assemblage_A_isolate_WB | product=Dynein heavy chain | location=GLCHR01:1136747-1139965(+) | length=1072			0.0836827	-0.139424
	GL50803_38517	GL50803_38517 | organism=Giardia_Assemblage_A_isolate_WB | product=Spindle pole protein. putative | location=GLCHR04:1937669-1943080(-) | length=1803			0.346251	-0.443377
	GL50803_38519	GL50803_38519 | organism=Giardia_Assemblage_A_isolate_WB | product=Hypothetical protein | location=GLCHR04:1934994-1936838(-) | length=614			0.086734	0.334337
	GL50803_3903	GL50803_3903 | organism=Giardia_Assemblage_A_isolate_WB | product=Protein 21.1 | location=GLCHR04:437146-441582(-) | length=1478			0.622865	1.27608
	GL50803_3920	GL50803_3920 | organism=Giardia_Assemblage_A_isolate_WB | product=Hypothetical protein | location=GLCHR03:221710-223926(-) | length=738			0.0931088	-0.295045
	GL50803_3934	GL50803_3934 | organism=Giardia_Assemblage_A_isolate_WB | product=Hypothetical protein | location=GLCHR05:2733791-2734384(-) | length=197			0.546021	-0.542878
	GL50803_39483	GL50803_39483 | organism=Giardia_Assemblage_A_isolate_WB | product=Ribosomal protein S29A | location=GLCHR05:2867879-2868292(+) | length=137			0.743762	1.79866
	GL50803_3957	GL50803_3957 | organism=Giardia_Assemblage_A_isolate_WB | product=Kinase. NEK | location=GLCHR05:2624672-2626897(-) | length=741			0.529597	-1.47316
	GL50803_40014	GL50803_40014 | organism=Giardia_Assemblage_A_isolate_WB | product=Protein 21.1 | location=GLCHR04:1449306-1452533(+) | length=1075			0.103194	0.339617
	GL50803_40016	GL50803_40016 | organism=Giardia_Assemblage_A_isolate_WB | product=Protein 21.1 | location=GLCHR04:1445522-1447501(+) | length=659			0.411472	-0.738029
	GL50803_40067	GL50803_40067 | organism=Giardia_Assemblage_A_isolate_WB | product=Hypothetical protein | location=GLCHR04:434086-435549(-) | length=487			0.0273736	-0.0582153
	GL50803_4018	GL50803_4018 | organism=Giardia_Assemblage_A_isolate_WB | product=Hypothetical protein | location=GLCHR05:3570448-3572286(-) | length=612			0.840168	-0.678971
	GL50803_40228	GL50803_40228 | organism=Giardia_Assemblage_A_isolate_WB | product=Hypothetical protein | location=GLCHR04:1635305-1641430(+) | length=2041			0.129099	0.245078
	GL50803_4026	GL50803_4026 | organism=Giardia_Assemblage_A_isolate_WB | product=Alpha-19 giardin | location=GLCHR01:149643-150959(-) | length=438			1.08805	-1.88722
	GL50803_40390	GL50803_40390 | organism=Giardia_Assemblage_A_isolate_WB | product=Protein 21.1 | location=GLCHR05:2831859-2835623(-) | length=1254			0.746017	1.59426
	GL50803_4043	GL50803_4043 | organism=Giardia_Assemblage_A_isolate_WB | product=Serologically defined colon cancer antigen 1 | location=GLCHR04:1387538-1390729(-) | length=1063			0.304365	-0.329196
	GL50803_40496	GL50803_40496 | organism=Giardia_Assemblage_A_isolate_WB | product=Dynein heavy chain | location=GLCHR05:3589719-3604352(-) | length=4877			1.5267	-3.07841
	GL50803_40517	GL50803_40517 | organism=Giardia_Assemblage_A_isolate_WB | product=Hypothetical protein | location=GLCHR01:189731-190519(+) | length=262			0.463454	-0.312106
	GL50803_4063	GL50803_4063 | organism=Giardia_Assemblage_A_isolate_WB | product=Nuclear LIM interactor-interacting factor 1 | location=GLCHR01:631952-633250(+) | length=432			0.641161	0.68869
	GL50803_40817	GL50803_40817 | organism=Giardia_Assemblage_A_isolate_WB | product=ACTIN | location=GLCHR02:1296903-1298030(-) | length=375			0.0812702	0.162035
	GL50803_40863	GL50803_40863 | organism=Giardia_Assemblage_A_isolate_WB | product=Hypothetical protein | location=GLCHR03:1001396-1003393(-) | length=665			1.89802	1.48655
	GL50803_41212	GL50803_41212 | organism=Giardia_Assemblage_A_isolate_WB | product=Hypothetical protein | location=CH991767:1106175-1110134(+) | length=1319			0.338572	-1.03871
	GL50803_41369	GL50803_41369 | organism=Giardia_Assemblage_A_isolate_WB | product=Protein 21.1 | location=GLCHR03:332797-334767(+) | length=656			0.565837	-1.63061
	GL50803_41512	GL50803_41512 | organism=Giardia_Assemblage_A_isolate_WB | product=Flagella associated protein | location=GLCHR05:3977816-3979759(+) | length=647			0.880942	-0.852644
	GL50803_41619	GL50803_41619 | organism=Giardia_Assemblage_A_isolate_WB | product=Hypothetical protein | location=GLCHR02:1065108-1072373(-) | length=2421			0.355609	-0.673404
	GL50803_4165	GL50803_4165 | organism=Giardia_Assemblage_A_isolate_WB | product=NOD3 protein. putative | location=GLCHR04:839105-842122(-) | length=1005			0.19652	0.718696
	GL50803_42000	GL50803_42000 | organism=Giardia_Assemblage_A_isolate_WB | product=Coiled-coil protein | location=GLCHR05:3763281-3771053(-) | length=2590			0.455356	-1.03385
	GL50803_42196	GL50803_42196 | organism=Giardia_Assemblage_A_isolate_WB | product=Coiled-coil protein | location=GLCHR03:1606265-1609291(+) | length=1008			0.0542239	-0.0781339
	GL50803_42285	GL50803_42285 | organism=Giardia_Assemblage_A_isolate_WB | product=Ciliary dynein heavy chain 11 | location=GLCHR03:689789-712138(-) | length=7449			1.26012	-1.74191
	GL50803_42357	GL50803_42357 | organism=Giardia_Assemblage_A_isolate_WB | product=Hypothetical protein | location=GLCHR03:1245244-1248321(-) | length=1025			0.560527	2.20572
	GL50803_42442	GL50803_42442 | organism=Giardia_Assemblage_A_isolate_WB | product=Transitional endoplasmic reticulum ATPase | location=GLCHR04:1922867-1925293(+) | length=808			0.264327	-0.630302
	GL50803_4259	GL50803_4259 | organism=Giardia_Assemblage_A_isolate_WB | product=Hypothetical protein | location=GLCHR01:1013990-1014841(+) | length=283			0.01466	0.0348722
	GL50803_4322	GL50803_4322 | organism=Giardia_Assemblage_A_isolate_WB | product=Kinase. NEK-like | location=GLCHR04:2628035-2631046(+) | length=1003			0.25545	0.606689
	GL50803_4357	GL50803_4357 | organism=Giardia_Assemblage_A_isolate_WB | product=Phosphatase. putative | location=GLCHR03:1778770-1780755(-) | length=661			0.317759	-1.27907
	GL50803_4371	GL50803_4371 | organism=Giardia_Assemblage_A_isolate_WB | product=Kinesin-8 | location=GLCHR03:1385565-1387898(-) | length=777			0.214453	-0.375175
	GL50803_4410	GL50803_4410 | organism=Giardia_Assemblage_A_isolate_WB | product=SALP-1 | location=GLCHR04:475295-476062(-) | length=255			1.00419	-2.06207
	GL50803_4415	GL50803_4415 | organism=Giardia_Assemblage_A_isolate_WB | product=Hypothetical protein | location=GLCHR05:3088293-3089858(+) | length=521			0.405988	0.465024
	GL50803_4532	GL50803_4532 | organism=Giardia_Assemblage_A_isolate_WB | product=hypothetical protein | location=GLCHR04:2253518-2256985(+) | length=1155			0.432709	-0.512106
	GL50803_4547	GL50803_4547 | organism=Giardia_Assemblage_A_isolate_WB | product=Ribosomal protein S9 | location=GLCHR01:949940-950509(-) | length=189			0.549222	0.988637
	GL50803_4587	GL50803_4587 | organism=Giardia_Assemblage_A_isolate_WB | product=Hypothetical protein | location=GLCHR05:4048024-4050567(-) | length=847			0.124816	-0.241642
	GL50803_4590	GL50803_4590 | organism=Giardia_Assemblage_A_isolate_WB | product=Hypothetical protein | location=GLCHR05:4046528-4047322(-) | length=264			0.761148	-1.2691
	GL50803_4595	GL50803_4595 | organism=Giardia_Assemblage_A_isolate_WB | product=Hypothetical protein | location=GLCHR04:2678518-2683176(-) | length=1552			0.199385	0.184784
	GL50803_4624	GL50803_4624 | organism=Giardia_Assemblage_A_isolate_WB | product=Hypothetical protein | location=GLCHR03:1484315-1484719(+) | length=134			0.081981	0.101177
	GL50803_4627	GL50803_4627 | organism=Giardia_Assemblage_A_isolate_WB | product=Hypothetical protein | location=GLCHR03:1484768-1487965(+) | length=1065			0.288245	0.60499
	GL50803_4652	GL50803_4652 | organism=Giardia_Assemblage_A_isolate_WB | product=Ribosomal protein S16 | location=GLCHR01:702428-702904(+) | length=158			0.500942	1.02154
	GL50803_4657	GL50803_4657 | organism=Giardia_Assemblage_A_isolate_WB | product=Hypothetical protein | location=GLCHR01:694019-698806(-) | length=1595			0.0715914	-0.23106
	GL50803_4689	GL50803_4689 | organism=Giardia_Assemblage_A_isolate_WB | product=hypothetical protein | location=GLCHR04:2211147-2211800(-) | length=217			0.582152	-0.798463
	GL50803_4690	GL50803_4690 | organism=Giardia_Assemblage_A_isolate_WB | product=Hypothetical protein | location=GLCHR04:2210609-2211184(-) | length=191			0.463577	-1.16539
	GL50803_4692	GL50803_4692 | organism=Giardia_Assemblage_A_isolate_WB | product=Hypothetical protein | location=GLCHR04:2209844-2210563(-) | length=239			1.18953	-0.681657
	GL50803_4708	GL50803_4708 | organism=Giardia_Assemblage_A_isolate_WB | product=Hypothetical protein | location=GLCHR03:1765501-1766976(+) | length=491			0.138419	0.214843
	GL50803_4711	GL50803_4711 | organism=Giardia_Assemblage_A_isolate_WB | product=Hypothetical protein | location=GLCHR04:2695677-2696591(+) | length=304			0.459843	-0.633527
	GL50803_4767	GL50803_4767 | organism=Giardia_Assemblage_A_isolate_WB | product=Protein 21.1 | location=GLCHR05:2099398-2100318(-) | length=306			0.730815	-0.942574
	GL50803_4768	GL50803_4768 | organism=Giardia_Assemblage_A_isolate_WB | product=Hypothetical protein | location=GLCHR05:2100276-2102060(+) | length=594			1.25729	1.32402
	GL50803_4812	GL50803_4812 | organism=Giardia_Assemblage_A_isolate_WB | product=Beta-giardin | location=GLCHR04:2015776-2016594(+) | length=272			1.04003	-1.74107
	GL50803_4852	GL50803_4852 | organism=Giardia_Assemblage_A_isolate_WB | product=Hypothetical protein | location=GLCHR04:2362128-2363483(+) | length=451			0.251784	-0.751931
	GL50803_4883	GL50803_4883 | organism=Giardia_Assemblage_A_isolate_WB | product=Hypothetical protein | location=GLCHR02:216233-220612(-) | length=1459			0.0382565	0.0679172
	GL50803_4977	GL50803_4977 | organism=Giardia_Assemblage_A_isolate_WB | product=Kinase. NEK-frag | location=GLCHR01:88127-89284(+) | length=385			0.147233	-0.396401
	GL50803_5070	GL50803_5070 | organism=Giardia_Assemblage_A_isolate_WB | product=Hypothetical protein | location=GLCHR05:1434457-1435419(+) | length=320			0.969944	-1.08497
	GL50803_5167	GL50803_5167 | organism=Giardia_Assemblage_A_isolate_WB | product=hypothetical protein | location=GLCHR03:96862-98337(+) | length=491			0.0593237	-0.310195
	GL50803_5183	GL50803_5183 | organism=Giardia_Assemblage_A_isolate_WB | product=Hypothetical protein | location=GLCHR05:3410142-3413099(+) | length=985			0.198056	-0.57811
	GL50803_5186	GL50803_5186 | organism=Giardia_Assemblage_A_isolate_WB | product=Hypothetical protein | location=GLCHR04:1131689-1137169(+) | length=1826			0.201891	-0.434614
	GL50803_5188	GL50803_5188 | organism=Giardia_Assemblage_A_isolate_WB | product=Protein 21.1 | location=GLCHR04:1138679-1140238(+) | length=519			0.879896	-1.9345
	GL50803_5294	GL50803_5294 | organism=Giardia_Assemblage_A_isolate_WB | product=Protein F10G7.1 | location=GLCHR04:2240683-2243163(+) | length=826			0.470876	0.89481
	GL50803_5333	GL50803_5333 | organism=Giardia_Assemblage_A_isolate_WB | product=Calmodulin | location=GLCHR05:978094-978555(-) | length=153			0.0674249	-0.144157
	GL50803_5358	GL50803_5358 | organism=Giardia_Assemblage_A_isolate_WB | product=Aurora kinase | location=GLCHR05:2491922-2492857(+) | length=311			0.654689	-0.749816
	GL50803_5359	GL50803_5359 | organism=Giardia_Assemblage_A_isolate_WB | product=Nucleolar protein NOP5 | location=GLCHR05:2490068-2491909(+) | length=613			1.01868	2.84117
	GL50803_5375	GL50803_5375 | organism=Giardia_Assemblage_A_isolate_WB | product=Kinase. NEK | location=GLCHR04:1300517-1301734(+) | length=405			0.793402	-0.63818
	GL50803_5489	GL50803_5489 | organism=Giardia_Assemblage_A_isolate_WB | product=Kinase. NEK-frag | location=GLCHR03:1283406-1285016(+) | length=536			0.41797	-0.683457
	GL50803_5517	GL50803_5517 | organism=Giardia_Assemblage_A_isolate_WB | product=Ribosomal protein L37a | location=GLCHR05:3137049-3137333(+) | length=94			0.0694749	0.156755
	GL50803_5533	GL50803_5533 | organism=Giardia_Assemblage_A_isolate_WB | product=DUB-1 | location=GLCHR05:4317843-4319657(+) | length=604			0.216179	0.406483
	GL50803_5543	GL50803_5543 | organism=Giardia_Assemblage_A_isolate_WB | product=Hypothetical protein | location=GLCHR03:228943-233472(-) | length=1509			0.951	0.987629
	GL50803_5553	GL50803_5553 | organism=Giardia_Assemblage_A_isolate_WB | product=Kinase. NEK | location=GLCHR03:403873-405474(-) | length=533			0.989414	-1.31417
	GL50803_5554	GL50803_5554 | organism=Giardia_Assemblage_A_isolate_WB | product=Kinase. NEK-frag | location=GLCHR03:401603-403390(-) | length=595			0.59109	-0.717568
	GL50803_5567	GL50803_5567 | organism=Giardia_Assemblage_A_isolate_WB | product=hypothetical protein | location=GLCHR02:576858-579209(-) | length=783			0.148368	0.282196
	GL50803_5593	GL50803_5593 | organism=Giardia_Assemblage_A_isolate_WB | product=Ribosomal protein L11 | location=GLCHR05:3392830-3393351(-) | length=173			0.378397	0.869823
	GL50803_5615	GL50803_5615 | organism=Giardia_Assemblage_A_isolate_WB | product=Hypothetical protein | location=GLCHR03:641250-642308(-) | length=352			0.322163	0.511475
	GL50803_5643	GL50803_5643 | organism=Giardia_Assemblage_A_isolate_WB | product=Kinase | location=GLCHR04:2344826-2346880(+) | length=684			2.4239	-2.69323
	GL50803_5648	GL50803_5648 | organism=Giardia_Assemblage_A_isolate_WB | product=Hypothetical protein | location=GLCHR05:1210189-1212855(+) | length=888			0.0509293	0.14755
	GL50803_5649	GL50803_5649 | organism=Giardia_Assemblage_A_isolate_WB | product=Alpha-10 giardin | location=GLCHR05:1209188-1210174(-) | length=328			0.601474	-1.45897
	GL50803_5665	GL50803_5665 | organism=Giardia_Assemblage_A_isolate_WB | product=Ubiquitin/ribosomal protein CEP52 | location=GLCHR01:1088580-1088963(+) | length=127			0.679173	1.81433
	GL50803_5672	GL50803_5672 | organism=Giardia_Assemblage_A_isolate_WB | product=Hypothetical protein | location=GLCHR02:934672-937089(-) | length=805			0.0353782	0.104317
	GL50803_5744	GL50803_5744 | organism=Giardia_Assemblage_A_isolate_WB | product=Sec61-alpha | location=GLCHR04:2272848-2274320(-) | length=490			1.23478	-1.4077
	GL50803_5784	GL50803_5784 | organism=Giardia_Assemblage_A_isolate_WB | product=Hypothetical protein | location=GLCHR03:1042961-1046284(-) | length=1107			0.82334	-1.34703
	GL50803_5785	GL50803_5785 | organism=Giardia_Assemblage_A_isolate_WB | product=Hypothetical protein | location=GLCHR03:1042209-1042889(+) | length=226			0.528053	-0.46558
	GL50803_5795	GL50803_5795 | organism=Giardia_Assemblage_A_isolate_WB | product=Leucine-rich repeat protein 1 virus receptor protein | location=GLCHR02:648332-650581(+) | length=749			0.613223	0.7875
	GL50803_5806	GL50803_5806 | organism=Giardia_Assemblage_A_isolate_WB | product=Protein 21.1 | location=GLCHR02:656425-658404(+) | length=659			0.314952	0.840948
	GL50803_5822	GL50803_5822 | organism=Giardia_Assemblage_A_isolate_WB | product=Hypothetical protein | location=GLCHR05:3238894-3240900(+) | length=668			0.286012	0.704088
	GL50803_5845	GL50803_5845 | organism=Giardia_Assemblage_A_isolate_WB | product=Ribosomal protein S8 | location=GLCHR03:910371-910895(-) | length=174			0.395902	1.11931
	GL50803_5879	GL50803_5879 | organism=Giardia_Assemblage_A_isolate_WB | product=Protein 21.1 | location=GLCHR03:162664-166491(+) | length=1275			0.225012	-0.571467
	GL50803_5881	GL50803_5881 | organism=Giardia_Assemblage_A_isolate_WB | product=Protein 21.1 | location=GLCHR03:158944-162483(+) | length=1179			0.0864833	0.128208
	GL50803_5883	GL50803_5883 | organism=Giardia_Assemblage_A_isolate_WB | product=Hypothetical protein | location=GLCHR01:931872-933560(+) | length=562			0.864363	-1.67658
	GL50803_5908	GL50803_5908 | organism=Giardia_Assemblage_A_isolate_WB | product=Hypothetical protein | location=GLCHR01:1292715-1293641(+) | length=308			1.131	0.590062
	GL50803_5942	GL50803_5942 | organism=Giardia_Assemblage_A_isolate_WB | product=Polyadenylate-binding protein. putative | location=GLCHR01:642027-643355(-) | length=442			0.0160502	-0.0407685
	GL50803_5947	GL50803_5947 | organism=Giardia_Assemblage_A_isolate_WB | product=Ribosomal protein L35a | location=GLCHR01:635668-636039(+) | length=123			0.0295133	-0.0359623
	GL50803_5988	GL50803_5988 | organism=Giardia_Assemblage_A_isolate_WB | product=hypothetical protein | location=GLCHR03:1568651-1569361(-) | length=236			0.788089	0.653276
	GL50803_6007	GL50803_6007 | organism=Giardia_Assemblage_A_isolate_WB | product=Protein 21.1 | location=GLCHR02:1361951-1364998(+) | length=1015			0.703075	-1.46813
	GL50803_6022	GL50803_6022 | organism=Giardia_Assemblage_A_isolate_WB | product=Ribosomal protein S20 | location=GLCHR04:727332-727712(-) | length=126			0.391367	0.748724
	GL50803_6081	GL50803_6081 | organism=Giardia_Assemblage_A_isolate_WB | product=Protein 21.1 | location=GLCHR04:1987258-1990833(+) | length=1191			0.0823209	0.301382
	GL50803_6082	GL50803_6082 | organism=Giardia_Assemblage_A_isolate_WB | product=Hypothetical protein | location=GLCHR04:1990860-1998836(-) | length=2658			0.574142	1.31062
	GL50803_6133	GL50803_6133 | organism=Giardia_Assemblage_A_isolate_WB | product=Ribosomal protein L35 | location=GLCHR05:4085972-4086430(-) | length=152			0.663648	-0.672643
	GL50803_6135	GL50803_6135 | organism=Giardia_Assemblage_A_isolate_WB | product=Ribosomal protein S17 | location=GLCHR05:4086927-4087340(-) | length=137			0.565705	1.45134
	GL50803_6170	GL50803_6170 | organism=Giardia_Assemblage_A_isolate_WB | product=Coatomer delta subunit | location=GLCHR05:4034674-4035582(-) | length=302			1.77187	1.90034
	GL50803_6171	GL50803_6171 | organism=Giardia_Assemblage_A_isolate_WB | product=Hypothetical protein | location=GLCHR05:4035712-4036167(+) | length=151			0.658359	1.99682
	GL50803_6212	GL50803_6212 | organism=Giardia_Assemblage_A_isolate_WB | product=Hypothetical protein | location=GLCHR05:3614011-3615873(+) | length=620			0.0318499	-0.0643727
	GL50803_6226	GL50803_6226 | organism=Giardia_Assemblage_A_isolate_WB | product=Glycogen phosphorylase | location=GLCHR05:3185783-3188557(+) | length=924			0.503756	1.13551
	GL50803_6259	GL50803_6259 | organism=Giardia_Assemblage_A_isolate_WB | product=GA binding protein beta-1 chain | location=GLCHR04:991645-992307(-) | length=220			0.0804367	-0.0870778
	GL50803_6262	GL50803_6262 | organism=Giardia_Assemblage_A_isolate_WB | product=Kinesin-3 | location=GLCHR04:992926-996147(+) | length=1073			0.0638676	0.15683
	GL50803_6306	GL50803_6306 | organism=Giardia_Assemblage_A_isolate_WB | product=Hypothetical protein | location=GLCHR03:926421-928547(-) | length=708			0.151286	-0.381798
	GL50803_6340	GL50803_6340 | organism=Giardia_Assemblage_A_isolate_WB | product=hypothetical protein | location=GLCHR03:858974-859408(+) | length=144			0.242071	0.657639
	GL50803_6342	GL50803_6342 | organism=Giardia_Assemblage_A_isolate_WB | product=Protein 21.1 | location=GLCHR03:859830-863693(-) | length=1287			0.12872	0.376067
	GL50803_6367	GL50803_6367 | organism=Giardia_Assemblage_A_isolate_WB | product=Hypothetical protein | location=GLCHR03:725577-726404(+) | length=275			1.08811	2.64086
	GL50803_6372	GL50803_6372 | organism=Giardia_Assemblage_A_isolate_WB | product=High cysteine protein | location=GLCHR03:720533-722134(-) | length=533			0.000507917	-0.00124756
	GL50803_6404	GL50803_6404 | organism=Giardia_Assemblage_A_isolate_WB | product=Kinesin-9 | location=GLCHR04:1683697-1686000(-) | length=767			0.3099	0.403226
	GL50803_6430	GL50803_6430 | organism=Giardia_Assemblage_A_isolate_WB | product=14-3-3 protein | location=GLCHR05:1524698-1525444(+) | length=248			0.123599	0.181037
	GL50803_6455	GL50803_6455 | organism=Giardia_Assemblage_A_isolate_WB | product=Hypothetical protein | location=GLCHR04:561491-562825(-) | length=444			0.129178	-0.22384
	GL50803_6464	GL50803_6464 | organism=Giardia_Assemblage_A_isolate_WB | product=Hypothetical protein | location=GLCHR04:577446-581231(-) | length=1261			0.698825	-0.411273
	GL50803_6519	GL50803_6519 | organism=Giardia_Assemblage_A_isolate_WB | product=Hypothetical protein | location=GLCHR02:956886-957680(-) | length=264			0.313304	0.442126
	GL50803_6542	GL50803_6542 | organism=Giardia_Assemblage_A_isolate_WB | product=Hypothetical protein | location=GLCHR03:1271856-1274672(-) | length=938			0.0654895	-0.272987
	GL50803_6544	GL50803_6544 | organism=Giardia_Assemblage_A_isolate_WB | product=Hypothetical protein | location=GLCHR03:1270551-1271693(-) | length=380			0.0901518	0.262742
	GL50803_6558	GL50803_6558 | organism=Giardia_Assemblage_A_isolate_WB | product=hypothetical protein | location=GLCHR05:1669735-1670685(-) | length=316			0.782955	-1.03841
	GL50803_6617	GL50803_6617 | organism=Giardia_Assemblage_A_isolate_WB | product=Hypothetical protein | location=GLCHR03:1900925-1902613(+) | length=562			0.553178	-0.731015
	GL50803_6671	GL50803_6671 | organism=Giardia_Assemblage_A_isolate_WB | product=Hypothetical protein | location=GLCHR05:2582490-2584460(+) | length=656			1.03696	1.06733
	GL50803_6687	GL50803_6687 | organism=Giardia_Assemblage_A_isolate_WB | product=Glyceraldehyde 3-phosphate dehydrogenase | location=GLCHR05:3056628-3057638(-) | length=336			1.08605	1.12272
	GL50803_6709	GL50803_6709 | organism=Giardia_Assemblage_A_isolate_WB | product=Hypothetical protein | location=GLCHR05:2497205-2498761(-) | length=518			0.671771	-1.5201
	GL50803_6735	GL50803_6735 | organism=Giardia_Assemblage_A_isolate_WB | product=Hypothetical protein | location=GLCHR05:3774933-3777857(-) | length=974			0.330059	-0.631216
	GL50803_6744	GL50803_6744 | organism=Giardia_Assemblage_A_isolate_WB | product=Centrin | location=GLCHR05:3785353-3785838(+) | length=161			0.118294	0.254874
	GL50803_6751	GL50803_6751 | organism=Giardia_Assemblage_A_isolate_WB | product=Hypothetical protein | location=GLCHR03:1301589-1304669(-) | length=1026			0.717454	-1.70521
	GL50803_6917	GL50803_6917 | organism=Giardia_Assemblage_A_isolate_WB | product=Hypothetical protein | location=GLCHR05:2158975-2159601(+) | length=208			0.163556	0.338332
	GL50803_6927	GL50803_6927 | organism=Giardia_Assemblage_A_isolate_WB | product=hypothetical protein | location=GLCHR03:1311939-1315823(-) | length=1294			0.379009	0.754078
	GL50803_6939	GL50803_6939 | organism=Giardia_Assemblage_A_isolate_WB | product=Dynein intermediate chain | location=GLCHR05:3930173-3932056(+) | length=627			1.38779	1.12307
	GL50803_7031	GL50803_7031 | organism=Giardia_Assemblage_A_isolate_WB | product=Spindle pole protein. putative | location=GLCHR01:308747-311734(-) | length=995			0.158562	-0.525993
	GL50803_7035	GL50803_7035 | organism=Giardia_Assemblage_A_isolate_WB | product=Hypothetical protein | location=GLCHR01:306154-307143(+) | length=329			0.0629036	-0.106914
	GL50803_7082	GL50803_7082 | organism=Giardia_Assemblage_A_isolate_WB | product=Ribosomal protein S21 | location=GLCHR04:600401-600670(+) | length=89			0.0640211	0.162643
	GL50803_7110	GL50803_7110 | organism=Giardia_Assemblage_A_isolate_WB | product=Ubiquitin | location=GLCHR05:1573552-1573800(+) | length=82			0.39556	-0.346542
	GL50803_7126	GL50803_7126 | organism=Giardia_Assemblage_A_isolate_WB | product=Hypothetical protein | location=GLCHR02:1294037-1295311(-) | length=424			1.88582	1.34838
	GL50803_7183	GL50803_7183 | organism=Giardia_Assemblage_A_isolate_WB | product=Kinase. NEK-frag | location=GLCHR03:327382-329808(-) | length=808			0.154661	-0.273739
	GL50803_7188	GL50803_7188 | organism=Giardia_Assemblage_A_isolate_WB | product=Hypothetical protein | location=GLCHR05:4029727-4033038(-) | length=1103			1.55967	1.92999
	GL50803_7204	GL50803_7204 | organism=Giardia_Assemblage_A_isolate_WB | product=Hypothetical protein | location=GLCHR05:2360937-2361416(-) | length=159			0.434824	-1.32505
	GL50803_7207	GL50803_7207 | organism=Giardia_Assemblage_A_isolate_WB | product=Hypothetical protein | location=GLCHR05:2366342-2369518(-) | length=1058			1.67815	-3.47692
	GL50803_7242	GL50803_7242 | organism=Giardia_Assemblage_A_isolate_WB | product=Hypothetical protein | location=GLCHR01:1191093-1191836(+) | length=247			0.390553	0.647037
	GL50803_7244	GL50803_7244 | organism=Giardia_Assemblage_A_isolate_WB | product=Hypothetical protein | location=GLCHR01:1194573-1195151(+) | length=192			0.436441	0.910887
	GL50803_7259	GL50803_7259 | organism=Giardia_Assemblage_A_isolate_WB | product=CDP-diacylglycerol-glycerol-3-phosphate 3-phosphatidyltransferase | location=GLCHR02:158347-159240(+) | length=297			0.24804	0.358795
	GL50803_7261	GL50803_7261 | organism=Giardia_Assemblage_A_isolate_WB | product=Phosphatidylinositol-4-phosphate 5-kinase. putative | location=GLCHR02:156094-157230(+) | length=378			0.173215	0.205679
	GL50803_7268	GL50803_7268 | organism=Giardia_Assemblage_A_isolate_WB | product=Protein 21.1 | location=GLCHR03:1523457-1526927(-) | length=1156			0.0872761	-0.438606
	GL50803_7309	GL50803_7309 | organism=Giardia_Assemblage_A_isolate_WB | product=Syntaxin-like protein 1 | location=GLCHR04:396272-397153(-) | length=293			0.295068	-0.391634
	GL50803_7373	GL50803_7373 | organism=Giardia_Assemblage_A_isolate_WB | product=Protein 21.1 | location=GLCHR01:531904-536589(-) | length=1561			0.124701	-0.185991
	GL50803_7439	GL50803_7439 | organism=Giardia_Assemblage_A_isolate_WB | product=Ser/Thr phosphatase 2A. 65kDa reg sub A | location=GLCHR05:1456301-1458259(+) | length=652			0.415974	0.533777
	GL50803_7444	GL50803_7444 | organism=Giardia_Assemblage_A_isolate_WB | product=Hypothetical protein | location=GLCHR05:1459747-1460850(-) | length=367			0.629421	-1.7626
	GL50803_7514	GL50803_7514 | organism=Giardia_Assemblage_A_isolate_WB | product=Kinase. NEK | location=GLCHR01:874702-876741(-) | length=679			0.303403	0.463868
	GL50803_7520	GL50803_7520 | organism=Giardia_Assemblage_A_isolate_WB | product=Hypothetical protein | location=GLCHR01:868184-869632(-) | length=482			0.530197	-1.88521
	GL50803_7537	GL50803_7537 | organism=Giardia_Assemblage_A_isolate_WB | product=Kinase. CK1 Casein kinase | location=GLCHR03:281585-282790(-) | length=401			0.222769	0.392299
	GL50803_7566	GL50803_7566 | organism=Giardia_Assemblage_A_isolate_WB | product=Hypothetical protein | location=GLCHR02:1172398-1173243(+) | length=281			0.612259	-1.1239
	GL50803_7569	GL50803_7569 | organism=Giardia_Assemblage_A_isolate_WB | product=GTP-binding protein Sar1 | location=GLCHR02:1175035-1175610(-) | length=191			0.229626	-0.421933
	GL50803_7573	GL50803_7573 | organism=Giardia_Assemblage_A_isolate_WB | product=3-hydroxy-3-methylglutaryl-coenzyme A reductase | location=GLCHR02:1181747-1184002(+) | length=751			0.490459	-0.748506
	GL50803_7639	GL50803_7639 | organism=Giardia_Assemblage_A_isolate_WB | product=Hypothetical protein | location=GLCHR04:2553646-2554509(-) | length=287			0.484416	-0.550518
	GL50803_7710	GL50803_7710 | organism=Giardia_Assemblage_A_isolate_WB | product=Protein 21.1 | location=GLCHR03:1248471-1250654(+) | length=727			0.441623	-0.462768
	GL50803_7723	GL50803_7723 | organism=Giardia_Assemblage_A_isolate_WB | product=Hypothetical protein | location=GLCHR03:1262924-1265032(+) | length=702			0.0153405	-0.0533539
	GL50803_7760	GL50803_7760 | organism=Giardia_Assemblage_A_isolate_WB | product=Sentrin | location=GLCHR05:3716097-3716405(+) | length=102			1.21628	-1.14041
	GL50803_7766	GL50803_7766 | organism=Giardia_Assemblage_A_isolate_WB | product=Ribosomal protein SA | location=GLCHR05:3726722-3727459(+) | length=245			0.227901	0.475693
	GL50803_7778	GL50803_7778 | organism=Giardia_Assemblage_A_isolate_WB | product=Hypothetical protein | location=GLCHR05:3976916-3977719(-) | length=267			0.676982	-0.296475
	GL50803_7789	GL50803_7789 | organism=Giardia_Assemblage_A_isolate_WB | product=ADP-ribosylation factor | location=GLCHR05:3986169-3986744(+) | length=191			0.296425	-0.56356
	GL50803_7796	GL50803_7796 | organism=Giardia_Assemblage_A_isolate_WB | product=Alpha-2 giardin | location=GLCHR03:111206-112096(+) | length=296			0.772764	-0.502749
	GL50803_7799	GL50803_7799 | organism=Giardia_Assemblage_A_isolate_WB | product=Alpha-4 giardin | location=GLCHR03:108138-109028(+) | length=296			0.644273	-1.36269
	GL50803_7825	GL50803_7825 | organism=Giardia_Assemblage_A_isolate_WB | product=Hypothetical protein | location=GLCHR01:768208-768807(+) | length=199			0.00531402	0.0143105
	GL50803_7870	GL50803_7870 | organism=Giardia_Assemblage_A_isolate_WB | product=Ribosomal protein L23A | location=GLCHR04:1500461-1500886(-) | length=141			0.0773867	0.156828
	GL50803_7875	GL50803_7875 | organism=Giardia_Assemblage_A_isolate_WB | product=E04F6.2 like protein | location=GLCHR04:1504578-1505294(+) | length=238			0.383588	-0.726325
	GL50803_7878	GL50803_7878 | organism=Giardia_Assemblage_A_isolate_WB | product=Ribosomal protein S14 | location=GLCHR04:1507409-1507846(+) | length=145			0.0886812	0.174104
	GL50803_7891	GL50803_7891 | organism=Giardia_Assemblage_A_isolate_WB | product=Hypothetical protein | location=GLCHR05:3071638-3073458(+) | length=606			0.106329	-0.491644
	GL50803_7909	GL50803_7909 | organism=Giardia_Assemblage_A_isolate_WB | product=Amino acid transporter family | location=GLCHR03:1237961-1239634(-) | length=557			1.70354	2.23564
	GL50803_7966	GL50803_7966 | organism=Giardia_Assemblage_A_isolate_WB | product=hypothetical protein | location=GLCHR02:729466-731193(+) | length=575			0.581454	-0.828757
	GL50803_7999	GL50803_7999 | organism=Giardia_Assemblage_A_isolate_WB | product=Ribosomal protein S3 | location=GLCHR02:1088732-1089385(+) | length=217			0.263836	0.702264
	GL50803_8001	GL50803_8001 | organism=Giardia_Assemblage_A_isolate_WB | product=Ribosomal protein L15 | location=GLCHR02:1087216-1087830(+) | length=204			0.231041	0.380397
	GL50803_8025	GL50803_8025 | organism=Giardia_Assemblage_A_isolate_WB | product=Nuclear ATP/GTP-binding protein | location=GLCHR05:1633220-1635184(+) | length=654			0.195486	-0.461582
	GL50803_8044	GL50803_8044 | organism=Giardia_Assemblage_A_isolate_WB | product=Seven transmembrane protein 1 | location=GLCHR05:817783-818739(+) | length=318			0.647541	1.04598
	GL50803_8058	GL50803_8058 | organism=Giardia_Assemblage_A_isolate_WB | product=Hypothetical protein | location=GLCHR01:1438140-1439879(-) | length=579			0.0917409	-0.220362
	GL50803_8064	GL50803_8064 | organism=Giardia_Assemblage_A_isolate_WB | product=Protein disulfide isomerase PDI5 | location=GLCHR01:1433477-1433881(+) | length=134			0.504806	-1.00499
	GL50803_8118	GL50803_8118 | organism=Giardia_Assemblage_A_isolate_WB | product=Ribosomal protein S2 | location=GLCHR05:3165605-3166333(-) | length=242			0.121762	0.239467
	GL50803_8140	GL50803_8140 | organism=Giardia_Assemblage_A_isolate_WB | product=GTP-binding protein ARD-1. putative | location=GLCHR05:3181974-3183173(-) | length=399			0.559756	-1.00952
17298	GL50803_17298	GL50803_17298 | organism=Giardia_Assemblage_A_isolate_WB | product=Hypothetical protein | location=GLCHR02:493955-495166(+) | length=403		+	3.83595	2.02037
	GL50803_8152	GL50803_8152 | organism=Giardia_Assemblage_A_isolate_WB | product=Kinase. NEK | location=GLCHR05:2055340-2057085(+) | length=581			0.363052	0.542257
	GL50803_8160	GL50803_8160 | organism=Giardia_Assemblage_A_isolate_WB | product=Hypothetical protein | location=GLCHR05:2049840-2050052(-) | length=70			0.511019	0.666437
	GL50803_8174	GL50803_8174 | organism=Giardia_Assemblage_A_isolate_WB | product=Protein 21.1 | location=GLCHR05:1751541-1754045(-) | length=834			1.29451	-2.7561
	GL50803_8217	GL50803_8217 | organism=Giardia_Assemblage_A_isolate_WB | product=Uridine kinase | location=GLCHR03:424334-426082(+) | length=582			1.91232	-2.09282
	GL50803_8218	GL50803_8218 | organism=Giardia_Assemblage_A_isolate_WB | product=Kinase. NEK | location=GLCHR03:426164-429082(+) | length=972			0.983593	-1.60434
	GL50803_8227	GL50803_8227 | organism=Giardia_Assemblage_A_isolate_WB | product=ATP-binding cassette protein 5 | location=GLCHR01:1419688-1422885(-) | length=1065			0.354489	0.405986
	GL50803_8243	GL50803_8243 | organism=Giardia_Assemblage_A_isolate_WB | product=Hypothetical protein | location=GLCHR01:1408287-1410311(+) | length=674			0.148461	0.374794
	GL50803_8358	GL50803_8358 | organism=Giardia_Assemblage_A_isolate_WB | product=Hypothetical protein | location=GLCHR04:2446113-2447507(+) | length=464			0.976025	-0.819164
	GL50803_8405	GL50803_8405 | organism=Giardia_Assemblage_A_isolate_WB | product=Hypothetical protein | location=GLCHR05:1336634-1337971(+) | length=445			0.140487	0.557825
	GL50803_8410	GL50803_8410 | organism=Giardia_Assemblage_A_isolate_WB | product=Hypothetical protein | location=GLCHR05:1331416-1332225(+) | length=269			0.81258	-0.791774
	GL50803_8415	GL50803_8415 | organism=Giardia_Assemblage_A_isolate_WB | product=Hypothetical protein | location=GLCHR05:1320864-1322075(+) | length=403			1.69655	3.45094
	GL50803_8423	GL50803_8423 | organism=Giardia_Assemblage_A_isolate_WB | product=Hypothetical protein | location=GLCHR05:1913816-1914697(+) | length=293			0.784083	-1.48782
	GL50803_8429	GL50803_8429 | organism=Giardia_Assemblage_A_isolate_WB | product=Minor histocompatibility antigen H13 | location=GLCHR05:1922695-1923909(+) | length=404			1.28566	-0.98158
	GL50803_8444	GL50803_8444 | organism=Giardia_Assemblage_A_isolate_WB | product=MDR-type permease | location=GLCHR05:895915-897915(+) | length=666			0.856923	1.38291
	GL50803_8445	GL50803_8445 | organism=Giardia_Assemblage_A_isolate_WB | product=Kinase. NEK | location=GLCHR05:894069-895862(-) | length=597			0.19951	-0.342506
	GL50803_8446	GL50803_8446 | organism=Giardia_Assemblage_A_isolate_WB | product=Hypothetical protein | location=GLCHR05:892530-894038(+) | length=502			0.0427721	0.0785947
	GL50803_8460	GL50803_8460 | organism=Giardia_Assemblage_A_isolate_WB | product=Hypothetical protein | location=GLCHR03:808727-811222(+) | length=831			0.351451	-1.21849
	GL50803_8462	GL50803_8462 | organism=Giardia_Assemblage_A_isolate_WB | product=Ribosomal protein L27 | location=GLCHR03:808135-808542(+) | length=135			0.218847	0.348437
	GL50803_8471	GL50803_8471 | organism=Giardia_Assemblage_A_isolate_WB | product=Gp49. putative | location=GLCHR04:30419-31774(-) | length=451			0.824525	1.26909
	GL50803_8496	GL50803_8496 | organism=Giardia_Assemblage_A_isolate_WB | product=Rac/Rho-like protein | location=GLCHR03:1715915-1716571(+) | length=218			0.300538	0.477026
	GL50803_8513	GL50803_8513 | organism=Giardia_Assemblage_A_isolate_WB | product=ATP-binding protein | location=GLCHR02:350663-351466(-) | length=267			0.154287	0.185977
	GL50803_8528	GL50803_8528 | organism=Giardia_Assemblage_A_isolate_WB | product=Hypothetical protein | location=GLCHR01:622857-624443(+) | length=528			0.167777	-0.20535
	GL50803_8557	GL50803_8557 | organism=Giardia_Assemblage_A_isolate_WB | product=Hypothetical protein | location=GLCHR05:4304006-4306423(+) | length=805			0.53156	1.61398
	GL50803_8586	GL50803_8586 | organism=Giardia_Assemblage_A_isolate_WB | product=Hypothetical protein | location=GLCHR02:434160-436769(+) | length=869			0.322966	0.452223
	GL50803_8623	GL50803_8623 | organism=Giardia_Assemblage_A_isolate_WB | product=Hypothetical protein | location=GLCHR01:238138-239748(+) | length=536			0.0889313	0.157025
	GL50803_8627	GL50803_8627 | organism=Giardia_Assemblage_A_isolate_WB | product=Hypothetical protein | location=GLCHR01:242803-243576(-) | length=257			0.394739	1.45981
	GL50803_8639	GL50803_8639 | organism=Giardia_Assemblage_A_isolate_WB | product=Hypothetical protein | location=GLCHR02:221642-223036(+) | length=464			0.315412	0.643785
	GL50803_86676	GL50803_86676 | organism=Giardia_Assemblage_A_isolate_WB | product=Delta giardin | location=GLCHR05:3465546-3466427(-) | length=293			1.2935	-2.85866
	GL50803_86681	GL50803_86681 | organism=Giardia_Assemblage_A_isolate_WB | product=Glutaminyl-tRNA synthetase | location=GLCHR05:3469699-3471807(-) | length=702			0.0794676	-0.21972
	GL50803_86761	GL50803_86761 | organism=Giardia_Assemblage_A_isolate_WB | product=LEK1 | location=GLCHR05:1584394-1586544(+) | length=716			0.0301144	0.0646605
	GL50803_86815	GL50803_86815 | organism=Giardia_Assemblage_A_isolate_WB | product=Hypothetical protein | location=GLCHR04:921032-924682(+) | length=1216			0.54022	0.911458
	GL50803_86855	GL50803_86855 | organism=Giardia_Assemblage_A_isolate_WB | product=Protein 21.1 | location=GLCHR04:1100266-1103601(+) | length=1111			0.268437	-0.7531
	GL50803_8702	GL50803_8702 | organism=Giardia_Assemblage_A_isolate_WB | product=hypothetical protein | location=GLCHR04:368885-371089(-) | length=734			0.154075	0.184149
	GL50803_87039	GL50803_87039 | organism=Giardia_Assemblage_A_isolate_WB | product=Hypothetical protein | location=GLCHR04:1545348-1554590(+) | length=3080			0.00448603	-0.0111831
	GL50803_87149	GL50803_87149 | organism=Giardia_Assemblage_A_isolate_WB | product=Spindle pole protein. putative | location=GLCHR01:864455-866251(+) | length=598			0.665635	-1.00052
	GL50803_8726	GL50803_8726 | organism=Giardia_Assemblage_A_isolate_WB | product=Actin related protein | location=GLCHR05:2968747-2971653(+) | length=968			0.940727	-2.25296
	GL50803_8727	GL50803_8727 | organism=Giardia_Assemblage_A_isolate_WB | product=Hypothetical protein | location=GLCHR05:2971760-2975131(+) | length=1123			0.245969	-0.549295
	GL50803_8741	GL50803_8741 | organism=Giardia_Assemblage_A_isolate_WB | product=Dipeptidyl-peptidase I precursor | location=GLCHR04:954390-956075(-) | length=561			1.1141	1.77016
	GL50803_87446	GL50803_87446 | organism=Giardia_Assemblage_A_isolate_WB | product=ABC transporter family protein | location=GLCHR01:486650-489523(+) | length=957			1.79679	0.972824
10182	GL50803_10182	GL50803_10182 | organism=Giardia_Assemblage_A_isolate_WB | product=Hypothetical protein | location=GLCHR01:714727-715221(+) | length=164			2.50144	1.78225
	GL50803_87577	GL50803_87577 | organism=Giardia_Assemblage_A_isolate_WB | product=hypothetical protein | location=GLCHR04:1569923-1570831(+) | length=302			0.712181	-1.41648
	GL50803_87926	GL50803_87926 | organism=Giardia_Assemblage_A_isolate_WB | product=Hypothetical protein | location=GLCHR03:1145313-1146602(+) | length=429			0.112357	0.299469
	GL50803_87928	GL50803_87928 | organism=Giardia_Assemblage_A_isolate_WB | product=Kinase. NEK | location=GLCHR03:1146749-1148146(-) | length=465			0.211516	-0.462416
	GL50803_8794	GL50803_8794 | organism=Giardia_Assemblage_A_isolate_WB | product=Nucleolar GAR1-like protein. putative | location=GLCHR02:591354-591905(+) | length=183			0.314404	1.06562
	GL50803_87945	GL50803_87945 | organism=Giardia_Assemblage_A_isolate_WB | product=Kinase. NEK | location=GLCHR03:1161320-1169011(-) | length=2563			0.684944	-1.19308
	GL50803_8805	GL50803_8805 | organism=Giardia_Assemblage_A_isolate_WB | product=Kinase. SCY1 | location=GLCHR02:607433-610243(-) | length=936			0.631682	-1.83873
	GL50803_88071	GL50803_88071 | organism=Giardia_Assemblage_A_isolate_WB | product=Protein 21.1 | location=GLCHR03:887087-889258(-) | length=723			0.375227	-0.596547
	GL50803_8820	GL50803_8820 | organism=Giardia_Assemblage_A_isolate_WB | product=Spindle pole protein. putative | location=GLCHR05:1543866-1546964(-) | length=1032			0.311382	0.956207
21201	GL50803_21201	GL50803_21201 | organism=Giardia_Assemblage_A_isolate_WB | product=Hypothetical protein | location=GLCHR05:1282917-1283729(+) | length=270			2.84238	1.64002
	GL50803_88369	GL50803_88369 | organism=Giardia_Assemblage_A_isolate_WB | product=Protein 21.1 | location=GLCHR04:2125770-2128301(-) | length=843		+	3.35507	-3.35297
	GL50803_8850	GL50803_8850 | organism=Giardia_Assemblage_A_isolate_WB | product=Protein 21.1 | location=GLCHR02:1372937-1375192(+) | length=751			0.534676	-1.50745
	GL50803_8855	GL50803_8855 | organism=Giardia_Assemblage_A_isolate_WB | product=P115. putative | location=GLCHR01:456365-459163(-) | length=932			0.75952	-1.10673
	GL50803_8865	GL50803_8865 | organism=Giardia_Assemblage_A_isolate_WB | product=Hypothetical protein | location=GLCHR01:470931-472145(+) | length=404			0.814121	-0.904752
	GL50803_88765	GL50803_88765 | organism=Giardia_Assemblage_A_isolate_WB | product=Cytosolic HSP70 | location=GLCHR01:313398-315392(+) | length=664			0.933951	0.734653
	GL50803_8883	GL50803_8883 | organism=Giardia_Assemblage_A_isolate_WB | product=Hypothetical protein | location=GLCHR04:1327288-1328670(+) | length=460			0.288725	-1.16381
	GL50803_8886	GL50803_8886 | organism=Giardia_Assemblage_A_isolate_WB | product=Kinesin-14 | location=GLCHR04:1335486-1337363(-) | length=625			0.112184	-0.265697
	GL50803_88888	GL50803_88888 | organism=Giardia_Assemblage_A_isolate_WB | product=Hypothetical protein | location=GLCHR05:3784068-3785246(-) | length=392			0.942539	1.58868
	GL50803_8903	GL50803_8903 | organism=Giardia_Assemblage_A_isolate_WB | product=Copine I | location=GLCHR01:439336-440100(+) | length=254			0.530538	0.659263
	GL50803_8917	GL50803_8917 | organism=Giardia_Assemblage_A_isolate_WB | product=Mu adaptin | location=GLCHR05:2380853-2382157(+) | length=434			0.241242	-0.445735
	GL50803_89285	GL50803_89285 | organism=Giardia_Assemblage_A_isolate_WB | product=Hypothetical protein | location=GLCHR01:1046949-1048190(+) | length=413			0.0870389	-0.135287
	GL50803_8949	GL50803_8949 | organism=Giardia_Assemblage_A_isolate_WB | product=Protein 21.1 | location=GLCHR02:418816-422799(-) | length=1327			1.10291	-2.06736
	GL50803_8955	GL50803_8955 | organism=Giardia_Assemblage_A_isolate_WB | product=Hypothetical protein | location=GLCHR01:395057-397213(+) | length=718			0.160809	-0.480099
	GL50803_8974	GL50803_8974 | organism=Giardia_Assemblage_A_isolate_WB | product=Hypothetical protein | location=GLCHR01:410701-411228(-) | length=175			0.448349	-0.684012
	GL50803_8978	GL50803_8978 | organism=Giardia_Assemblage_A_isolate_WB | product=4-alpha-glucanotransferase | location=GLCHR03:890143-893790(-) | length=1215			0.557467	1.04875
	GL50803_89828	GL50803_89828 | organism=Giardia_Assemblage_A_isolate_WB | product=Hypothetical protein | location=GLCHR05:2068531-2070777(-) | length=748			0.451216	-0.91045
	GL50803_8983	GL50803_8983 | organism=Giardia_Assemblage_A_isolate_WB | product=Protein 21.1 | location=GLCHR03:878516-881689(-) | length=1057			0.105483	0.356091
	GL50803_89887	GL50803_89887 | organism=Giardia_Assemblage_A_isolate_WB | product=Nucleolar GTP-binding protein 2 | location=GLCHR05:2003305-2005518(-) | length=737			0.912106	1.9062
	GL50803_9030	GL50803_9030 | organism=Giardia_Assemblage_A_isolate_WB | product=Protein 21.1 | location=GLCHR05:1404750-1405742(-) | length=330			0.267026	1.03734
	GL50803_90418	GL50803_90418 | organism=Giardia_Assemblage_A_isolate_WB | product=Hypothetical protein | location=GLCHR01:1270105-1273020(-) | length=971			0.350441	0.698073
	GL50803_9062	GL50803_9062 | organism=Giardia_Assemblage_A_isolate_WB | product=Long chain fatty acid CoA ligase 5 | location=GLCHR02:1442704-1445265(-) | length=853			0.547983	0.999494
	GL50803_90665	GL50803_90665 | organism=Giardia_Assemblage_A_isolate_WB | product=Hypothetical protein | location=GLCHR05:3716454-3720071(-) | length=1205			0.117955	0.261084
	GL50803_90950	GL50803_90950 | organism=Giardia_Assemblage_A_isolate_WB | product=ATP-dependent RNA helicase | location=GLCHR05:1736975-1739677(+) | length=900			0.324653	1.10188
	GL50803_91099	GL50803_91099 | organism=Giardia_Assemblage_A_isolate_WB | product=High cysteine membrane protein Group 2 | location=GLCHR03:732639-736763(-) | length=1374			0.243527	0.24572
Jac1	GL50803_17030	GL50803_17030 | organism=Giardia_Assemblage_A_isolate_WB | product=Chaperone protein dnaJ | location=GLCHR02:215534-216208(+) | length=224			2.29581	1.5314
	GL50803_91295	GL50803_91295 | organism=Giardia_Assemblage_A_isolate_WB | product=Hypothetical protein | location=GLCHR04:1043410-1045719(-) | length=769			1.20788	1.42215
	GL50803_91334	GL50803_91334 | organism=Giardia_Assemblage_A_isolate_WB | product=Kinase. NEK-frag | location=GLCHR05:4179114-4182125(-) | length=1003			1.13165	-2.8689
	GL50803_9134	GL50803_9134 | organism=Giardia_Assemblage_A_isolate_WB | product=Hypothetical protein | location=GLCHR02:73453-80841(+) | length=2462			0.129388	0.248954
	GL50803_91348	GL50803_91348 | organism=Giardia_Assemblage_A_isolate_WB | product=Purine nucleoside phosphorylase lateral transfer candidate | location=GLCHR05:4166070-4168487(-) | length=805			0.0832377	-0.209463
	GL50803_91354	GL50803_91354 | organism=Giardia_Assemblage_A_isolate_WB | product=H-SHIPPO 1 | location=GLCHR05:4188401-4190248(-) | length=615			1.00592	-1.7858
	GL50803_9143	GL50803_9143 | organism=Giardia_Assemblage_A_isolate_WB | product=Hypothetical protein | location=GLCHR05:4159721-4163026(+) | length=1101			0.475483	0.49128
	GL50803_91451	GL50803_91451 | organism=Giardia_Assemblage_A_isolate_WB | product=Kinase. NEK | location=GLCHR02:733935-736187(+) | length=750			0.297849	-0.810367
	GL50803_9148	GL50803_9148 | organism=Giardia_Assemblage_A_isolate_WB | product=H-SHIPPO 1 | location=GLCHR05:4168658-4169296(+) | length=212			0.509391	-1.09094
	GL50803_91712	GL50803_91712 | organism=Giardia_Assemblage_A_isolate_WB | product=Amino acid transporter family | location=GLCHR05:1947230-1949353(-) | length=707			0.038577	-0.0763253
	GL50803_9181	GL50803_9181 | organism=Giardia_Assemblage_A_isolate_WB | product=hypothetical protein | location=GLCHR05:3483633-3484787(+) | length=384			0.0219485	-0.0370172
	GL50803_9183	GL50803_9183 | organism=Giardia_Assemblage_A_isolate_WB | product=Hypothetical protein | location=GLCHR05:3484925-3490639(+) | length=1904			0.0165126	0.0394109
	GL50803_9196	GL50803_9196 | organism=Giardia_Assemblage_A_isolate_WB | product=Kinase. NEK | location=GLCHR05:2765602-2766495(-) | length=297			0.841954	-1.11054
	GL50803_92031	GL50803_92031 | organism=Giardia_Assemblage_A_isolate_WB | product=RNA binding protein. putative | location=GLCHR04:2692525-2695602(-) | length=1025			0.263668	0.558126
	GL50803_92132	GL50803_92132 | organism=Giardia_Assemblage_A_isolate_WB | product=Hypothetical protein | location=GLCHR05:2609289-2614331(+) | length=1680			0.229637	-0.506935
	GL50803_92223	GL50803_92223 | organism=Giardia_Assemblage_A_isolate_WB | product=ABC transporter family protein | location=GLCHR02:555290-558115(-) | length=941			1.4027	1.48077
	GL50803_92246	GL50803_92246 | organism=Giardia_Assemblage_A_isolate_WB | product=Cation-transporting ATPase 2. putative | location=GLCHR02:534350-538450(+) | length=1366			0.0653995	-0.136256
	GL50803_92498	GL50803_92498 | organism=Giardia_Assemblage_A_isolate_WB | product=Kinase. NEK | location=GLCHR04:2531182-2533878(-) | length=898			0.558489	-1.68605
	GL50803_9270	GL50803_9270 | organism=Giardia_Assemblage_A_isolate_WB | product=Dual specificity protein phosphatase CDC14A | location=GLCHR04:276551-278383(+) | length=610			0.207502	-0.870075
	GL50803_92741	GL50803_92741 | organism=Giardia_Assemblage_A_isolate_WB | product=Kinase. CMGC CLK | location=GLCHR05:2313599-2314933(+) | length=444			1.01969	-1.44025
	GL50803_92760	GL50803_92760 | organism=Giardia_Assemblage_A_isolate_WB | product=Hypothetical protein | location=GLCHR05:2095138-2096601(+) | length=487			0.0874096	0.331779
	GL50803_9296	GL50803_9296 | organism=Giardia_Assemblage_A_isolate_WB | product=Hypothetical protein | location=GLCHR05:2426837-2427562(-) | length=241			0.0700109	0.164603
	GL50803_93002	GL50803_93002 | organism=Giardia_Assemblage_A_isolate_WB | product=Hypothetical protein | location=GLCHR03:166645-173937(-) | length=2430			0.301732	0.517758
	GL50803_93011	GL50803_93011 | organism=Giardia_Assemblage_A_isolate_WB | product=Protein 21.1 | location=GLCHR03:151463-154591(+) | length=1042			0.0126086	-0.0328498
	GL50803_93294	GL50803_93294 | organism=Giardia_Assemblage_A_isolate_WB | product=Hypothetical protein | location=GLCHR05:2186624-2190394(-) | length=1256			0.0944682	0.29476
	GL50803_93358	GL50803_93358 | organism=Giardia_Assemblage_A_isolate_WB | product=Alcohol dehydrogenase | location=GLCHR03:1463926-1466592(+) | length=888			0.278549	0.818851
	GL50803_9348	GL50803_9348 | organism=Giardia_Assemblage_A_isolate_WB | product=Glutaminyl-tRNA synthetase | location=GLCHR05:3957321-3959612(-) | length=763			0.12435	0.329275
	GL50803_93548	GL50803_93548 | organism=Giardia_Assemblage_A_isolate_WB | product=Phospholipase B | location=GLCHR04:2373776-2375410(+) | length=544			0.208505	0.637558
	GL50803_93601	GL50803_93601 | organism=Giardia_Assemblage_A_isolate_WB | product=hypothetical protein | location=CH991768:436278-437996(+) | length=572			0.261297	0.459403
	GL50803_93736	GL50803_93736 | organism=Giardia_Assemblage_A_isolate_WB | product=Dynein heavy chain | location=GLCHR02:1458451-1472772(-) | length=4773			0.668555	-1.92065
	GL50803_94117	GL50803_94117 | organism=Giardia_Assemblage_A_isolate_WB | product=Hypothetical protein | location=GLCHR01:650542-657123(-) | length=2193			0.671985	-0.552442
	GL50803_9413	GL50803_9413 | organism=Giardia_Assemblage_A_isolate_WB | product=Protein disulfide isomerase PDI2 | location=GLCHR04:1891048-1892397(+) | length=449			0.439272	-0.428295
	GL50803_94287	GL50803_94287 | organism=Giardia_Assemblage_A_isolate_WB | product=Hypothetical protein | location=GLCHR01:983575-987861(+) | length=1428			0.622364	-1.20594
	GL50803_94322	GL50803_94322 | organism=Giardia_Assemblage_A_isolate_WB | product=Spastin | location=GLCHR01:1010468-1013824(-) | length=1118			0.0102178	-0.0286686
	GL50803_94440	GL50803_94440 | organism=Giardia_Assemblage_A_isolate_WB | product=Dynein heavy chain | location=GLCHR04:378995-395728(-) | length=5577			0.909072	-1.80271
	GL50803_94463	GL50803_94463 | organism=Giardia_Assemblage_A_isolate_WB | product=Hypothetical protein | location=GLCHR04:412122-413564(+) | length=480			0.187853	0.314945
	GL50803_94534	GL50803_94534 | organism=Giardia_Assemblage_A_isolate_WB | product=Hypothetical protein | location=GLCHR01:30297-33218(-) | length=973			0.0704691	0.329737
	GL50803_94542	GL50803_94542 | organism=Giardia_Assemblage_A_isolate_WB | product=Hypothetical protein | location=GLCHR05:955060-959475(+) | length=1471			0.183405	0.441582
	GL50803_94653	GL50803_94653 | organism=Giardia_Assemblage_A_isolate_WB | product=Periodic tryptophan protein 2-like protein | location=GLCHR04:141902-145420(-) | length=1172			0.00368162	-0.00572713
PSMC1	GL50803_113554	GL50803_113554 | organism=Giardia_Assemblage_A_isolate_WB | product=26S proteasome ATPase subunit S4. putative | location=GLCHR03:479370-480713(-) | length=447			2.13338	1.40622
	GL50803_9492	GL50803_9492 | organism=Giardia_Assemblage_A_isolate_WB | product=Coiled-coil protein | location=GLCHR04:1040410-1043304(+) | length=964			0.486177	0.96095
	GL50803_9503	GL50803_9503 | organism=Giardia_Assemblage_A_isolate_WB | product=Hypothetical protein | location=GLCHR02:1401991-1402914(+) | length=307			0.0503771	-0.106575
	GL50803_9515	GL50803_9515 | organism=Giardia_Assemblage_A_isolate_WB | product=Coiled-coil protein | location=GLCHR02:1413847-1417971(+) | length=1374			0.19431	-0.694752
	GL50803_95192	GL50803_95192 | organism=Giardia_Assemblage_A_isolate_WB | product=Protein 21.1 | location=GLCHR03:1597805-1601245(-) | length=1146			0.110991	-0.559165
	GL50803_95563	GL50803_95563 | organism=Giardia_Assemblage_A_isolate_WB | product=Phosphorylase B kinase gamma catalytic chain | location=GLCHR03:1305219-1309604(-) | length=1461			0.0396015	0.0921917
	GL50803_9558	GL50803_9558 | organism=Giardia_Assemblage_A_isolate_WB | product=Rab1a | location=GLCHR04:1522714-1523352(+) | length=212			0.610642	0.427416
	GL50803_95593	GL50803_95593 | organism=Giardia_Assemblage_A_isolate_WB | product=Kinase. NEK | location=GLCHR03:1279611-1280741(+) | length=376			0.558699	-0.494836
	GL50803_95653	GL50803_95653 | organism=Giardia_Assemblage_A_isolate_WB | product=Coiled-coil protein | location=GLCHR05:897958-900360(+) | length=800			1.10992	-2.70058
	GL50803_95661	GL50803_95661 | organism=Giardia_Assemblage_A_isolate_WB | product=Tubulin tyrosine ligase | location=GLCHR05:906912-909230(-) | length=772			0.277866	-0.290692
	GL50803_95908	GL50803_95908 | organism=Giardia_Assemblage_A_isolate_WB | product=Hypothetical protein | location=GLCHR03:246825-258335(-) | length=3836			0.0572875	-0.138184
	GL50803_9605	GL50803_9605 | organism=Giardia_Assemblage_A_isolate_WB | product=Hypothetical protein | location=GLCHR02:541043-542956(+) | length=637			1.17705	0.91636
	GL50803_9611	GL50803_9611 | organism=Giardia_Assemblage_A_isolate_WB | product=Hypothetical protein | location=GLCHR02:546717-547358(-) | length=213			0.373347	0.923605
	GL50803_9612	GL50803_9612 | organism=Giardia_Assemblage_A_isolate_WB | product=hypothetical protein | location=GLCHR02:547395-548666(-) | length=423			0.18593	-0.595869
	GL50803_9618	GL50803_9618 | organism=Giardia_Assemblage_A_isolate_WB | product=Leucine-rich repeat protein | location=GLCHR02:552711-555272(+) | length=853			0.276259	-0.362945
	GL50803_96306	GL50803_96306 | organism=Giardia_Assemblage_A_isolate_WB | product=Hypothetical protein | location=GLCHR04:529114-530817(+) | length=567			0.230218	0.816328
	GL50803_96324	GL50803_96324 | organism=Giardia_Assemblage_A_isolate_WB | product=hypothetical protein | location=GLCHR04:530819-533830(-) | length=1003			0.0503444	-0.225287
	GL50803_96363	GL50803_96363 | organism=Giardia_Assemblage_A_isolate_WB | product=Kinase. CAMKK | location=GLCHR04:605942-614107(+) | length=2721			0.31354	0.485726
	GL50803_96399	GL50803_96399 | organism=Giardia_Assemblage_A_isolate_WB | product=Spindle pole body protein. putative | location=GLCHR03:1863875-1868887(-) | length=1670			0.143954	-0.253225
	GL50803_96570	GL50803_96570 | organism=Giardia_Assemblage_A_isolate_WB | product=Hypothetical protein | location=GLCHR05:3146970-3151853(+) | length=1627			0.0128825	0.0575678
	GL50803_96616	GL50803_96616 | organism=Giardia_Assemblage_A_isolate_WB | product=Kinase. CMGC CDKL | location=GLCHR05:1168076-1169074(-) | length=332			0.177428	0.308523
	GL50803_96670	GL50803_96670 | organism=Giardia_Assemblage_A_isolate_WB | product=Potassium-transporting ATPase alpha chain 1 | location=GLCHR02:1325350-1329357(+) | length=1335			0.601996	1.01284
	GL50803_96818	GL50803_96818 | organism=Giardia_Assemblage_A_isolate_WB | product=Hypothetical protein | location=GLCHR02:1387956-1389419(+) | length=487			0.380173	-0.853779
	GL50803_9719	GL50803_9719 | organism=Giardia_Assemblage_A_isolate_WB | product=NADH oxidase | location=GLCHR05:2174947-2176236(+) | length=429			0.0505957	0.0623716
	GL50803_9720	GL50803_9720 | organism=Giardia_Assemblage_A_isolate_WB | product=Protein 21.1 | location=GLCHR05:2176256-2179330(-) | length=1024			0.187038	0.53504
	GL50803_97219	GL50803_97219 | organism=Giardia_Assemblage_A_isolate_WB | product=Fibrillarin-like pre-rRNA processing protein Narcisi et al | location=GLCHR05:4262865-4263848(-) | length=327			0.574578	0.864906
	GL50803_9751	GL50803_9751 | organism=Giardia_Assemblage_A_isolate_WB | product=Chaperone protein dnaJ | location=GLCHR05:3754535-3755578(+) | length=347			0.140515	-0.165518
	GL50803_97741	GL50803_97741 | organism=Giardia_Assemblage_A_isolate_WB | product=Hypothetical protein | location=GLCHR02:1379942-1380580(+) | length=212			1.31735	1.07681
	GL50803_9780	GL50803_9780 | organism=Giardia_Assemblage_A_isolate_WB | product=Hypothetical protein | location=GLCHR04:23398-24147(+) | length=249			0.0473123	-0.0990101
	GL50803_98054	GL50803_98054 | organism=Giardia_Assemblage_A_isolate_WB | product=Heat shock protein HSP 90-alpha | location=GLCHR05:2514317-2515447(+) | length=376			0.108892	0.208218
	GL50803_98056	GL50803_98056 | organism=Giardia_Assemblage_A_isolate_WB | product=Ribosomal protein L17 | location=GLCHR05:3739089-3739583(+) | length=164			0.339845	1.23632
	GL50803_9808	GL50803_9808 | organism=Giardia_Assemblage_A_isolate_WB | product=Chaperone protein DnaJ | location=GLCHR05:1713531-1714760(-) | length=409			0.26005	-0.383532
	GL50803_9810	GL50803_9810 | organism=Giardia_Assemblage_A_isolate_WB | product=Ribosomal protein L44 | location=GLCHR05:1714863-1715183(-) | length=106			0.0721568	0.159451
	GL50803_9827	GL50803_9827 | organism=Giardia_Assemblage_A_isolate_WB | product=Thioredoxin reductase | location=GLCHR02:678256-679200(-) | length=314			1.85552	1.73904
	GL50803_9848	GL50803_9848 | organism=Giardia_Assemblage_A_isolate_WB | product=Dynein light chain | location=GLCHR01:809935-810204(-) | length=89			0.0783561	-0.210655
	GL50803_9861	GL50803_9861 | organism=Giardia_Assemblage_A_isolate_WB | product=Hypothetical protein | location=GLCHR01:793818-794975(-) | length=385			0.872557	2.33868
	GL50803_9909	GL50803_9909 | organism=Giardia_Assemblage_A_isolate_WB | product=Pyruvate. phosphate dikinase | location=GLCHR04:1607101-1609755(-) | length=884			0.0946685	0.323548
	GL50803_9913	GL50803_9913 | organism=Giardia_Assemblage_A_isolate_WB | product=hypothetical protein | location=GLCHR04:1602572-1603930(-) | length=452			0.680515	-0.746356
8821	GL50803_8821	GL50803_8821 | organism=Giardia_Assemblage_A_isolate_WB | product=Hypothetical protein | location=GLCHR05:1547001-1547690(-) | length=229			2.23798	1.24093

## Sheet: BolA_all
Majority protein IDs	Fasta headers			BolA: -Log(P-value)	BolA: Difference
GL50803_10013	GL50803_10013 | organism=Giardia_Assemblage_A_isolate_WB | product=Hypothetical protein | location=GLCHR03:1210321-1210983(+) | length=220			0.392975	-0.582187
GL50803_10014	GL50803_10014 | organism=Giardia_Assemblage_A_isolate_WB | product=Hypothetical protein | location=GLCHR03:1210956-1212158(+) | length=400			0.208034	-0.243664
GL50803_10027	GL50803_10027 | organism=Giardia_Assemblage_A_isolate_WB | product=Hypothetical protein | location=GLCHR05:1201281-1202036(+) | length=251			0.359347	-0.905479
GL50803_10038	GL50803_10038 | organism=Giardia_Assemblage_A_isolate_WB | product=Alpha-18 giardin | location=GLCHR05:1188239-1189099(+) | length=286			0.785682	-0.923091
GL50803_10073	GL50803_10073 | organism=Giardia_Assemblage_A_isolate_WB | product=Alpha-12 giardin | location=GLCHR05:4415435-4416406(+) | length=323			0.087446	-0.229878
GL50803_10079	GL50803_10079 | organism=Giardia_Assemblage_A_isolate_WB | product=Hypothetical protein | location=GLCHR05:1274136-1276370(-) | length=744			0.288017	0.461134
GL50803_100906	GL50803_100906 | organism=Giardia_Assemblage_A_isolate_WB | product=Dynein heavy chain. putative | location=GLCHR03:1910353-1927005(+) | length=5550			2.12903	-2.37428
GL50803_10091	GL50803_10091 | organism=Giardia_Assemblage_A_isolate_WB | product=Ribosomal protein L23 | location=GLCHR05:1285238-1285666(-) | length=142			0.730585	1.09201
GL50803_101074	GL50803_101074 | organism=Giardia_Assemblage_A_isolate_WB | product=VSP with INR | location=GLCHR03:76224-78443(+) | length=739			0.260272	-0.728997
GL50803_101168	GL50803_101168 | organism=Giardia_Assemblage_A_isolate_WB | product=Protein 21.1 | location=GLCHR04:463925-467290(+) | length=1121			0.698268	-1.42066
GL50803_101212	GL50803_101212 | organism=Giardia_Assemblage_A_isolate_WB | product=Hypothetical protein | location=GLCHR04:600746-605905(-) | length=1719			0.299704	-0.491321
GL50803_101260	GL50803_101260 | organism=Giardia_Assemblage_A_isolate_WB | product=Hypothetical protein | location=GLCHR04:2216879-2218642(-) | length=587			0.170605	0.3504
GL50803_136021;GL50803_136020;GL50803_101291	GL50803_136021 | organism=Giardia_Assemblage_A_isolate_WB | product=Beta tubulin | location=GLCHR05:3630334-3631677(+) | length=447;GL50803_136020 | organism=Giardia_Assemblage_A_isolate_WB | product=Beta tubulin | location=GLCHR05:3625697-3627040(-) | len			1.01316	-0.700947
GL50803_101326	GL50803_101326 | organism=Giardia_Assemblage_A_isolate_WB | product=Hypothetical protein | location=GLCHR04:1543814-1544776(+) | length=320			1.51692	-2.78084
GL50803_101450	GL50803_101450 | organism=Giardia_Assemblage_A_isolate_WB | product=Protein 21.1 | location=GLCHR03:1089913-1091448(+) | length=511			0.0328431	-0.047852
GL50803_10167	GL50803_10167 | organism=Giardia_Assemblage_A_isolate_WB | product=Coiled-coil protein | location=GLCHR03:1540416-1543988(+) | length=1190			1.41127	-3.24008
GL50803_10182	GL50803_10182 | organism=Giardia_Assemblage_A_isolate_WB | product=Hypothetical protein | location=GLCHR01:714727-715221(+) | length=164			2.50144	1.78225
GL50803_101824	GL50803_101824 | organism=Giardia_Assemblage_A_isolate_WB | product=Hypothetical protein | location=CH991761:252806-255397(-) | length=863			0.154561	0.231109
GL50803_101866	GL50803_101866 | organism=Giardia_Assemblage_A_isolate_WB | product=Kinase. NEK | location=GLCHR04:2551205-2553634(+) | length=809			0.224068	-0.440687
GL50803_10196	GL50803_10196 | organism=Giardia_Assemblage_A_isolate_WB | product=Hypothetical protein | location=GLCHR01:725572-726066(+) | length=164			0.141052	0.435467
GL50803_102022	GL50803_102022 | organism=Giardia_Assemblage_A_isolate_WB | product=Hypothetical protein | location=GLCHR05:4333683-4336562(+) | length=959			0.0722181	-0.274692
GL50803_102023	GL50803_102023 | organism=Giardia_Assemblage_A_isolate_WB | product=Protein 21.1 | location=GLCHR05:4336611-4339124(-) | length=837			0.0471924	-0.131046
GL50803_102101	GL50803_102101 | organism=Giardia_Assemblage_A_isolate_WB | product=Kinesin-3 | location=GLCHR04:998288-1001368(+) | length=1026			0.0514623	-0.073713
GL50803_102108	GL50803_102108 | organism=Giardia_Assemblage_A_isolate_WB | product=Clathrin heavy chain | location=GLCHR04:1021986-1027601(+) | length=1871			0.00618906	-0.0236128
GL50803_102110	GL50803_102110 | organism=Giardia_Assemblage_A_isolate_WB | product=Hypothetical protein | location=GLCHR04:1034209-1036641(+) | length=810			0.0637367	0.129489
GL50803_10219	GL50803_10219 | organism=Giardia_Assemblage_A_isolate_WB | product=Protein 21.1 | location=GLCHR01:904580-908872(-) | length=1430			1.35157	-3.56891
GL50803_102248	GL50803_102248 | organism=Giardia_Assemblage_A_isolate_WB | product=Coiled-coil protein | location=GLCHR04:1752060-1755128(+) | length=1022			0.619751	-1.25955
GL50803_10232	GL50803_10232 | organism=Giardia_Assemblage_A_isolate_WB | product=Hypothetical protein | location=GLCHR03:1881450-1883459(+) | length=669			0.0809397	-0.289086
GL50803_102438	GL50803_102438 | organism=Giardia_Assemblage_A_isolate_WB | product=Plasma membrane calcium-transporting ATPase 2 | location=GLCHR05:4213081-4215429(+) | length=782			0.116798	-0.122292
GL50803_10254	GL50803_10254 | organism=Giardia_Assemblage_A_isolate_WB | product=Dynein intermediate chain | location=GLCHR01:1333961-1336375(-) | length=804			1.01351	-1.50556
GL50803_102722	GL50803_102722 | organism=Giardia_Assemblage_A_isolate_WB | product=Ribosome biogenesis protein BMS1 | location=GLCHR03:1319716-1323597(+) | length=1293			1.36245	2.57845
GL50803_102728	GL50803_102728 | organism=Giardia_Assemblage_A_isolate_WB | product=Hypothetical protein | location=GLCHR03:1337434-1339299(-) | length=621			1.49505	2.03395
GL50803_102893	GL50803_102893 | organism=Giardia_Assemblage_A_isolate_WB | product=Protein 21.1 | location=GLCHR03:863709-867467(-) | length=1252			1.23432	1.07427
GL50803_102921	GL50803_102921 | organism=Giardia_Assemblage_A_isolate_WB | product=hypothetical protein | location=GLCHR03:928609-930471(-) | length=620			0.5751	-0.333919
GL50803_10303	GL50803_10303 | organism=Giardia_Assemblage_A_isolate_WB | product=Hypothetical protein | location=GLCHR04:676765-677964(-) | length=399			0.366864	-0.58067
GL50803_103059	GL50803_103059 | organism=Giardia_Assemblage_A_isolate_WB | product=Dynein heavy chain | location=GLCHR02:16123-23343(-) | length=2406			0.995671	-1.33714
GL50803_103082	GL50803_103082 | organism=Giardia_Assemblage_A_isolate_WB | product=Hypothetical protein | location=GLCHR01:34869-37850(-) | length=993			0.091025	-0.333388
GL50803_10311	GL50803_10311 | organism=Giardia_Assemblage_A_isolate_WB | product=Ornithine carbamoyltransferase | location=GLCHR03:1022938-1023921(+) | length=327			0.568139	0.584866
GL50803_10316	GL50803_10316 | organism=Giardia_Assemblage_A_isolate_WB | product=Hypothetical protein | location=GLCHR03:1019029-1020021(+) | length=330			0.275683	0.755501
GL50803_103164	GL50803_103164 | organism=Giardia_Assemblage_A_isolate_WB | product=H-SHIPPO 1 | location=GLCHR05:1721322-1722533(+) | length=403			0.444746	-1.23366
GL50803_103202	GL50803_103202 | organism=Giardia_Assemblage_A_isolate_WB | product=Hypothetical protein | location=GLCHR01:773602-777687(+) | length=1361			0.101947	-0.238267
GL50803_103437;GL50803_112682	GL50803_103437 | organism=Giardia_Assemblage_A_isolate_WB | product=Alpha-9 giardin | location=GLCHR03:63654-64559(+) | length=301;GL50803_112682 | organism=Giardia_Assemblage_A_isolate_WB | product=hypothetical protein | location=CH991763:23115-23876(+) |			0.863924	-2.1151
GL50803_15265;GL50803_103540	GL50803_15265 | organism=Giardia_Assemblage_A_isolate_WB | product=Hypothetical protein | location=GLCHR02:981926-982840(-) | length=304;GL50803_103540 | organism=Giardia_Assemblage_A_isolate_WB | product=Hypothetical protein | location=GLCHR01:680316-6812			0.205847	-0.382293
GL50803_10367	GL50803_10367 | organism=Giardia_Assemblage_A_isolate_WB | product=Ribosomal protein S24 | location=GLCHR04:1129929-1130327(+) | length=132			0.303729	1.03917
GL50803_112079;GL50803_103676	GL50803_112079 | organism=Giardia_Assemblage_A_isolate_WB | product=Alpha-tubulin | location=GLCHR03:1813742-1815106(-) | length=454;GL50803_103676 | organism=Giardia_Assemblage_A_isolate_WB | product=Alpha-tubulin | location=GLCHR05:3287152-3288516(-) | l			1.19643	-0.858805
GL50803_10370	GL50803_10370 | organism=Giardia_Assemblage_A_isolate_WB | product=ATP/GTP binding protein. putative | location=GLCHR04:1125269-1126630(+) | length=453			0.0935081	0.276578
GL50803_103713	GL50803_103713 | organism=Giardia_Assemblage_A_isolate_WB | product=Protein disulfide isomerase PDI4 | location=GLCHR03:1433304-1434368(-) | length=354			0.202501	-0.293148
GL50803_103783	GL50803_103783 | organism=Giardia_Assemblage_A_isolate_WB | product=Protein 21.1 | location=GLCHR03:330614-331330(-) | length=238			0.785319	-1.06225
GL50803_103807	GL50803_103807 | organism=Giardia_Assemblage_A_isolate_WB | product=Protein 21.1 | location=GLCHR05:1980697-1983537(+) | length=946			0.245217	-0.887922
GL50803_103810	GL50803_103810 | organism=Giardia_Assemblage_A_isolate_WB | product=Protein 21.1 | location=GLCHR05:1966122-1971743(-) | length=1873			0.185864	0.670271
GL50803_103838	GL50803_103838 | organism=Giardia_Assemblage_A_isolate_WB | product=Kinase. ULK | location=GLCHR02:976266-981890(-) | length=1874			0.736678	-0.847313
GL50803_103891	GL50803_103891 | organism=Giardia_Assemblage_A_isolate_WB | product=Chaperonin 60 | location=GLCHR02:250593-252236(-) | length=547			6.51602	6.69268
GL50803_104139	GL50803_104139 | organism=Giardia_Assemblage_A_isolate_WB | product=Hypothetical protein | location=GLCHR01:821999-823468(+) | length=489			0.467067	-0.850915
GL50803_104150	GL50803_104150 | organism=Giardia_Assemblage_A_isolate_WB | product=Kinase. PLK | location=GLCHR03:1712385-1714421(-) | length=678			0.0519238	-0.147037
GL50803_104173	GL50803_104173 | organism=Giardia_Assemblage_A_isolate_WB | product=Isoleucyl-tRNA synthetase | location=GLCHR04:2465183-2468680(+) | length=1165			0.161299	-0.424283
GL50803_10422	GL50803_10422 | organism=Giardia_Assemblage_A_isolate_WB | product=Hypothetical protein | location=GLCHR04:1365869-1366522(+) | length=217			0.584404	-0.961067
GL50803_104248	GL50803_104248 | organism=Giardia_Assemblage_A_isolate_WB | product=Hypothetical protein | location=GLCHR04:2633698-2634909(-) | length=403			0.0548718	-0.172073
GL50803_10428	GL50803_10428 | organism=Giardia_Assemblage_A_isolate_WB | product=Ribosomal protein L10 | location=GLCHR04:1363733-1364365(-) | length=210			0.428614	0.826446
GL50803_10460	GL50803_10460 | organism=Giardia_Assemblage_A_isolate_WB | product=Hypothetical protein | location=GLCHR01:1217511-1219220(+) | length=569			0.162821	0.813597
GL50803_104685	GL50803_104685 | organism=Giardia_Assemblage_A_isolate_WB | product=Caltractin | location=GLCHR05:1720652-1721182(-) | length=176			0.765186	-0.782566
GL50803_104866	GL50803_104866 | organism=Giardia_Assemblage_A_isolate_WB | product=GTL3 aka MD0260 | location=GLCHR02:1120344-1120928(-) | length=194			0.935424	-0.934224
GL50803_10521	GL50803_10521 | organism=Giardia_Assemblage_A_isolate_WB | product=Arginyl-tRNA synthetase | location=GLCHR05:4285799-4287664(-) | length=621			0.0648063	0.165961
GL50803_10522	GL50803_10522 | organism=Giardia_Assemblage_A_isolate_WB | product=Hypothetical protein | location=GLCHR05:4284903-4285757(+) | length=284			0.10531	-0.470454
GL50803_10524	GL50803_10524 | organism=Giardia_Assemblage_A_isolate_WB | product=Hypothetical protein | location=GLCHR05:4283113-4283865(-) | length=250			0.00351535	0.0178984
GL50803_10527	GL50803_10527 | organism=Giardia_Assemblage_A_isolate_WB | product=Hypothetical protein | location=GLCHR05:4281015-4281962(-) | length=315			0.214849	-0.611518
GL50803_10570	GL50803_10570 | organism=Giardia_Assemblage_A_isolate_WB | product=FKBP-type peptidyl-prolyl cis-trans isomerase | location=GLCHR01:755256-756320(-) | length=354			0.511074	0.693603
GL50803_10577	GL50803_10577 | organism=Giardia_Assemblage_A_isolate_WB | product=Nucleolar protein NOP5 | location=GLCHR01:745277-746773(-) | length=498			0.675662	0.779702
GL50803_10608	GL50803_10608 | organism=Giardia_Assemblage_A_isolate_WB | product=Hypothetical protein | location=CH991761:248414-251203(-) | length=929			0.563325	0.374096
GL50803_10623	GL50803_10623 | organism=Giardia_Assemblage_A_isolate_WB | product=Phosphoenolpyruvate carboxykinase | location=GLCHR03:850721-852685(-) | length=654			1.37623	1.93005
GL50803_10676	GL50803_10676 | organism=Giardia_Assemblage_A_isolate_WB | product=Hypothetical protein | location=GLCHR02:1000517-1002661(-) | length=714			0.0692975	0.549879
GL50803_1076	GL50803_1076 | organism=Giardia_Assemblage_A_isolate_WB | product=Alpha-13 giardin | location=GLCHR03:64611-65648(+) | length=345			0.0818371	0.166164
GL50803_10762	GL50803_10762 | organism=Giardia_Assemblage_A_isolate_WB | product=Hypothetical protein | location=GLCHR04:1225063-1226529(-) | length=488			0.0942784	-0.294954
GL50803_10780	GL50803_10780 | organism=Giardia_Assemblage_A_isolate_WB | product=Ribosomal protein S27 | location=GLCHR04:1245273-1245647(+) | length=124			0.262545	0.91745
GL50803_10808	GL50803_10808 | organism=Giardia_Assemblage_A_isolate_WB | product=Hypothetical protein | location=GLCHR02:475201-475887(+) | length=228			0.747934	-0.711462
GL50803_10810	GL50803_10810 | organism=Giardia_Assemblage_A_isolate_WB | product=Hypothetical protein | location=GLCHR02:474222-475061(-) | length=279			0.202426	0.600156
GL50803_10822	GL50803_10822 | organism=Giardia_Assemblage_A_isolate_WB | product=WD-40 repeat protein family | location=GLCHR01:1299082-1300110(-) | length=342			0.0802552	0.154099
GL50803_10825	GL50803_10825 | organism=Giardia_Assemblage_A_isolate_WB | product=Coiled-coil protein | location=GLCHR01:1306507-1308729(+) | length=740			0.0771491	-0.274364
GL50803_10843	GL50803_10843 | organism=Giardia_Assemblage_A_isolate_WB | product=Thymus-specific serine protease precursor | location=GLCHR01:1162137-1163705(-) | length=522			0.688927	1.25187
GL50803_10853	GL50803_10853 | organism=Giardia_Assemblage_A_isolate_WB | product=hypothetical protein | location=GLCHR01:1178224-1181274(+) | length=1016			0.204294	0.772906
GL50803_10856	GL50803_10856 | organism=Giardia_Assemblage_A_isolate_WB | product=Alpha-snap | location=GLCHR01:1182632-1183516(+) | length=294			0.0844907	-0.168267
GL50803_10870	GL50803_10870 | organism=Giardia_Assemblage_A_isolate_WB | product=Aspartyl-tRNA synthetase | location=GLCHR03:1808321-1809988(-) | length=555			0.64665	0.56899
GL50803_10875	GL50803_10875 | organism=Giardia_Assemblage_A_isolate_WB | product=Hypothetical protein | location=GLCHR03:1802222-1805008(-) | length=928			0.656219	0.757666
GL50803_10879	GL50803_10879 | organism=Giardia_Assemblage_A_isolate_WB | product=Hypothetical protein | location=GLCHR03:1797844-1800303(+) | length=819			0.22595	-0.503902
GL50803_10885	GL50803_10885 | organism=Giardia_Assemblage_A_isolate_WB | product=4-alpha-glucanotransferase. amylo-alpha-1.6-glucosidase | location=GLCHR03:1787030-1792225(+) | length=1731			0.472355	1.20657
GL50803_10892	GL50803_10892 | organism=Giardia_Assemblage_A_isolate_WB | product=Hypothetical protein | location=GLCHR05:2706914-2709127(-) | length=737			0.115299	0.260706
GL50803_10893	GL50803_10893 | organism=Giardia_Assemblage_A_isolate_WB | product=Kinase. NEK | location=GLCHR05:2705895-2706860(+) | length=321			1.54821	-2.88197
GL50803_10911	GL50803_10911 | organism=Giardia_Assemblage_A_isolate_WB | product=Protein 21.1 | location=GLCHR05:2686379-2689537(-) | length=1052			0.23946	-1.04887
GL50803_10919	GL50803_10919 | organism=Giardia_Assemblage_A_isolate_WB | product=Ribosomal protein S10B | location=GLCHR04:2469963-2470367(+) | length=134			0.326465	0.613749
GL50803_10971	GL50803_10971 | organism=Giardia_Assemblage_A_isolate_WB | product=Hypothetical protein | location=GLCHR02:325309-327186(+) | length=625			0.708722	0.835072
GL50803_10976	GL50803_10976 | organism=Giardia_Assemblage_A_isolate_WB | product=Nuclear ATP/GTP-binding protein | location=GLCHR02:315994-320262(-) | length=1422			0.0810009	-0.208229
GL50803_11043	GL50803_11043 | organism=Giardia_Assemblage_A_isolate_WB | product=Fructose-bisphosphate aldolase | location=GLCHR03:1152763-1153734(+) | length=323			0.932863	0.819932
GL50803_11105	GL50803_11105 | organism=Giardia_Assemblage_A_isolate_WB | product=Hypothetical protein | location=GLCHR05:2019199-2020965(+) | length=588			0.141142	-0.172499
GL50803_11118	GL50803_11118 | organism=Giardia_Assemblage_A_isolate_WB | product=Enolase | location=GLCHR05:2034587-2035924(+) | length=445			0.720478	1.36278
GL50803_11164	GL50803_11164 | organism=Giardia_Assemblage_A_isolate_WB | product=Protein 21.1 | location=GLCHR05:2661167-2663317(+) | length=716			0.28247	-1.30387
GL50803_11165	GL50803_11165 | organism=Giardia_Assemblage_A_isolate_WB | product=Protein 21.1 | location=GLCHR05:2658864-2661110(+) | length=748			0.159195	-0.437654
GL50803_11174	GL50803_11174 | organism=Giardia_Assemblage_A_isolate_WB | product=hypothetical protein | location=GLCHR05:2649943-2650950(-) | length=335			0.25708	-0.685736
GL50803_11177	GL50803_11177 | organism=Giardia_Assemblage_A_isolate_WB | product=Kinesin-like protein | location=GLCHR05:2643246-2645000(+) | length=584			1.11783	-1.34252
GL50803_111950	GL50803_111950 | organism=Giardia_Assemblage_A_isolate_WB | product=Dynein heavy chain | location=GLCHR05:2868335-2883688(-) | length=5117			1.2332	-2.31538
GL50803_112063	GL50803_112063 | organism=Giardia_Assemblage_A_isolate_WB | product=Hypothetical protein | location=GLCHR02:1260191-1262161(-) | length=656			0.9434	1.61355
GL50803_11207	GL50803_11207 | organism=Giardia_Assemblage_A_isolate_WB | product=Hypothetical protein | location=GLCHR05:3323767-3325344(+) | length=525			0.320148	0.382396
GL50803_112076	GL50803_112076 | organism=Giardia_Assemblage_A_isolate_WB | product=Kinase. CDC7 | location=GLCHR03:1821134-1826227(+) | length=1697			1.85312	-1.06892
GL50803_112112	GL50803_112112 | organism=Giardia_Assemblage_A_isolate_WB | product=Hypothetical protein | location=GLCHR03:1707062-1710724(-) | length=1220			0.90605	-2.78024
GL50803_112258	GL50803_112258 | organism=Giardia_Assemblage_A_isolate_WB | product=Hypothetical protein | location=GLCHR01:736666-743334(-) | length=2222			0.325663	-0.487853
GL50803_112312;GL50803_112304	GL50803_112312 | organism=Giardia_Assemblage_A_isolate_WB | product=Elongation factor 1-alpha | location=GLCHR02:65293-66621(+) | length=442;GL50803_112304 | organism=Giardia_Assemblage_A_isolate_WB | product=Elongation factor 1-alpha | location=GLCHR02:27			0.568891	0.544745
GL50803_112408	GL50803_112408 | organism=Giardia_Assemblage_A_isolate_WB | product=Hypothetical protein | location=GLCHR04:584076-589637(-) | length=1853			0.193822	-0.323658
GL50803_11247	GL50803_11247 | organism=Giardia_Assemblage_A_isolate_WB | product=Ribosomal protein L13a | location=GLCHR04:2660666-2661259(+) | length=197			0.112623	-0.111021
GL50803_112572	GL50803_112572 | organism=Giardia_Assemblage_A_isolate_WB | product=hypothetical protein | location=GLCHR05:2665325-2666758(+) | length=477			0.458765	-1.48664
GL50803_112729	GL50803_112729 | organism=Giardia_Assemblage_A_isolate_WB | product=Kinesin like protein | location=GLCHR05:2293087-2296413(-) | length=1108			0.470031	-0.499923
GL50803_112787	GL50803_112787 | organism=Giardia_Assemblage_A_isolate_WB | product=Hypothetical protein | location=GLCHR04:2545569-2551103(-) | length=1844			0.12505	0.387544
GL50803_112846	GL50803_112846 | organism=Giardia_Assemblage_A_isolate_WB | product=Kinesin-3 | location=GLCHR04:1028107-1031394(-) | length=1095			0.676892	-0.846457
GL50803_11311	GL50803_11311 | organism=Giardia_Assemblage_A_isolate_WB | product=Kinase. NEK | location=GLCHR04:1410150-1411253(+) | length=367			0.940391	-0.816551
GL50803_113137	GL50803_113137 | organism=Giardia_Assemblage_A_isolate_WB | product=Hypothetical protein | location=GLCHR01:1338541-1342005(-) | length=1154			0.379971	-0.758062
GL50803_11321	GL50803_11321 | organism=Giardia_Assemblage_A_isolate_WB | product=Hypothetical protein | location=GLCHR02:1232001-1236659(-) | length=1552			1.62413	-1.63195
GL50803_113365	GL50803_113365 | organism=Giardia_Assemblage_A_isolate_WB | product=5-3 exoribonuclease 2 | location=GLCHR04:1676804-1682674(+) | length=1956			0.190981	0.302866
GL50803_113456	GL50803_113456 | organism=Giardia_Assemblage_A_isolate_WB | product=Kinase. VPS15 | location=GLCHR02:525511-531777(+) | length=2088			0.12728	-0.214628
GL50803_113480;GL50803_135873	GL50803_113480 | organism=Giardia_Assemblage_A_isolate_WB | product=Hypothetical protein | location=GLCHR03:1670269-1674069(+) | length=1266;GL50803_135873 | organism=Giardia_Assemblage_A_isolate_WB | product=Hypothetical protein | location=GLCHR03:1651945			0.0921781	-0.334804
GL50803_113553	GL50803_113553 | organism=Giardia_Assemblage_A_isolate_WB | product=Kinase. NEK | location=GLCHR03:476501-478453(+) | length=650			0.145741	-0.577795
GL50803_113554	GL50803_113554 | organism=Giardia_Assemblage_A_isolate_WB | product=26S proteasome ATPase subunit S4. putative | location=GLCHR03:479370-480713(-) | length=447			2.13338	1.40622
GL50803_11359	GL50803_11359 | organism=Giardia_Assemblage_A_isolate_WB | product=Ribosomal protein S4 | location=GLCHR04:195899-196705(-) | length=268			0.402942	1.083
GL50803_113603	GL50803_113603 | organism=Giardia_Assemblage_A_isolate_WB | product=ELKS | location=GLCHR01:945014-947788(+) | length=924			0.139303	-0.504247
GL50803_113622	GL50803_113622 | organism=Giardia_Assemblage_A_isolate_WB | product=Protein 21.1 | location=GLCHR01:895278-899792(+) | length=1504			0.256755	-0.709207
GL50803_113662	GL50803_113662 | organism=Giardia_Assemblage_A_isolate_WB | product=hypothetical protein | location=GLCHR03:751264-754329(-) | length=1021			0.392666	-0.647413
GL50803_113677	GL50803_113677 | organism=Giardia_Assemblage_A_isolate_WB | product=Coiled-coil protein | location=GLCHR02:1450392-1457219(+) | length=2275			0.455428	-1.17942
GL50803_113722	GL50803_113722 | organism=Giardia_Assemblage_A_isolate_WB | product=Hypothetical protein | location=GLCHR03:1416288-1427897(+) | length=3869			1.15228	0.525643
GL50803_113892	GL50803_113892 | organism=Giardia_Assemblage_A_isolate_WB | product=Long chain fatty acid CoA ligase. putative | location=GLCHR05:1883933-1886209(-) | length=758			0.280393	-0.588524
GL50803_11390	GL50803_11390 | organism=Giardia_Assemblage_A_isolate_WB | product=Kinase. NEK | location=GLCHR02:127987-130320(+) | length=777			0.0509797	0.155922
GL50803_113987;GL50803_114891;GL50803_112126;GL50803_27717	GL50803_113987 | organism=Giardia_Assemblage_A_isolate_WB | product=High cysteine membrane protein Group 3 | location=GLCHR04:776919-779420(+) | length=833;GL50803_114891 | organism=Giardia_Assemblage_A_isolate_WB | product=High cysteine membrane protein G			0.15613	0.190023
GL50803_114209	GL50803_114209 | organism=Giardia_Assemblage_A_isolate_WB | product=hypothetical protein | location=GLCHR02:252909-262280(+) | length=3123			0.229941	-0.414125
GL50803_114277	GL50803_114277 | organism=Giardia_Assemblage_A_isolate_WB | product=VSP | location=GLCHR04:1718502-1720454(+) | length=650			0.32316	-0.744915
GL50803_114307	GL50803_114307 | organism=Giardia_Assemblage_A_isolate_WB | product=Kinase. NEK | location=GLCHR02:622002-624743(+) | length=913			0.00824179	0.0126359
GL50803_11438	GL50803_11438 | organism=Giardia_Assemblage_A_isolate_WB | product=hypothetical protein | location=GLCHR05:2296474-2297784(-) | length=436			0.0327529	0.0539457
GL50803_114462	GL50803_114462 | organism=Giardia_Assemblage_A_isolate_WB | product=Axonemal p66.0 | location=GLCHR03:351832-353490(+) | length=552			1.37466	-1.52494
GL50803_114469	GL50803_114469 | organism=Giardia_Assemblage_A_isolate_WB | product=Hypothetical protein | location=GLCHR03:380500-381495(-) | length=331			1.4158	-3.19486
GL50803_114498	GL50803_114498 | organism=Giardia_Assemblage_A_isolate_WB | product=Hypothetical protein | location=GLCHR05:838391-843340(+) | length=1649			0.0544716	0.0798686
GL50803_114609	GL50803_114609 | organism=Giardia_Assemblage_A_isolate_WB | product=Pyruvate-flavodoxin oxidoreductase | location=GLCHR02:1109298-1113059(+) | length=1253			0.116089	0.391486
GL50803_114623	GL50803_114623 | organism=Giardia_Assemblage_A_isolate_WB | product=Hypothetical protein | location=GLCHR05:4107614-4108882(+) | length=422			1.1015	-1.05269
GL50803_114776	GL50803_114776 | organism=Giardia_Assemblage_A_isolate_WB | product=NSF | location=GLCHR03:60247-62721(+) | length=824			0.343234	-0.678186
GL50803_114777	GL50803_114777 | organism=Giardia_Assemblage_A_isolate_WB | product=Hypothetical protein | location=GLCHR05:4424664-4426634(+) | length=656			0.285504	0.595842
GL50803_114787	GL50803_114787 | organism=Giardia_Assemblage_A_isolate_WB | product=Alpha-7.3 giardin | location=GLCHR05:4401466-4402353(-) | length=295			0.412999	-0.310757
GL50803_11487	GL50803_11487 | organism=Giardia_Assemblage_A_isolate_WB | product=Hypothetical protein | location=GLCHR02:169625-171340(-) | length=571			0.0709576	0.186733
GL50803_114912	GL50803_114912 | organism=Giardia_Assemblage_A_isolate_WB | product=hypothetical protein | location=GLCHR04:487373-491131(-) | length=1252			0.143566	-0.537731
GL50803_115159	GL50803_115159 | organism=Giardia_Assemblage_A_isolate_WB | product=Hypothetical protein | location=GLCHR05:3533852-3535786(-) | length=644			1.46206	1.71681
GL50803_115239	GL50803_115239 | organism=Giardia_Assemblage_A_isolate_WB | product=Translation initiation factor IF-2. putative | location=GLCHR03:1907456-1910236(-) | length=926			0.402732	0.541512
GL50803_115245	GL50803_115245 | organism=Giardia_Assemblage_A_isolate_WB | product=Coiled-coil protein | location=GLCHR03:1886970-1890212(-) | length=1080			0.196681	-0.544021
GL50803_11540	GL50803_11540 | organism=Giardia_Assemblage_A_isolate_WB | product=Hexose transporter | location=GLCHR03:949443-950981(-) | length=512			0.761822	-1.18956
GL50803_115479;GL50803_115478	GL50803_115479 | organism=Giardia_Assemblage_A_isolate_WB | product=Hypothetical protein | location=GLCHR04:1981101-1983320(+) | length=739;GL50803_115478 | organism=Giardia_Assemblage_A_isolate_WB | product=Hypothetical protein | location=GLCHR04:2001138-			0.780358	-2.05862
GL50803_11554	GL50803_11554 | organism=Giardia_Assemblage_A_isolate_WB | product=Kinase. NEK | location=GLCHR03:959817-960638(+) | length=273			0.468896	0.486154
GL50803_11563	GL50803_11563 | organism=Giardia_Assemblage_A_isolate_WB | product=hypothetical protein | location=GLCHR03:976459-978123(+) | length=554			0.361458	-0.59909
GL50803_11604	GL50803_11604 | organism=Giardia_Assemblage_A_isolate_WB | product=Hypothetical protein | location=GLCHR04:1946060-1946986(-) | length=308			0.991414	-0.611207
GL50803_11621	GL50803_11621 | organism=Giardia_Assemblage_A_isolate_WB | product=Hypothetical protein | location=GLCHR04:1919557-1921044(+) | length=495			0.754649	1.7192
GL50803_116477	GL50803_116477 | organism=Giardia_Assemblage_A_isolate_WB | product=VSP | location=GLCHR05:1164112-1166358(-) | length=748			0.141878	-0.482314
GL50803_11649	GL50803_11649 | organism=Giardia_Assemblage_A_isolate_WB | product=Alpha-8 giardin | location=GLCHR03:43127-44062(+) | length=311			0.0142426	-0.0221996
GL50803_11654	GL50803_11654 | organism=Giardia_Assemblage_A_isolate_WB | product=Alpha-1 giardin | location=GLCHR03:37988-38875(-) | length=295			0.600861	-0.480673
GL50803_11683	GL50803_11683 | organism=Giardia_Assemblage_A_isolate_WB | product=Alpha-3 giardin | location=GLCHR05:2835685-2836575(-) | length=296			0.0463705	-0.110679
GL50803_11701	GL50803_11701 | organism=Giardia_Assemblage_A_isolate_WB | product=Hypothetical protein | location=GLCHR05:2863869-2864366(+) | length=165			0.337432	0.361928
GL50803_11743	GL50803_11743 | organism=Giardia_Assemblage_A_isolate_WB | product=Hypothetical protein | location=GLCHR02:1118864-1120303(+) | length=479			0.333496	0.777713
GL50803_11755	GL50803_11755 | organism=Giardia_Assemblage_A_isolate_WB | product=Hypothetical protein | location=GLCHR02:1131140-1131922(+) | length=260			0.0884359	0.253779
GL50803_11867	GL50803_11867 | organism=Giardia_Assemblage_A_isolate_WB | product=Coiled-coil protein | location=GLCHR01:564483-565679(+) | length=398			1.04335	-2.16317
GL50803_11877	GL50803_11877 | organism=Giardia_Assemblage_A_isolate_WB | product=Hypothetical protein | location=GLCHR03:1115627-1119940(-) | length=1437			0.196193	0.681441
GL50803_11932	GL50803_11932 | organism=Giardia_Assemblage_A_isolate_WB | product=hypothetical protein | location=GLCHR04:878097-881987(+) | length=1296			0.16771	0.686615
GL50803_11950	GL50803_11950 | organism=Giardia_Assemblage_A_isolate_WB | product=Ribosomal protein L18 | location=GLCHR04:895590-896129(+) | length=179			0.430154	0.746848
GL50803_11984	GL50803_11984 | organism=Giardia_Assemblage_A_isolate_WB | product=Hypothetical protein | location=GLCHR01:1056830-1057360(+) | length=176			1.0891	1.77868
GL50803_11992	GL50803_11992 | organism=Giardia_Assemblage_A_isolate_WB | product=TCP-1 chaperonin subunit epsilon | location=GLCHR01:1045147-1046808(-) | length=553			0.103239	0.180348
GL50803_12035	GL50803_12035 | organism=Giardia_Assemblage_A_isolate_WB | product=Hypothetical protein | location=GLCHR03:1655388-1656083(+) | length=231			0.189815	0.352626
GL50803_12046	GL50803_12046 | organism=Giardia_Assemblage_A_isolate_WB | product=SPEF1-like protein | location=GLCHR03:1664834-1665568(+) | length=244			0.195788	0.274624
GL50803_12102	GL50803_12102 | organism=Giardia_Assemblage_A_isolate_WB | product=Elongation factor 1-gamma | location=GLCHR04:57528-58736(-) | length=402			0.128673	-0.31529
GL50803_121046;GL50803_121045	GL50803_121046 | organism=Giardia_Assemblage_A_isolate_WB | product=Histone H2B | location=GLCHR05:3399928-3400320(+) | length=130;GL50803_121045 | organism=Giardia_Assemblage_A_isolate_WB | product=Histone H2B | location=GLCHR05:3406202-3406594(+) | lengt			0.201519	-0.542841
GL50803_12139	GL50803_12139 | organism=Giardia_Assemblage_A_isolate_WB | product=Protein 21.1 | location=GLCHR05:4353561-4355606(-) | length=681			0.729882	-1.84423
GL50803_12148	GL50803_12148 | organism=Giardia_Assemblage_A_isolate_WB | product=Kinase. NEK | location=GLCHR03:662366-664723(-) | length=785			0.528061	-1.27944
GL50803_12163	GL50803_12163 | organism=Giardia_Assemblage_A_isolate_WB | product=Hypothetical protein | location=CH991767:461408-462628(-) | length=406			1.03375	-2.1501
GL50803_12207	GL50803_12207 | organism=Giardia_Assemblage_A_isolate_WB | product=hypothetical protein | location=GLCHR04:2113758-2116376(-) | length=872			0.153705	0.475684
GL50803_12216	GL50803_12216 | organism=Giardia_Assemblage_A_isolate_WB | product=Vacuolar ATP synthase subunit B | location=GLCHR04:2101514-2103007(+) | length=497			1.12285	1.49807
GL50803_12218	GL50803_12218 | organism=Giardia_Assemblage_A_isolate_WB | product=hypothetical protein | location=GLCHR04:2093085-2094752(+) | length=555			1.60891	-3.04843
GL50803_12224	GL50803_12224 | organism=Giardia_Assemblage_A_isolate_WB | product=Hypothetical protein | location=GLCHR04:2088791-2089693(-) | length=300			0.871581	-0.904535
GL50803_12225	GL50803_12225 | organism=Giardia_Assemblage_A_isolate_WB | product=Hypothetical protein | location=GLCHR04:2087487-2088842(-) | length=451			0.52436	-0.446207
GL50803_12229	GL50803_12229 | organism=Giardia_Assemblage_A_isolate_WB | product=Hypothetical protein | location=GLCHR04:2085169-2086008(-) | length=279			1.04568	-1.01315
GL50803_12230	GL50803_12230 | organism=Giardia_Assemblage_A_isolate_WB | product=hypothetical protein | location=GLCHR04:2084344-2085036(-) | length=230			0.47885	-0.814853
GL50803_12598	GL50803_12598 | organism=Giardia_Assemblage_A_isolate_WB | product=KRR1 | location=GLCHR02:803040-804026(-) | length=328			0.00428437	0.00712935
GL50803_12828	GL50803_12828 | organism=Giardia_Assemblage_A_isolate_WB | product=Hypothetical protein | location=CH991769:660169-661395(+) | length=408			0.00449132	0.00889953
GL50803_12945	GL50803_12945 | organism=Giardia_Assemblage_A_isolate_WB | product=Hypothetical protein | location=GLCHR05:837317-838216(-) | length=299			0.509755	0.933201
GL50803_12981	GL50803_12981 | organism=Giardia_Assemblage_A_isolate_WB | product=Ribosomal protein S5 | location=CH991769:654358-654930(+) | length=190			0.0925468	0.230222
GL50803_1300	GL50803_1300 | organism=Giardia_Assemblage_A_isolate_WB | product=Hypothetical protein | location=GLCHR05:1858114-1858917(-) | length=267			0.421947	0.381978
GL50803_13103	GL50803_13103 | organism=Giardia_Assemblage_A_isolate_WB | product=Hypothetical protein | location=GLCHR05:1869412-1870278(-) | length=288			0.775013	1.18462
GL50803_13133	GL50803_13133 | organism=Giardia_Assemblage_A_isolate_WB | product=Hypothetical protein | location=GLCHR01:648908-650488(+) | length=526			0.00211443	-0.00759935
GL50803_13143	GL50803_13143 | organism=Giardia_Assemblage_A_isolate_WB | product=Hypothetical protein | location=GLCHR04:1208747-1209514(-) | length=255			0.100016	0.236058
GL50803_13210	GL50803_13210 | organism=Giardia_Assemblage_A_isolate_WB | product=Hypothetical protein | location=GLCHR05:3856328-3857491(-) | length=387			0.0557799	0.068035
GL50803_13215	GL50803_13215 | organism=Giardia_Assemblage_A_isolate_WB | product=Kinase. NEK | location=GLCHR03:1184514-1186421(-) | length=635			0.118453	-0.292394
GL50803_13268	GL50803_13268 | organism=Giardia_Assemblage_A_isolate_WB | product=Hypothetical protein | location=GLCHR02:1248127-1248393(-) | length=88			0.337141	-0.631953
GL50803_13273	GL50803_13273 | organism=Giardia_Assemblage_A_isolate_WB | product=Dynein light intermediate chain | location=GLCHR05:4078904-4079611(+) | length=235			1.12193	-1.30367
GL50803_13279	GL50803_13279 | organism=Giardia_Assemblage_A_isolate_WB | product=hypothetical protein | location=GLCHR01:1211007-1212350(+) | length=447			0.408434	0.462847
GL50803_13282	GL50803_13282 | organism=Giardia_Assemblage_A_isolate_WB | product=Hypothetical protein | location=GLCHR01:187549-189786(+) | length=745			0.0945993	0.242565
GL50803_13352	GL50803_13352 | organism=Giardia_Assemblage_A_isolate_WB | product=T-complex protein-10 | location=GLCHR04:2348729-2351188(+) | length=819			0.140527	0.408719
GL50803_13360	GL50803_13360 | organism=Giardia_Assemblage_A_isolate_WB | product=Protein 21.1 | location=GLCHR04:1086742-1088202(+) | length=486			0.120265	0.248719
GL50803_13372	GL50803_13372 | organism=Giardia_Assemblage_A_isolate_WB | product=Spindle pole protein. putative | location=GLCHR01:67874-69268(-) | length=464			1.47503	-1.56603
GL50803_134442;GL50803_134441	GL50803_134442 | organism=Giardia_Assemblage_A_isolate_WB | product=Hypothetical protein | location=GLCHR05:1241250-1241645(-) | length=131;GL50803_134441 | organism=Giardia_Assemblage_A_isolate_WB | product=Hypothetical protein | location=GLCHR05:1300853-			0.376605	-0.627014
GL50803_1345	GL50803_1345 | organism=Giardia_Assemblage_A_isolate_WB | product=Ribosomal protein L10a | location=GLCHR05:3788386-3789051(-) | length=221			0.189188	-0.259052
GL50803_13467	GL50803_13467 | organism=Giardia_Assemblage_A_isolate_WB | product=Hypothetical protein | location=GLCHR01:1256048-1256980(-) | length=310			1.06769	-2.06447
GL50803_13475	GL50803_13475 | organism=Giardia_Assemblage_A_isolate_WB | product=Axoneme-associated protein GASP-180 | location=GLCHR05:1995462-2001836(-) | length=2124			0.675167	-1.30216
GL50803_135003;GL50803_135002;GL50803_135001	GL50803_135003 | organism=Giardia_Assemblage_A_isolate_WB | product=Histone H4 | location=CH991767:467222-467521(-) | length=99;GL50803_135002 | organism=Giardia_Assemblage_A_isolate_WB | product=Histone H4 | location=CH991767:463089-463388(+) | length=99;			0.401814	-0.926031
GL50803_135231;GL50803_14212	GL50803_135231 | organism=Giardia_Assemblage_A_isolate_WB | product=Histone H3 | location=GLCHR04:220892-221332(+) | length=146;GL50803_14212 | organism=Giardia_Assemblage_A_isolate_WB | product=Histone H3 | location=GLCHR04:582567-583136(-) | length=189			0.0428794	-0.105951
GL50803_13561	GL50803_13561 | organism=Giardia_Assemblage_A_isolate_WB | product=Translation elongation factor | location=GLCHR01:1067637-1068299(-) | length=220			0.0259534	-0.0980382
GL50803_135832;GL50803_135831;GL50803_112314	GL50803_135832 | organism=Giardia_Assemblage_A_isolate_WB | product=VSP. putative | location=CH991776:442-993(+) | length=183;GL50803_135831 | organism=Giardia_Assemblage_A_isolate_WB | product=VSP | location=CH991761:102321-102872(+) | length=183;GL50803_			0.727174	1.81429
GL50803_13584	GL50803_13584 | organism=Giardia_Assemblage_A_isolate_WB | product=Hypothetical protein | location=CH991767:1110208-1111368(+) | length=386			1.2308	-0.716051
GL50803_13606	GL50803_13606 | organism=Giardia_Assemblage_A_isolate_WB | product=Phosphatidylinositol-4-phosphate 5-kinase. putative | location=GLCHR03:828066-829769(-) | length=567			0.38399	0.455952
GL50803_13608	GL50803_13608 | organism=Giardia_Assemblage_A_isolate_WB | product=Acetyl-CoA synthetase | location=GLCHR03:1776507-1778687(-) | length=726			0.169725	-0.327363
GL50803_13651	GL50803_13651 | organism=Giardia_Assemblage_A_isolate_WB | product=Hypothetical protein | location=GLCHR01:947822-949909(-) | length=695			0.471042	-0.861871
GL50803_13652	GL50803_13652 | organism=Giardia_Assemblage_A_isolate_WB | product=Calmodulin | location=CH991768:433629-434114(-) | length=161			0.25443	-0.274461
GL50803_13699	GL50803_13699 | organism=Giardia_Assemblage_A_isolate_WB | product=hypothetical protein | location=GLCHR04:2216343-2216894(-) | length=183			0.295791	0.3232
GL50803_13720	GL50803_13720 | organism=Giardia_Assemblage_A_isolate_WB | product=Hypothetical protein | location=GLCHR01:784055-785644(+) | length=529			0.200926	0.362656
GL50803_13735	GL50803_13735 | organism=Giardia_Assemblage_A_isolate_WB | product=Protein 21.1 | location=GLCHR04:1482221-1485562(-) | length=1113			1.43516	2.02341
GL50803_13747	GL50803_13747 | organism=Giardia_Assemblage_A_isolate_WB | product=C4 group specific protein | location=GLCHR04:2371205-2371801(-) | length=198			0.459851	1.1502
GL50803_1376	GL50803_1376 | organism=Giardia_Assemblage_A_isolate_WB | product=Hypothetical protein | location=GLCHR04:1264338-1264874(-) | length=178			11.1728	6.43233
GL50803_137603	GL50803_137603 | organism=Giardia_Assemblage_A_isolate_WB | product=TMP52 | location=GLCHR05:4140788-4142185(+) | length=465			1.46764	1.33485
GL50803_137620	GL50803_137620 | organism=Giardia_Assemblage_A_isolate_WB | product=VSP | location=GLCHR04:1699654-1701696(+) | length=680			1.10908	2.83648
GL50803_137641	GL50803_137641 | organism=Giardia_Assemblage_A_isolate_WB | product=TMP55 | location=GLCHR03:378252-379733(+) | length=493			0.202147	-0.295817
GL50803_13766	GL50803_13766 | organism=Giardia_Assemblage_A_isolate_WB | product=Protein 21.1 | location=GLCHR03:601168-603705(-) | length=845			0.185132	-0.268751
GL50803_137684	GL50803_137684 | organism=Giardia_Assemblage_A_isolate_WB | product=Hypothetical protein | location=GLCHR05:3608004-3612014(-) | length=1336			0.312863	-0.688114
GL50803_137685	GL50803_137685 | organism=Giardia_Assemblage_A_isolate_WB | product=Hypothetical protein | location=GLCHR05:3531674-3533833(+) | length=719			0.362968	0.542426
GL50803_137695	GL50803_137695 | organism=Giardia_Assemblage_A_isolate_WB | product=Kinase. CMGC DYRK | location=GLCHR01:164184-166766(-) | length=860			1.04466	1.40162
GL50803_13771	GL50803_13771 | organism=Giardia_Assemblage_A_isolate_WB | product=Hypothetical protein | location=GLCHR05:4245511-4249503(+) | length=1330			0.491454	0.608995
GL50803_137712	GL50803_137712 | organism=Giardia_Assemblage_A_isolate_WB | product=Hypothetical protein | location=GLCHR05:2340789-2360165(-) | length=6458			0.400276	-0.923224
GL50803_137716	GL50803_137716 | organism=Giardia_Assemblage_A_isolate_WB | product=Axoneme-associated protein GASP-180 | location=GLCHR05:2250354-2255111(-) | length=1585			0.266786	-0.834004
GL50803_137746	GL50803_137746 | organism=Giardia_Assemblage_A_isolate_WB | product=Hypothetical protein | location=GLCHR03:1103679-1105346(-) | length=555			0.958571	-1.20128
GL50803_137749	GL50803_137749 | organism=Giardia_Assemblage_A_isolate_WB | product=Hypothetical protein | location=GLCHR03:1274753-1279486(-) | length=1577			0.287344	0.644014
GL50803_137750	GL50803_137750 | organism=Giardia_Assemblage_A_isolate_WB | product=Hypothetical protein | location=GLCHR03:1412890-1415820(+) | length=976			0.61622	-0.958917
GL50803_137753	GL50803_137753 | organism=Giardia_Assemblage_A_isolate_WB | product=Hypothetical protein | location=GLCHR03:290899-295260(-) | length=1453			0.129961	-0.277476
GL50803_13791	GL50803_13791 | organism=Giardia_Assemblage_A_isolate_WB | product=ATP-dependent RNA helicase | location=GLCHR04:1739901-1741778(-) | length=625			0.131286	0.407436
GL50803_13797	GL50803_13797 | organism=Giardia_Assemblage_A_isolate_WB | product=Kinesin-14 | location=GLCHR01:89419-92937(-) | length=1172			0.136794	0.584531
GL50803_13864	GL50803_13864 | organism=Giardia_Assemblage_A_isolate_WB | product=Heat shock protein HSP 90-alpha | location=GLCHR05:1731251-1732225(+) | length=324			0.738515	1.50899
GL50803_13903	GL50803_13903 | organism=Giardia_Assemblage_A_isolate_WB | product=Hypothetical protein | location=GLCHR05:2493612-2495819(-) | length=735			0.101244	0.158686
GL50803_13914	GL50803_13914 | organism=Giardia_Assemblage_A_isolate_WB | product=Hypothetical protein | location=GLCHR04:169021-171219(+) | length=732			0.725892	1.24684
GL50803_13922	GL50803_13922 | organism=Giardia_Assemblage_A_isolate_WB | product=Hypothetical protein | location=GLCHR04:2457225-2460488(-) | length=1087			0.82474	1.33271
GL50803_13964	GL50803_13964 | organism=Giardia_Assemblage_A_isolate_WB | product=Kinase. NEK | location=GLCHR03:398840-400297(-) | length=485			0.282852	-0.329553
GL50803_13981	GL50803_13981 | organism=Giardia_Assemblage_A_isolate_WB | product=Kinase. NEK | location=GLCHR03:637726-641055(-) | length=1109			1.01405	-2.36715
GL50803_13999	GL50803_13999 | organism=Giardia_Assemblage_A_isolate_WB | product=Hypothetical protein | location=GLCHR05:1202967-1204910(-) | length=647			0.441205	0.642307
GL50803_14004	GL50803_14004 | organism=Giardia_Assemblage_A_isolate_WB | product=Long-flagella protein. kinase. CMGC RCK | location=GLCHR01:1089108-1090745(+) | length=545			0.0896326	0.162657
GL50803_14019	GL50803_14019 | organism=Giardia_Assemblage_A_isolate_WB | product=Cathepsin B precursor | location=GLCHR04:2314738-2315640(-) | length=300			0.522253	1.2758
GL50803_14049	GL50803_14049 | organism=Giardia_Assemblage_A_isolate_WB | product=Ribosomal protein L32 | location=GLCHR04:1407911-1408321(+) | length=136			0.365572	0.682058
GL50803_14058	GL50803_14058 | organism=Giardia_Assemblage_A_isolate_WB | product=CAMP-specific 3.5-cyclic phosphodiesterase 4B | location=GLCHR01:940819-944934(+) | length=1371			1.03237	0.928308
GL50803_14069	GL50803_14069 | organism=Giardia_Assemblage_A_isolate_WB | product=Hypothetical protein | location=GLCHR01:643504-644703(+) | length=399			0.841243	0.575628
GL50803_14071	GL50803_14071 | organism=Giardia_Assemblage_A_isolate_WB | product=Hypothetical protein | location=GLCHR01:636756-639527(+) | length=923			0.346858	-0.646692
GL50803_14091	GL50803_14091 | organism=Giardia_Assemblage_A_isolate_WB | product=Ribosomal protein L14 | location=GLCHR04:726486-726881(-) | length=131			0.971186	-0.800728
GL50803_14135	GL50803_14135 | organism=Giardia_Assemblage_A_isolate_WB | product=Nucleoside diphosphate kinase | location=GLCHR03:462824-463987(-) | length=387			0.537145	-1.22935
GL50803_14158	GL50803_14158 | organism=Giardia_Assemblage_A_isolate_WB | product=Protein 21.1 | location=GLCHR05:1804358-1807156(+) | length=932			0.40024	-1.00294
GL50803_14171	GL50803_14171 | organism=Giardia_Assemblage_A_isolate_WB | product=Ribosomal protein L37 | location=GLCHR02:895325-895594(-) | length=89			0.107264	-0.369088
GL50803_14180	GL50803_14180 | organism=Giardia_Assemblage_A_isolate_WB | product=hypothetical protein | location=GLCHR03:727566-727985(-) | length=139			0.38348	0.407906
GL50803_14181	GL50803_14181 | organism=Giardia_Assemblage_A_isolate_WB | product=Spindle pole protein. putative | location=GLCHR03:723448-725529(-) | length=693			0.118442	-0.389979
GL50803_14198	GL50803_14198 | organism=Giardia_Assemblage_A_isolate_WB | product=hypothetical protein | location=GLCHR05:1518194-1519330(+) | length=378			0.0528987	-0.123952
GL50803_14200	GL50803_14200 | organism=Giardia_Assemblage_A_isolate_WB | product=Molybdenum cofactor sulfurase | location=GLCHR05:1522519-1524378(-) | length=619			0.392907	0.412397
GL50803_14235	GL50803_14235 | organism=Giardia_Assemblage_A_isolate_WB | product=Hypothetical protein | location=GLCHR05:3799132-3800142(+) | length=336			0.181786	0.321399
GL50803_14254	GL50803_14254 | organism=Giardia_Assemblage_A_isolate_WB | product=Protein 21.1 | location=GLCHR04:2135404-2137818(-) | length=804			1.19327	-2.03284
GL50803_27521;GL50803_14256	GL50803_27521 | organism=Giardia_Assemblage_A_isolate_WB | product=Histone H2A | location=GLCHR03:233537-233911(-) | length=124;GL50803_14256 | organism=Giardia_Assemblage_A_isolate_WB | product=Histone H2A | location=GLCHR03:1906818-1907192(+) | length=12			0.157211	-0.402536
GL50803_14321	GL50803_14321 | organism=Giardia_Assemblage_A_isolate_WB | product=Ribosomal protein L30 | location=GLCHR05:2161528-2161857(+) | length=109			0.656173	-0.754013
GL50803_14329	GL50803_14329 | organism=Giardia_Assemblage_A_isolate_WB | product=Ribosomal protein S7 | location=GLCHR05:3929431-3930003(-) | length=190			0.0130619	0.0329897
GL50803_14345	GL50803_14345 | organism=Giardia_Assemblage_A_isolate_WB | product=Coiled-coil protein | location=CH991769:673313-677659(+) | length=1448			0.0918513	0.258351
GL50803_14362	GL50803_14362 | organism=Giardia_Assemblage_A_isolate_WB | product=Hypothetical protein | location=GLCHR05:1576095-1577225(-) | length=376			0.386913	0.342257
GL50803_14373	GL50803_14373 | organism=Giardia_Assemblage_A_isolate_WB | product=Dynamin | location=GLCHR03:741223-743421(+) | length=732			0.929285	-1.18918
GL50803_14375	GL50803_14375 | organism=Giardia_Assemblage_A_isolate_WB | product=Asparaginyl-tRNA synthetase | location=GLCHR03:736922-738568(+) | length=548			0.114223	0.234215
GL50803_14433	GL50803_14433 | organism=Giardia_Assemblage_A_isolate_WB | product=Hypothetical protein | location=GLCHR02:1055339-1057312(+) | length=657			0.116317	-0.311877
GL50803_14457	GL50803_14457 | organism=Giardia_Assemblage_A_isolate_WB | product=Ripening regulated protein DDTFR19 | location=GLCHR05:1455859-1456047(+) | length=62			0.166938	0.631696
GL50803_14469	GL50803_14469 | organism=Giardia_Assemblage_A_isolate_WB | product=Synaptobrevin-like protein | location=GLCHR01:878817-879536(+) | length=239			0.567202	0.90155
GL50803_14480	GL50803_14480 | organism=Giardia_Assemblage_A_isolate_WB | product=Protein 21.1 | location=GLCHR05:3536820-3539933(-) | length=1037			0.495257	1.03497
GL50803_14485	GL50803_14485 | organism=Giardia_Assemblage_A_isolate_WB | product=Protein 21.1 | location=GLCHR02:1173270-1174388(-) | length=372			0.885616	-1.92239
GL50803_14507	GL50803_14507 | organism=Giardia_Assemblage_A_isolate_WB | product=Hypothetical protein | location=GLCHR04:471204-472370(-) | length=388			1.49191	-2.54944
GL50803_14519	GL50803_14519 | organism=Giardia_Assemblage_A_isolate_WB | product=Cysteine desulfurase | location=GLCHR03:1250752-1252053(+) | length=433			8.06082	6.14827
GL50803_14521	GL50803_14521 | organism=Giardia_Assemblage_A_isolate_WB | product=Peroxiredoxin 1 | location=GLCHR03:1256829-1257434(-) | length=201			0.175474	-0.411411
GL50803_14551	GL50803_14551 | organism=Giardia_Assemblage_A_isolate_WB | product=Alpha-6 giardin | location=GLCHR03:109136-110029(+) | length=297			0.152458	-0.287831
GL50803_14568	GL50803_14568 | organism=Giardia_Assemblage_A_isolate_WB | product=Ser/Thr protein phosphatase PP1-alpha 2 catalytic subunit | location=GLCHR04:933447-934424(-) | length=325			1.26319	-1.61544
GL50803_14581	GL50803_14581 | organism=Giardia_Assemblage_A_isolate_WB | product=Chaperone protein DnaK HSP70 | location=GLCHR03:1227021-1228943(-) | length=640			7.53961	7.46526
GL50803_14583	GL50803_14583 | organism=Giardia_Assemblage_A_isolate_WB | product=Hypothetical protein | location=GLCHR03:1234345-1234899(+) | length=184			0.530975	-1.20674
GL50803_14606	GL50803_14606 | organism=Giardia_Assemblage_A_isolate_WB | product=Translation initiation factor 6 | location=GLCHR02:1087866-1088606(-) | length=246			0.262009	0.281583
GL50803_14607	GL50803_14607 | organism=Giardia_Assemblage_A_isolate_WB | product=Hypothetical protein | location=GLCHR02:1083022-1085538(-) | length=838			0.133442	-0.208797
GL50803_14620	GL50803_14620 | organism=Giardia_Assemblage_A_isolate_WB | product=Ribosomal protein S6 | location=GLCHR01:1441844-1442590(+) | length=248			0.491586	1.37121
GL50803_14622	GL50803_14622 | organism=Giardia_Assemblage_A_isolate_WB | product=Ribosomal protein L13 | location=GLCHR01:1437382-1438086(+) | length=234			0.0105136	0.0224854
GL50803_14628	GL50803_14628 | organism=Giardia_Assemblage_A_isolate_WB | product=Phosphatidylinositol-4-phosphate 5-kinase. putative | location=GLCHR05:2110076-2111782(-) | length=568			0.21805	-0.617265
GL50803_14647	GL50803_14647 | organism=Giardia_Assemblage_A_isolate_WB | product=Hypothetical protein | location=GLCHR05:2058623-2060326(+) | length=567			0.415927	1.32743
GL50803_14670	GL50803_14670 | organism=Giardia_Assemblage_A_isolate_WB | product=Protein disulfide isomerase PDI3 | location=GLCHR01:1403992-1404342(-) | length=116			0.498268	-0.828622
GL50803_14681	GL50803_14681 | organism=Giardia_Assemblage_A_isolate_WB | product=Protein 21.1 | location=GLCHR02:103835-105352(+) | length=505			0.194615	-0.358326
GL50803_14699	GL50803_14699 | organism=Giardia_Assemblage_A_isolate_WB | product=Ribosomal protein S23 | location=GLCHR05:1338019-1338450(-) | length=143			0.391366	1.08356
GL50803_14702	GL50803_14702 | organism=Giardia_Assemblage_A_isolate_WB | product=RRNA biogenesis protein RRP5 | location=GLCHR05:1325800-1331328(-) | length=1842			0.116091	0.341443
GL50803_14730	GL50803_14730 | organism=Giardia_Assemblage_A_isolate_WB | product=Protein LRP16 | location=GLCHR05:4302870-4303964(+) | length=364			0.154647	-0.323023
GL50803_14786	GL50803_14786 | organism=Giardia_Assemblage_A_isolate_WB | product=Kinase. NEK-frag | location=GLCHR02:1380877-1384131(+) | length=1084			1.04454	-0.945869
GL50803_14802	GL50803_14802 | organism=Giardia_Assemblage_A_isolate_WB | product=hemagglutinin protein-like protein | location=GLCHR01:440241-445043(-) | length=1600			0.0880956	-0.256433
GL50803_14818	GL50803_14818 | organism=Giardia_Assemblage_A_isolate_WB | product=Hypothetical protein | location=GLCHR01:392620-395004(+) | length=794			0.180869	0.3443
GL50803_14821	GL50803_14821 | organism=Giardia_Assemblage_A_isolate_WB | product=HesB domain-containing protein | location=GLCHR01:407365-407760(-) | length=131			6.49898	5.97824
GL50803_14827	GL50803_14827 | organism=Giardia_Assemblage_A_isolate_WB | product=Ribosomal protein S11 | location=GLCHR02:38668-39132(-) | length=154			0.666528	1.90524
GL50803_14835	GL50803_14835 | organism=Giardia_Assemblage_A_isolate_WB | product=Kinase. NEK | location=GLCHR03:558843-561992(+) | length=1049			0.467846	-1.07673
GL50803_14838	GL50803_14838 | organism=Giardia_Assemblage_A_isolate_WB | product=Protein 21.1 | location=GLCHR03:565227-567773(+) | length=848			0.0656154	0.236728
GL50803_14843	GL50803_14843 | organism=Giardia_Assemblage_A_isolate_WB | product=Chaperone protein dnaJ | location=GLCHR05:1406998-1408710(+) | length=570			0.0431896	0.0741582
GL50803_14845	GL50803_14845 | organism=Giardia_Assemblage_A_isolate_WB | product=Hypothetical protein | location=GLCHR05:1420047-1420907(-) | length=286			6.13683	4.37001
GL50803_14856	GL50803_14856 | organism=Giardia_Assemblage_A_isolate_WB | product=Signal recognition particle receptor | location=GLCHR05:2211600-2213315(+) | length=571			1.20701	-1.10249
GL50803_14859	GL50803_14859 | organism=Giardia_Assemblage_A_isolate_WB | product=Protein 21.1 | location=GLCHR05:2201241-2204018(+) | length=925			0.256102	-0.819053
GL50803_14868	GL50803_14868 | organism=Giardia_Assemblage_A_isolate_WB | product=Hypothetical protein | location=GLCHR05:2799375-2800898(+) | length=507			0.280539	0.324987
GL50803_14869	GL50803_14869 | organism=Giardia_Assemblage_A_isolate_WB | product=Ribosomal protein L24 | location=GLCHR05:2798657-2799226(+) | length=189			0.43124	1.08679
GL50803_14872	GL50803_14872 | organism=Giardia_Assemblage_A_isolate_WB | product=Protein 21.1 | location=GLCHR05:2791061-2794816(+) | length=1251			0.463697	-1.29623
GL50803_14895	GL50803_14895 | organism=Giardia_Assemblage_A_isolate_WB | product=Spindle pole protein. putative | location=GLCHR05:2766561-2768507(+) | length=648			0.455255	-1.40091
GL50803_14903	GL50803_14903 | organism=Giardia_Assemblage_A_isolate_WB | product=hypothetical protein | location=GLCHR05:3353620-3355431(-) | length=603			0.00137137	-0.00332991
GL50803_14921	GL50803_14921 | organism=Giardia_Assemblage_A_isolate_WB | product=Hypothetical protein | location=GLCHR05:2413100-2414596(+) | length=498			0.55087	-0.430257
GL50803_14934	GL50803_14934 | organism=Giardia_Assemblage_A_isolate_WB | product=Kinase. NEK | location=GLCHR04:1001422-1005954(+) | length=1510			1.49908	-2.64824
GL50803_14938	GL50803_14938 | organism=Giardia_Assemblage_A_isolate_WB | product=Ribosomal protein L12 | location=GLCHR02:1255610-1256158(+) | length=182			0.750377	-0.914865
GL50803_14939	GL50803_14939 | organism=Giardia_Assemblage_A_isolate_WB | product=Hypothetical protein | location=GLCHR02:1258895-1259839(-) | length=314			1.2704	-0.915773
GL50803_14940	GL50803_14940 | organism=Giardia_Assemblage_A_isolate_WB | product=Hypothetical protein | location=GLCHR02:1262360-1264189(-) | length=609			0.405743	-0.680909
GL50803_14948	GL50803_14948 | organism=Giardia_Assemblage_A_isolate_WB | product=Hypothetical protein | location=GLCHR04:1900251-1902551(+) | length=766			0.336366	1.19493
GL50803_14950	GL50803_14950 | organism=Giardia_Assemblage_A_isolate_WB | product=Hypothetical protein | location=GLCHR04:1905003-1908296(+) | length=1097			0.70125	-1.56007
GL50803_14963	GL50803_14963 | organism=Giardia_Assemblage_A_isolate_WB | product=Hypothetical protein | location=GLCHR04:1031527-1034124(+) | length=865			0.0332335	0.132645
GL50803_14971	GL50803_14971 | organism=Giardia_Assemblage_A_isolate_WB | product=Hypothetical protein | location=GLCHR02:1420114-1422204(+) | length=696			1.1304	-0.913267
GL50803_14983	GL50803_14983 | organism=Giardia_Assemblage_A_isolate_WB | product=Cathepsin L precursor | location=GLCHR04:1520910-1522643(+) | length=577			0.43318	0.787233
GL50803_14999	GL50803_14999 | organism=Giardia_Assemblage_A_isolate_WB | product=Hypothetical protein | location=GLCHR02:543824-545218(+) | length=464			0.182343	-0.245275
GL50803_15046	GL50803_15046 | organism=Giardia_Assemblage_A_isolate_WB | product=Ribosomal protein L26 | location=GLCHR04:25780-26187(+) | length=135			0.155428	0.2802
GL50803_15048	GL50803_15048 | organism=Giardia_Assemblage_A_isolate_WB | product=ATP-dependent RNA helicase-like protein | location=GLCHR05:1698177-1700147(+) | length=656			1.19368	1.50525
GL50803_15049	GL50803_15049 | organism=Giardia_Assemblage_A_isolate_WB | product=Kinase. NEK | location=GLCHR05:1700240-1702297(+) | length=685			0.635693	-1.22733
GL50803_15054	GL50803_15054 | organism=Giardia_Assemblage_A_isolate_WB | product=Kelch repeat-containing protein | location=GLCHR05:1716052-1720596(-) | length=1514			0.0657118	0.240902
GL50803_15097	GL50803_15097 | organism=Giardia_Assemblage_A_isolate_WB | product=Alpha-14 giardin | location=GLCHR02:1108107-1109120(-) | length=337			0.81274	-0.948663
GL50803_15112	GL50803_15112 | organism=Giardia_Assemblage_A_isolate_WB | product=Dual specificity phosphatase. catalytic | location=GLCHR05:1280596-1282719(+) | length=707			0.360396	0.693974
GL50803_15125	GL50803_15125 | organism=Giardia_Assemblage_A_isolate_WB | product=Hypothetical protein | location=GLCHR04:1853492-1854268(+) | length=258			1.27165	1.35636
GL50803_15148	GL50803_15148 | organism=Giardia_Assemblage_A_isolate_WB | product=Chaperone protein dnaJ | location=GLCHR03:1879451-1881295(-) | length=614			0.311042	0.326498
GL50803_15196	GL50803_15196 | organism=Giardia_Assemblage_A_isolate_WB | product=NifU-like protein | location=GLCHR05:2598090-2598728(+) | length=212			8.4877	7.86613
GL50803_15213	GL50803_15213 | organism=Giardia_Assemblage_A_isolate_WB | product=Hypothetical protein | location=GLCHR01:1236359-1238212(+) | length=617			0.0774894	0.138463
GL50803_15214	GL50803_15214 | organism=Giardia_Assemblage_A_isolate_WB | product=Ser/Thr phosphatase | location=GLCHR01:1235254-1236180(-) | length=308			0.279916	-0.50268
GL50803_15215	GL50803_15215 | organism=Giardia_Assemblage_A_isolate_WB | product=Phosphatase | location=GLCHR01:1234177-1235109(-) | length=310			0.362431	-0.670599
GL50803_15218	GL50803_15218 | organism=Giardia_Assemblage_A_isolate_WB | product=WD-40 repeat protein | location=GLCHR01:1220050-1222413(+) | length=787			1.35015	-1.25979
GL50803_15219	GL50803_15219 | organism=Giardia_Assemblage_A_isolate_WB | product=Hypothetical protein | location=GLCHR01:1216267-1217442(+) | length=391			0.508203	-0.565604
GL50803_15228	GL50803_15228 | organism=Giardia_Assemblage_A_isolate_WB | product=Ribosomal protein S15A | location=GLCHR04:2164751-2165143(-) | length=130			0.103466	-0.312534
GL50803_15247	GL50803_15247 | organism=Giardia_Assemblage_A_isolate_WB | product=Grp94/Hsp90 | location=GLCHR01:748037-750670(+) | length=877			0.0683859	-0.122736
GL50803_15251	GL50803_15251 | organism=Giardia_Assemblage_A_isolate_WB | product=Hypothetical protein | location=CH991761:243767-244651(+) | length=294			0.224184	0.32034
GL50803_15260	GL50803_15260 | organism=Giardia_Assemblage_A_isolate_WB | product=Ribosomal protein S15 | location=GLCHR05:2468341-2468778(-) | length=145			0.45898	0.891924
GL50803_15306	GL50803_15306 | organism=Giardia_Assemblage_A_isolate_WB | product=Protein 21.1 | location=GLCHR01:1173787-1178145(-) | length=1452			0.217669	0.377635
GL50803_15307	GL50803_15307 | organism=Giardia_Assemblage_A_isolate_WB | product=Nitroreductase family protein | location=GLCHR01:1185038-1185565(-) | length=175			0.191738	0.359079
GL50803_15317	GL50803_15317 | organism=Giardia_Assemblage_A_isolate_WB | product=High cysteine membrane protein Group 1 | location=GLCHR04:2475997-2480844(-) | length=1615			0.945945	0.724824
GL50803_15329	GL50803_15329 | organism=Giardia_Assemblage_A_isolate_WB | product=Protein 21.1 | location=GLCHR03:1169091-1173056(+) | length=1321			0.142262	0.193514
GL50803_15334	GL50803_15334 | organism=Giardia_Assemblage_A_isolate_WB | product=Hypothetical protein | location=GLCHR03:787029-792272(-) | length=1747			0.150724	-0.231348
GL50803_15364	GL50803_15364 | organism=Giardia_Assemblage_A_isolate_WB | product=Coiled-coil protein | location=GLCHR05:2810435-2814781(+) | length=1448			0.300651	-0.76573
GL50803_15368	GL50803_15368 | organism=Giardia_Assemblage_A_isolate_WB | product=Katanin | location=GLCHR05:3328661-3330190(+) | length=509			0.00723849	0.0191412
GL50803_15382	GL50803_15382 | organism=Giardia_Assemblage_A_isolate_WB | product=Hypothetical protein | location=GLCHR04:2656365-2659748(+) | length=1127			0.140022	-0.383431
GL50803_15383	GL50803_15383 | organism=Giardia_Assemblage_A_isolate_WB | product=Peroxiredoxin 1 | location=GLCHR04:2655447-2656187(-) | length=246			0.304401	0.469016
GL50803_15398	GL50803_15398 | organism=Giardia_Assemblage_A_isolate_WB | product=Chaperone protein dnaJ | location=GLCHR02:1230827-1231912(-) | length=361			0.335402	-0.581137
GL50803_15409	GL50803_15409 | organism=Giardia_Assemblage_A_isolate_WB | product=Kinase. NEK | location=GLCHR02:126363-127910(+) | length=515			0.157899	0.180108
GL50803_15411	GL50803_15411 | organism=Giardia_Assemblage_A_isolate_WB | product=Kinase. NEK-frag | location=GLCHR02:123292-125412(+) | length=706			0.0232939	0.0291387
GL50803_15427	GL50803_15427 | organism=Giardia_Assemblage_A_isolate_WB | product=Giardia trophozoite antigen GTA-2 | location=GLCHR03:946579-947289(-) | length=236			0.292345	0.699951
GL50803_15432	GL50803_15432 | organism=Giardia_Assemblage_A_isolate_WB | product=Hypothetical protein | location=GLCHR03:955295-957088(+) | length=597			0.619985	-0.692808
GL50803_15445	GL50803_15445 | organism=Giardia_Assemblage_A_isolate_WB | product=hypothetical protein | location=GLCHR04:1944297-1945157(-) | length=286			1.13315	-1.45285
GL50803_15446	GL50803_15446 | organism=Giardia_Assemblage_A_isolate_WB | product=Hypothetical protein | location=GLCHR04:1943184-1944200(-) | length=338			0.812532	-0.658819
GL50803_15455	GL50803_15455 | organism=Giardia_Assemblage_A_isolate_WB | product=E04F6.2 like protein | location=GLCHR04:1916196-1916909(+) | length=237			1.13934	-1.72902
GL50803_15485	GL50803_15485 | organism=Giardia_Assemblage_A_isolate_WB | product=Hypothetical protein | location=GLCHR02:825000-845219(-) | length=6739			0.086448	-0.203587
GL50803_15497	GL50803_15497 | organism=Giardia_Assemblage_A_isolate_WB | product=Hypothetical protein | location=GLCHR02:1138376-1139929(-) | length=517			1.09459	1.08838
GL50803_15499	GL50803_15499 | organism=Giardia_Assemblage_A_isolate_WB | product=Hypothetical protein | location=GLCHR02:1148294-1149589(-) | length=431			1.05584	-2.49796
GL50803_15520	GL50803_15520 | organism=Giardia_Assemblage_A_isolate_WB | product=Ribosomal protein L21 | location=GLCHR03:1101248-1101727(+) | length=159			0.07641	-0.127793
GL50803_15549	GL50803_15549 | organism=Giardia_Assemblage_A_isolate_WB | product=Dynein binding protein. putative | location=GLCHR01:1048842-1051079(-) | length=745			1.31085	-1.82277
GL50803_15551	GL50803_15551 | organism=Giardia_Assemblage_A_isolate_WB | product=Ribosomal protein S18 | location=GLCHR01:1044604-1045068(-) | length=154			0.430507	0.98639
GL50803_15556	GL50803_15556 | organism=Giardia_Assemblage_A_isolate_WB | product=hypothetical protein | location=GLCHR03:1650709-1651722(+) | length=337			0.0780645	0.251749
GL50803_15567	GL50803_15567 | organism=Giardia_Assemblage_A_isolate_WB | product=Rab2a | location=GLCHR04:106850-107494(-) | length=214			0.469001	1.06489
GL50803_15573	GL50803_15573 | organism=Giardia_Assemblage_A_isolate_WB | product=Hypothetical protein | location=GLCHR04:82015-84249(-) | length=744			0.121789	-0.31159
GL50803_15591	GL50803_15591 | organism=Giardia_Assemblage_A_isolate_WB | product=Coiled-coil protein | location=CH991767:452286-457343(+) | length=1685			0.0590615	-0.237241
GL50803_15605	GL50803_15605 | organism=Giardia_Assemblage_A_isolate_WB | product=Hypothetical protein | location=GLCHR04:2076446-2077594(+) | length=382			1.04518	-1.02497
GL50803_15869	GL50803_15869 | organism=Giardia_Assemblage_A_isolate_WB | product=GTP-binding nuclear protein RAN/TC4 | location=GLCHR05:1308332-1309012(+) | length=226			0.230757	0.71563
GL50803_15871	GL50803_15871 | organism=Giardia_Assemblage_A_isolate_WB | product=Serine peptidase. putative | location=GLCHR02:1252003-1253412(-) | length=469			1.07593	1.66701
GL50803_15888	GL50803_15888 | organism=Giardia_Assemblage_A_isolate_WB | product=hypothetical protein | location=GLCHR01:184061-185932(-) | length=623			0.579783	0.958183
GL50803_15918	GL50803_15918 | organism=Giardia_Assemblage_A_isolate_WB | product=Hypothetical protein | location=GLCHR05:3084298-3084984(-) | length=228			0.175611	-0.451607
GL50803_15953	GL50803_15953 | organism=Giardia_Assemblage_A_isolate_WB | product=Kinase. NEK | location=GLCHR02:581481-584834(+) | length=1117			0.0431635	-0.124046
GL50803_15958	GL50803_15958 | organism=Giardia_Assemblage_A_isolate_WB | product=Ser/Thr protein kinase | location=GLCHR05:1476793-1479960(-) | length=1055			0.0429874	0.0667481
GL50803_15995	GL50803_15995 | organism=Giardia_Assemblage_A_isolate_WB | product=Nucleotide-binding head-stalk protein. putative | location=GLCHR03:85737-90599(+) | length=1620			0.198185	-0.693471
GL50803_16013	GL50803_16013 | organism=Giardia_Assemblage_A_isolate_WB | product=Spindle pole protein. putative | location=GLCHR01:141896-143398(-) | length=500			0.811004	-1.06073
GL50803_16020	GL50803_16020 | organism=Giardia_Assemblage_A_isolate_WB | product=Hypothetical protein | location=GLCHR01:480021-483119(-) | length=1032			0.173394	-0.494966
GL50803_16037	GL50803_16037 | organism=Giardia_Assemblage_A_isolate_WB | product=hypothetical protein | location=GLCHR03:1186336-1191042(-) | length=1568			0.223877	0.36841
GL50803_16039	GL50803_16039 | organism=Giardia_Assemblage_A_isolate_WB | product=Hypothetical protein | location=GLCHR03:1194895-1197441(-) | length=848			0.962998	-1.76298
GL50803_16042	GL50803_16042 | organism=Giardia_Assemblage_A_isolate_WB | product=ATP-dependent RNA helicase | location=GLCHR05:3878515-3880413(+) | length=632			0.066467	0.0959317
GL50803_16044	GL50803_16044 | organism=Giardia_Assemblage_A_isolate_WB | product=Hypothetical protein | location=GLCHR05:4154698-4155213(+) | length=171			0.367062	0.642176
GL50803_16050	GL50803_16050 | organism=Giardia_Assemblage_A_isolate_WB | product=Hypothetical protein | location=GLCHR05:2092097-2095063(+) | length=988			0.0427554	0.230028
GL50803_16054	GL50803_16054 | organism=Giardia_Assemblage_A_isolate_WB | product=Hypothetical protein | location=GLCHR05:1857450-1858088(-) | length=212			0.0686067	0.0861115
GL50803_16068	GL50803_16068 | organism=Giardia_Assemblage_A_isolate_WB | product=Hypothetical protein | location=GLCHR01:1001445-1003772(-) | length=775			0.131824	-0.273322
GL50803_16070	GL50803_16070 | organism=Giardia_Assemblage_A_isolate_WB | product=Hypothetical protein | location=GLCHR01:995094-997307(-) | length=737			0.090723	-0.180394
GL50803_16086	GL50803_16086 | organism=Giardia_Assemblage_A_isolate_WB | product=Ribosomal protein L2 | location=GLCHR05:1431827-1432582(+) | length=251			0.18526	0.444888
GL50803_16114	GL50803_16114 | organism=Giardia_Assemblage_A_isolate_WB | product=Ribosomal protein L36-1 | location=GLCHR05:1357236-1357508(+) | length=90			0.469005	0.66335
GL50803_16152	GL50803_16152 | organism=Giardia_Assemblage_A_isolate_WB | product=Coiled-coil protein | location=CH991776:375101-378361(+) | length=1086			0.158907	0.282836
GL50803_16157	GL50803_16157 | organism=Giardia_Assemblage_A_isolate_WB | product=hypothetical protein | location=GLCHR03:1674725-1677046(-) | length=773			0.756097	-1.0555
GL50803_16160	GL50803_16160 | organism=Giardia_Assemblage_A_isolate_WB | product=Cathepsin B precursor | location=GLCHR03:1690200-1691282(-) | length=360			0.0492542	0.0819953
GL50803_16161	GL50803_16161 | organism=Giardia_Assemblage_A_isolate_WB | product=Kinesin-16 | location=GLCHR05:3116946-3119459(+) | length=837			0.137916	0.207928
GL50803_16192	GL50803_16192 | organism=Giardia_Assemblage_A_isolate_WB | product=Hypothetical protein | location=GLCHR05:3992190-3993995(+) | length=601			0.504085	-1.70248
GL50803_16202	GL50803_16202 | organism=Giardia_Assemblage_A_isolate_WB | product=Axoneme central apparatus protein | location=GLCHR02:267169-268677(+) | length=502			0.558573	-0.875807
GL50803_16226	GL50803_16226 | organism=Giardia_Assemblage_A_isolate_WB | product=Hypothetical protein | location=GLCHR04:700976-703909(-) | length=977			0.0942747	-0.307752
GL50803_16230	GL50803_16230 | organism=Giardia_Assemblage_A_isolate_WB | product=Hypothetical protein | location=GLCHR03:407055-409724(-) | length=889			0.649024	-0.984956
GL50803_16234	GL50803_16234 | organism=Giardia_Assemblage_A_isolate_WB | product=Hypothetical protein | location=GLCHR05:4080757-4081272(+) | length=171			0.308802	-0.291686
GL50803_16235	GL50803_16235 | organism=Giardia_Assemblage_A_isolate_WB | product=Kinase. CAMK CAMKL | location=GLCHR05:4081287-4082498(+) | length=403			0.0718966	-0.296662
GL50803_16237	GL50803_16237 | organism=Giardia_Assemblage_A_isolate_WB | product=Hypothetical protein | location=GLCHR05:4087447-4089483(+) | length=678			0.938189	-2.17261
GL50803_16251	GL50803_16251 | organism=Giardia_Assemblage_A_isolate_WB | product=Kinase. NEK | location=GLCHR03:429139-431259(+) | length=706			0.991168	-1.99885
GL50803_16265	GL50803_16265 | organism=Giardia_Assemblage_A_isolate_WB | product=Ribosomal protein S3a | location=GLCHR05:1319790-1320536(-) | length=248			0.39452	0.886975
GL50803_16266	GL50803_16266 | organism=Giardia_Assemblage_A_isolate_WB | product=Hypothetical protein | location=GLCHR05:1335340-1336554(-) | length=404			0.101933	-0.515046
GL50803_16267	GL50803_16267 | organism=Giardia_Assemblage_A_isolate_WB | product=Hypothetical protein | location=GLCHR05:1338564-1340177(+) | length=537			0.492066	-1.32673
GL50803_16272	GL50803_16272 | organism=Giardia_Assemblage_A_isolate_WB | product=Kinase. NEK | location=GLCHR02:632117-635818(+) | length=1233			1.09124	-3.29793
GL50803_16279	GL50803_16279 | organism=Giardia_Assemblage_A_isolate_WB | product=Kinase. NEK | location=GLCHR05:3568365-3570350(-) | length=661			0.0672945	-0.124973
GL50803_16287	GL50803_16287 | organism=Giardia_Assemblage_A_isolate_WB | product=Hypothetical protein | location=GLCHR03:454839-457433(+) | length=864			0.171891	-0.599302
GL50803_16298	GL50803_16298 | organism=Giardia_Assemblage_A_isolate_WB | product=Hypothetical protein | location=GLCHR05:977603-978016(+) | length=137			0.0730593	0.3677
GL50803_16299	GL50803_16299 | organism=Giardia_Assemblage_A_isolate_WB | product=Sda1. severe depolymerization of actin | location=GLCHR05:978708-981299(-) | length=863			0.174887	-0.164748
GL50803_16310	GL50803_16310 | organism=Giardia_Assemblage_A_isolate_WB | product=Ribosomal protein L27a | location=GLCHR05:835577-836026(+) | length=149			0.033646	0.0662494
GL50803_16311	GL50803_16311 | organism=Giardia_Assemblage_A_isolate_WB | product=Centromere/microtubule binding protein CBF5 | location=GLCHR05:834235-835500(+) | length=421			0.0719136	-0.292464
GL50803_16313	GL50803_16313 | organism=Giardia_Assemblage_A_isolate_WB | product=Hypothetical protein | location=GLCHR05:818758-820503(-) | length=581			0.474928	0.730323
GL50803_16317	GL50803_16317 | organism=Giardia_Assemblage_A_isolate_WB | product=Hypothetical protein | location=GLCHR05:3500174-3509308(-) | length=3044			0.0637479	-0.0965735
GL50803_16322	GL50803_16322 | organism=Giardia_Assemblage_A_isolate_WB | product=Neurogenic locus Notch protein precursor | location=GLCHR05:3220941-3222719(-) | length=592			0.652095	0.919934
GL50803_16326	GL50803_16326 | organism=Giardia_Assemblage_A_isolate_WB | product=Protein 21.1 | location=GLCHR02:1409353-1411629(-) | length=758			0.500103	0.533883
GL50803_16332	GL50803_16332 | organism=Giardia_Assemblage_A_isolate_WB | product=Coiled-coil protein | location=GLCHR03:65695-70908(+) | length=1737			0.167974	-0.424014
GL50803_16339	GL50803_16339 | organism=Giardia_Assemblage_A_isolate_WB | product=Glucoamylase S1/S2 precursor | location=GLCHR05:1807206-1810940(+) | length=1244			0.0651862	-0.274018
GL50803_16342	GL50803_16342 | organism=Giardia_Assemblage_A_isolate_WB | product=Coiled-coil protein | location=GLCHR05:3547580-3552538(-) | length=1652			0.719303	-1.32734
GL50803_16343	GL50803_16343 | organism=Giardia_Assemblage_A_isolate_WB | product=Median body protein | location=GLCHR05:3552633-3555206(+) | length=857			1.45066	-1.939
GL50803_16350	GL50803_16350 | organism=Giardia_Assemblage_A_isolate_WB | product=Hypothetical protein | location=GLCHR02:770943-772367(-) | length=474			1.19696	-1.34025
GL50803_16353	GL50803_16353 | organism=Giardia_Assemblage_A_isolate_WB | product=Hypothetical protein | location=GLCHR05:1886248-1888515(-) | length=755			0.314922	0.584133
GL50803_16354	GL50803_16354 | organism=Giardia_Assemblage_A_isolate_WB | product=Protein 21.1 | location=GLCHR05:1878588-1880744(+) | length=718			0.37948	0.452904
GL50803_16355	GL50803_16355 | organism=Giardia_Assemblage_A_isolate_WB | product=Protein 21.1 | location=GLCHR05:1875538-1878567(+) | length=1009			0.000690221	-0.00211938
GL50803_16365	GL50803_16365 | organism=Giardia_Assemblage_A_isolate_WB | product=Hypothetical protein | location=GLCHR05:951110-954820(+) | length=1236			0.0957739	0.416034
GL50803_16367	GL50803_16367 | organism=Giardia_Assemblage_A_isolate_WB | product=Hypothetical protein | location=GLCHR04:1507908-1509548(-) | length=546			0.123717	-0.312572
GL50803_16368	GL50803_16368 | organism=Giardia_Assemblage_A_isolate_WB | product=Ribosomal protein L31B | location=GLCHR04:1496805-1497125(+) | length=106			0.240989	0.499555
GL50803_16371	GL50803_16371 | organism=Giardia_Assemblage_A_isolate_WB | product=Nucleolar GTP-binding protein 1. putative | location=GLCHR04:1478696-1480726(-) | length=676			0.248796	0.744196
GL50803_16376	GL50803_16376 | organism=Giardia_Assemblage_A_isolate_WB | product=ATP-dependent RNA helicase p47. putative | location=GLCHR05:1276972-1278522(+) | length=516			0.171073	0.224281
GL50803_16386	GL50803_16386 | organism=Giardia_Assemblage_A_isolate_WB | product=Hypothetical protein | location=GLCHR05:3966731-3968221(+) | length=496			0.378948	0.617798
GL50803_16387	GL50803_16387 | organism=Giardia_Assemblage_A_isolate_WB | product=Ribosomal protein L18a | location=GLCHR05:3966123-3966644(-) | length=173			0.426782	0.980081
GL50803_16404	GL50803_16404 | organism=Giardia_Assemblage_A_isolate_WB | product=Hypothetical protein | location=GLCHR04:1669270-1669752(+) | length=160			0.363967	0.682458
GL50803_16412	GL50803_16412 | organism=Giardia_Assemblage_A_isolate_WB | product=Heat-shock protein. putative | location=GLCHR04:1692786-1695323(+) | length=845			0.592065	0.674348
GL50803_16415	GL50803_16415 | organism=Giardia_Assemblage_A_isolate_WB | product=Hypothetical protein | location=GLCHR03:1532444-1534546(+) | length=700			0.461587	0.615357
GL50803_16424	GL50803_16424 | organism=Giardia_Assemblage_A_isolate_WB | product=Hypothetical protein | location=GLCHR02:117748-118506(-) | length=252			1.03454	0.592179
GL50803_16431	GL50803_16431 | organism=Giardia_Assemblage_A_isolate_WB | product=Ribosomal protein L19 | location=GLCHR02:91793-92383(-) | length=196			0.285481	0.728404
GL50803_16435	GL50803_16435 | organism=Giardia_Assemblage_A_isolate_WB | product=Protein 21.1 | location=GLCHR01:861358-863445(-) | length=695			1.69469	1.09428
GL50803_16443	GL50803_16443 | organism=Giardia_Assemblage_A_isolate_WB | product=Protein phosphatase 2A B regulatory subunit Wdb1 | location=GLCHR04:254051-256516(+) | length=821			0.44945	0.543967
GL50803_16450	GL50803_16450 | organism=Giardia_Assemblage_A_isolate_WB | product=Radial-spoke protein | location=GLCHR04:2429655-2430575(+) | length=306			0.215994	-0.475072
GL50803_16460	GL50803_16460 | organism=Giardia_Assemblage_A_isolate_WB | product=Kinase. NEK | location=GLCHR05:3349985-3353596(+) | length=1203			0.443327	0.558092
GL50803_16468	GL50803_16468 | organism=Giardia_Assemblage_A_isolate_WB | product=Cathepsin B precursor | location=GLCHR05:2338598-2339515(+) | length=305			0.155491	0.352294
GL50803_16498	GL50803_16498 | organism=Giardia_Assemblage_A_isolate_WB | product=Nucleolar GTPase | location=GLCHR04:491207-492832(+) | length=541			1.30682	2.04846
GL50803_16500	GL50803_16500 | organism=Giardia_Assemblage_A_isolate_WB | product=Sperm-associated WD-repeat protein | location=GLCHR04:494199-496349(-) | length=716			0.549413	-0.542334
GL50803_16503	GL50803_16503 | organism=Giardia_Assemblage_A_isolate_WB | product=Hypothetical protein | location=GLCHR04:467449-471141(+) | length=1230			0.759592	1.18393
GL50803_16504	GL50803_16504 | organism=Giardia_Assemblage_A_isolate_WB | product=Hypothetical protein | location=GLCHR04:472479-475139(-) | length=886			1.13194	-1.46291
GL50803_16507	GL50803_16507 | organism=Giardia_Assemblage_A_isolate_WB | product=Hypothetical protein | location=GLCHR04:481202-483829(+) | length=875			1.1285	1.19798
GL50803_16513	GL50803_16513 | organism=Giardia_Assemblage_A_isolate_WB | product=Hypothetical protein | location=GLCHR04:1427960-1435321(+) | length=2453			0.722253	0.784595
GL50803_16518	GL50803_16518 | organism=Giardia_Assemblage_A_isolate_WB | product=Hypothetical protein | location=GLCHR04:2460628-2463984(-) | length=1118			0.36608	-0.979149
GL50803_16525	GL50803_16525 | organism=Giardia_Assemblage_A_isolate_WB | product=Ribosomal protein L3 | location=GLCHR04:2485220-2486359(+) | length=379			0.434503	0.770215
GL50803_16532	GL50803_16532 | organism=Giardia_Assemblage_A_isolate_WB | product=Protein 21.1 | location=GLCHR05:2134897-2137407(+) | length=836			0.225077	-0.496984
GL50803_16534	GL50803_16534 | organism=Giardia_Assemblage_A_isolate_WB | product=Protein 21.1 | location=GLCHR05:2128713-2131799(+) | length=1028			0.152192	0.554318
GL50803_16540	GL50803_16540 | organism=Giardia_Assemblage_A_isolate_WB | product=Dynein regulatory complex | location=GLCHR03:45700-47106(+) | length=468			0.568056	-0.686172
GL50803_16543	GL50803_16543 | organism=Giardia_Assemblage_A_isolate_WB | product=Hypothetical protein | location=GLCHR03:137426-139159(+) | length=577			0.415242	-0.847099
GL50803_16549	GL50803_16549 | organism=Giardia_Assemblage_A_isolate_WB | product=Uridine kinase | location=GLCHR05:1578937-1580985(-) | length=682			0.373462	-0.542671
GL50803_16550	GL50803_16550 | organism=Giardia_Assemblage_A_isolate_WB | product=Hypothetical protein | location=GLCHR05:1583174-1584202(-) | length=342			0.0990189	0.108842
GL50803_16575	GL50803_16575 | organism=Giardia_Assemblage_A_isolate_WB | product=ABC transporter family protein | location=GLCHR05:1722887-1726144(-) | length=1085			0.91792	1.17546
GL50803_16588	GL50803_16588 | organism=Giardia_Assemblage_A_isolate_WB | product=Hypothetical protein | location=GLCHR01:330893-331261(+) | length=122			0.335723	1.34913
GL50803_16595	GL50803_16595 | organism=Giardia_Assemblage_A_isolate_WB | product=Liver stage antigen-like protein | location=GLCHR03:1265109-1270544(+) | length=1811			0.42133	1.87903
GL50803_16596	GL50803_16596 | organism=Giardia_Assemblage_A_isolate_WB | product=Hypothetical protein | location=GLCHR03:1261045-1262844(+) | length=599			0.54789	-0.894008
GL50803_16599	GL50803_16599 | organism=Giardia_Assemblage_A_isolate_WB | product=Hypothetical protein | location=GLCHR02:1005258-1011830(+) | length=2190			0.344124	0.399778
GL50803_16602	GL50803_16602 | organism=Giardia_Assemblage_A_isolate_WB | product=Hypothetical protein | location=GLCHR02:1019733-1022081(+) | length=782			0.12497	0.231898
GL50803_16604	GL50803_16604 | organism=Giardia_Assemblage_A_isolate_WB | product=Hypothetical protein | location=GLCHR02:661063-671196(+) | length=3377			0.0814911	-0.159715
GL50803_16636	GL50803_16636 | organism=Giardia_Assemblage_A_isolate_WB | product=Rab2b | location=GLCHR01:1244021-1244704(+) | length=227			1.48085	0.837989
GL50803_16647	GL50803_16647 | organism=Giardia_Assemblage_A_isolate_WB | product=hypothetical protein | location=GLCHR05:3779376-3780134(-) | length=252			0.0597979	0.109935
GL50803_16648	GL50803_16648 | organism=Giardia_Assemblage_A_isolate_WB | product=Hypothetical protein | location=GLCHR05:3785863-3788181(-) | length=772			1.0913	-0.792842
GL50803_16650	GL50803_16650 | organism=Giardia_Assemblage_A_isolate_WB | product=Kinesin-4 | location=GLCHR05:3792514-3795684(+) | length=1056			0.363322	0.763254
GL50803_16652	GL50803_16652 | organism=Giardia_Assemblage_A_isolate_WB | product=Ribosomal protein S13 | location=GLCHR05:3812245-3812709(-) | length=154			0.458328	1.06513
GL50803_16653	GL50803_16653 | organism=Giardia_Assemblage_A_isolate_WB | product=Hypothetical protein | location=GLCHR05:3813460-3816432(+) | length=990			0.277953	0.469489
GL50803_16663	GL50803_16663 | organism=Giardia_Assemblage_A_isolate_WB | product=Hypothetical protein | location=GLCHR04:769069-769908(-) | length=279			0.370876	-0.585708
GL50803_16671	GL50803_16671 | organism=Giardia_Assemblage_A_isolate_WB | product=DinF protein | location=GLCHR04:737000-738838(-) | length=612			0.00233335	-0.004457
GL50803_16729	GL50803_16729 | organism=Giardia_Assemblage_A_isolate_WB | product=Spindle pole protein. putative | location=GLCHR01:1144400-1145461(-) | length=353			0.546139	0.879806
GL50803_16731	GL50803_16731 | organism=Giardia_Assemblage_A_isolate_WB | product=Hypothetical protein | location=GLCHR05:1986265-1995414(-) | length=3049			0.617643	-0.650163
GL50803_16732	GL50803_16732 | organism=Giardia_Assemblage_A_isolate_WB | product=hypothetical protein | location=GLCHR05:1985422-1986210(-) | length=262			0.0280984	-0.0490591
GL50803_16733	GL50803_16733 | organism=Giardia_Assemblage_A_isolate_WB | product=Kinase. NEK-frag | location=GLCHR05:1983573-1985378(+) | length=601			0.334518	-0.56202
GL50803_16736	GL50803_16736 | organism=Giardia_Assemblage_A_isolate_WB | product=Protein 21.1 | location=GLCHR05:1962468-1966091(-) | length=1207			1.30144	2.96892
GL50803_16761	GL50803_16761 | organism=Giardia_Assemblage_A_isolate_WB | product=Hypothetical protein | location=GLCHR01:1062004-1064391(-) | length=795			0.471775	0.628711
GL50803_16768	GL50803_16768 | organism=Giardia_Assemblage_A_isolate_WB | product=Hypothetical protein | location=GLCHR05:3632953-3642480(+) | length=3175			0.660652	-1.12461
GL50803_16774	GL50803_16774 | organism=Giardia_Assemblage_A_isolate_WB | product=Trichohyalin | location=GLCHR04:1205204-1207027(-) | length=607			0.191945	0.413297
GL50803_16779	GL50803_16779 | organism=Giardia_Assemblage_A_isolate_WB | product=Cathepsin B precursor | location=GLCHR04:2538162-2539058(+) | length=298			0.143555	0.66043
GL50803_16793	GL50803_16793 | organism=Giardia_Assemblage_A_isolate_WB | product=Hypothetical protein | location=GLCHR05:2984143-2987934(+) | length=1263			0.572115	-1.13959
GL50803_16803	GL50803_16803 | organism=Giardia_Assemblage_A_isolate_WB | product=Hypothetical protein | location=GLCHR03:958206-959660(-) | length=484			1.1093	1.55401
GL50803_16804	GL50803_16804 | organism=Giardia_Assemblage_A_isolate_WB | product=Dynein heavy chain | location=GLCHR03:960748-967641(+) | length=2297			0.763386	-1.4153
GL50803_16811	GL50803_16811 | organism=Giardia_Assemblage_A_isolate_WB | product=ZipA | location=GLCHR05:3824964-3827462(+) | length=832			0.0279561	-0.0597493
GL50803_16812	GL50803_16812 | organism=Giardia_Assemblage_A_isolate_WB | product=Hypothetical protein | location=GLCHR05:3827524-3828546(-) | length=340			0.246003	-0.307699
GL50803_16817	GL50803_16817 | organism=Giardia_Assemblage_A_isolate_WB | product=Transglutaminase/protease. putative | location=GLCHR05:3836233-3837606(-) | length=457			0.0576626	0.117381
GL50803_16820	GL50803_16820 | organism=Giardia_Assemblage_A_isolate_WB | product=Protein 21.1 | location=GLCHR05:3853914-3856274(-) | length=786			0.312261	0.578275
GL50803_16824	GL50803_16824 | organism=Giardia_Assemblage_A_isolate_WB | product=Kinase. NEK | location=GLCHR04:11022-13493(-) | length=823			1.03135	1.03268
GL50803_16830	GL50803_16830 | organism=Giardia_Assemblage_A_isolate_WB | product=Spindle pole protein. putative | location=GLCHR04:27555-30392(+) | length=945			0.48329	-1.23556
GL50803_16833	GL50803_16833 | organism=Giardia_Assemblage_A_isolate_WB | product=Tenascin-like | location=GLCHR01:1152722-1154539(+) | length=605			0.132416	-0.27264
GL50803_16840	GL50803_16840 | organism=Giardia_Assemblage_A_isolate_WB | product=Trichohyalin | location=GLCHR04:2339925-2344688(+) | length=1587			1.43884	-1.68409
GL50803_16844	GL50803_16844 | organism=Giardia_Assemblage_A_isolate_WB | product=Hypothetical protein | location=GLCHR04:2361061-2362035(+) | length=324			0.14702	0.556846
GL50803_16861	GL50803_16861 | organism=Giardia_Assemblage_A_isolate_WB | product=Hypothetical protein | location=GLCHR02:57523-58419(+) | length=298			0.396078	-0.974242
GL50803_16867	GL50803_16867 | organism=Giardia_Assemblage_A_isolate_WB | product=AAA family ATPase | location=GLCHR04:2615634-2618246(+) | length=870			0.315499	-0.748779
GL50803_16869	GL50803_16869 | organism=Giardia_Assemblage_A_isolate_WB | product=hypothetical protein | location=GLCHR04:2586283-2591451(+) | length=1722			0.16212	0.37678
GL50803_16877	GL50803_16877 | organism=Giardia_Assemblage_A_isolate_WB | product=Zinc finger domain | location=GLCHR02:399455-399841(+) | length=128			0.298726	0.475892
GL50803_16879	GL50803_16879 | organism=Giardia_Assemblage_A_isolate_WB | product=Kinase. NEK-frag | location=GLCHR02:405896-408772(+) | length=958			0.611345	-1.84817
GL50803_16891	GL50803_16891 | organism=Giardia_Assemblage_A_isolate_WB | product=Protein C21orf2 | location=GLCHR02:721473-722258(-) | length=261			1.27093	-2.21265
GL50803_16893	GL50803_16893 | organism=Giardia_Assemblage_A_isolate_WB | product=Tip elongation aberrant protein 1 | location=GLCHR02:747434-750226(+) | length=930			0.215756	0.448568
GL50803_16906	GL50803_16906 | organism=Giardia_Assemblage_A_isolate_WB | product=Phosphatidate cytidylyltransferase | location=GLCHR03:241108-242238(-) | length=376			0.458663	0.939717
GL50803_16915	GL50803_16915 | organism=Giardia_Assemblage_A_isolate_WB | product=Protein 21.1 | location=GLCHR05:4351194-4353500(-) | length=768			0.1704	-0.557196
GL50803_16926	GL50803_16926 | organism=Giardia_Assemblage_A_isolate_WB | product=Hypothetical protein | location=GLCHR01:937303-938817(-) | length=504			0.13465	-0.4919
GL50803_16928	GL50803_16928 | organism=Giardia_Assemblage_A_isolate_WB | product=Zinc finger domain | location=GLCHR01:928181-929329(-) | length=382			0.494323	-0.622916
GL50803_16934	GL50803_16934 | organism=Giardia_Assemblage_A_isolate_WB | product=Tetratricopeptide repeat protein | location=GLCHR03:1052374-1056501(+) | length=1375			1.4885	-2.13206
GL50803_16935	GL50803_16935 | organism=Giardia_Assemblage_A_isolate_WB | product=Hypothetical protein | location=GLCHR03:1046378-1049002(+) | length=874			0.818584	-1.12586
GL50803_16948	GL50803_16948 | organism=Giardia_Assemblage_A_isolate_WB | product=Nucleolar protein NOP2 | location=GLCHR05:1945701-1947209(+) | length=502			0.243312	0.523845
GL50803_1695	GL50803_1695 | organism=Giardia_Assemblage_A_isolate_WB | product=Rab11 | location=GLCHR05:2730259-2730909(-) | length=216			0.260716	0.320199
GL50803_16951	GL50803_16951 | organism=Giardia_Assemblage_A_isolate_WB | product=Hypothetical protein | location=GLCHR05:1924889-1929259(+) | length=1456			0.451921	0.59732
GL50803_16957	GL50803_16957 | organism=Giardia_Assemblage_A_isolate_WB | product=WD-40 repeat protein family | location=GLCHR03:754785-755873(+) | length=362			0.559675	0.702104
GL50803_16966	GL50803_16966 | organism=Giardia_Assemblage_A_isolate_WB | product=Hypothetical protein | location=GLCHR02:1028417-1042102(-) | length=4561			0.174532	-0.507609
GL50803_16967	GL50803_16967 | organism=Giardia_Assemblage_A_isolate_WB | product=Kinase. NEK | location=GLCHR02:1042114-1046373(-) | length=1419			1.35852	-1.71994
GL50803_16973	GL50803_16973 | organism=Giardia_Assemblage_A_isolate_WB | product=Hypothetical protein | location=GLCHR05:2667465-2669027(-) | length=520			0.122797	0.339185
GL50803_16975	GL50803_16975 | organism=Giardia_Assemblage_A_isolate_WB | product=DNA topoisomerase II | location=GLCHR05:2719630-2724105(-) | length=1491			0.725101	-1.4981
GL50803_16979	GL50803_16979 | organism=Giardia_Assemblage_A_isolate_WB | product=Rab32. putative | location=GLCHR05:2704992-2705816(+) | length=274			0.0260535	0.032877
GL50803_16981	GL50803_16981 | organism=Giardia_Assemblage_A_isolate_WB | product=hypothetical protein | location=GLCHR05:2683674-2685257(-) | length=527			0.236744	0.422117
GL50803_16985	GL50803_16985 | organism=Giardia_Assemblage_A_isolate_WB | product=Hypothetical protein | location=CH991767:448255-451542(+) | length=1095			0.0108999	0.0493949
GL50803_16993	GL50803_16993 | organism=Giardia_Assemblage_A_isolate_WB | product=FtsJ cell division protein. putative | location=GLCHR05:2477561-2480815(+) | length=1084			0.704267	2.51044
GL50803_16996	GL50803_16996 | organism=Giardia_Assemblage_A_isolate_WB | product=Hypothetical protein | location=GLCHR05:2470641-2471882(-) | length=413			0.865718	-1.03147
GL50803_16998	GL50803_16998 | organism=Giardia_Assemblage_A_isolate_WB | product=Hypothetical protein | location=GLCHR04:1269032-1270858(+) | length=608			0.848197	-1.6351
GL50803_17005	GL50803_17005 | organism=Giardia_Assemblage_A_isolate_WB | product=Protein 21.6 | location=GLCHR04:1286694-1289258(-) | length=854			0.726426	1.9939
GL50803_17011	GL50803_17011 | organism=Giardia_Assemblage_A_isolate_WB | product=Hypothetical protein | location=GLCHR05:4056196-4058676(+) | length=826			0.0080696	-0.0607608
GL50803_17030	GL50803_17030 | organism=Giardia_Assemblage_A_isolate_WB | product=Chaperone protein dnaJ | location=GLCHR02:215534-216208(+) | length=224			2.29581	1.5314
GL50803_17037	GL50803_17037 | organism=Giardia_Assemblage_A_isolate_WB | product=Hypothetical protein | location=GLCHR02:249807-250571(+) | length=254			0.587684	1.68138
GL50803_17046	GL50803_17046 | organism=Giardia_Assemblage_A_isolate_WB | product=Protein 21.1 | location=CH991769:657126-659168(-) | length=680			0.223023	-0.879267
GL50803_17053	GL50803_17053 | organism=Giardia_Assemblage_A_isolate_WB | product=Protein 21.1 | location=GLCHR05:1007720-1010854(-) | length=1044			0.148304	-0.561662
GL50803_17054	GL50803_17054 | organism=Giardia_Assemblage_A_isolate_WB | product=Acidic ribosomal protein P0 | location=GLCHR05:1006646-1007626(+) | length=326			0.432136	0.749036
GL50803_17055	GL50803_17055 | organism=Giardia_Assemblage_A_isolate_WB | product=Spindle pole protein. putative | location=GLCHR05:1004642-1006306(-) | length=554			0.238231	-0.317203
GL50803_17056	GL50803_17056 | organism=Giardia_Assemblage_A_isolate_WB | product=Ribosomal protein L9 | location=GLCHR05:1003973-1004530(-) | length=185			0.261976	0.671189
GL50803_17060	GL50803_17060 | organism=Giardia_Assemblage_A_isolate_WB | product=Protein 21.1 | location=GLCHR05:2663387-2665258(+) | length=623			0.101174	0.142381
GL50803_17062	GL50803_17062 | organism=Giardia_Assemblage_A_isolate_WB | product=Hypothetical protein | location=GLCHR05:2638973-2639803(+) | length=276			0.0415597	-0.2302
GL50803_17063	GL50803_17063 | organism=Giardia_Assemblage_A_isolate_WB | product=Pyruvate-flavodoxin oxidoreductase | location=GLCHR05:2633106-2636705(-) | length=1199			0.698646	1.21979
GL50803_17075	GL50803_17075 | organism=Giardia_Assemblage_A_isolate_WB | product=Spindle pole protein. putative | location=GLCHR04:1062992-1065334(+) | length=780			0.419469	0.904671
GL50803_17080	GL50803_17080 | organism=Giardia_Assemblage_A_isolate_WB | product=Hypothetical protein | location=GLCHR02:1311372-1320887(+) | length=3171			0.454381	-0.930827
GL50803_17081	GL50803_17081 | organism=Giardia_Assemblage_A_isolate_WB | product=Hypothetical protein | location=GLCHR02:1309890-1311422(-) | length=510			0.131858	0.240712
GL50803_17083	GL50803_17083 | organism=Giardia_Assemblage_A_isolate_WB | product=Hypothetical protein | location=GLCHR02:1302081-1303733(+) | length=550			0.451644	-1.17452
GL50803_17090	GL50803_17090 | organism=Giardia_Assemblage_A_isolate_WB | product=Giardia trophozoite antigen GTA-1 | location=GLCHR03:1714568-1715113(-) | length=181			0.184327	-0.175152
GL50803_17092	GL50803_17092 | organism=Giardia_Assemblage_A_isolate_WB | product=Hypothetical protein | location=GLCHR03:1718768-1725388(+) | length=2206			0.344895	-0.406234
GL50803_17096	GL50803_17096 | organism=Giardia_Assemblage_A_isolate_WB | product=Protein 21.1 | location=GLCHR03:1757632-1759914(-) | length=760			0.672387	-1.36477
GL50803_17097	GL50803_17097 | organism=Giardia_Assemblage_A_isolate_WB | product=Protein 21.1 | location=GLCHR03:1760044-1764417(+) | length=1457			0.838925	-1.47966
GL50803_17105	GL50803_17105 | organism=Giardia_Assemblage_A_isolate_WB | product=IFT complex B | location=GLCHR05:1508881-1514763(+) | length=1960			0.18365	0.258709
GL50803_17109	GL50803_17109 | organism=Giardia_Assemblage_A_isolate_WB | product=Vacuolar protein sorting 11 | location=GLCHR05:1525477-1528743(-) | length=1088			0.0242957	-0.0595638
GL50803_17118	GL50803_17118 | organism=Giardia_Assemblage_A_isolate_WB | product=U2 small nuclear ribonucleoprotein A. putative | location=GLCHR05:2043413-2046895(-) | length=1160			0.200681	0.213053
GL50803_17119	GL50803_17119 | organism=Giardia_Assemblage_A_isolate_WB | product=Hypothetical protein | location=GLCHR05:2026438-2028741(-) | length=767			0.277843	-0.627393
GL50803_17121	GL50803_17121 | organism=Giardia_Assemblage_A_isolate_WB | product=Bip | location=GLCHR04:535188-537221(+) | length=677			0.28498	-0.332716
GL50803_17123	GL50803_17123 | organism=Giardia_Assemblage_A_isolate_WB | product=hypothetical protein | location=GLCHR04:542851-547911(+) | length=1686			0.371216	1.04162
GL50803_17130	GL50803_17130 | organism=Giardia_Assemblage_A_isolate_WB | product=Protein 21.1 | location=GLCHR04:572878-577380(-) | length=1500			0.129558	0.422754
GL50803_17143	GL50803_17143 | organism=Giardia_Assemblage_A_isolate_WB | product=Pyruvate kinase | location=GLCHR04:633554-635215(-) | length=553			0.0726189	0.143468
GL50803_17153	GL50803_17153 | organism=Giardia_Assemblage_A_isolate_WB | product=Alpha-11 giardin | location=GLCHR05:1207222-1208145(-) | length=307			0.0205087	-0.0247324
GL50803_17155	GL50803_17155 | organism=Giardia_Assemblage_A_isolate_WB | product=Hypothetical protein | location=GLCHR05:1199388-1201226(-) | length=612			0.0321543	0.0763818
GL50803_17161	GL50803_17161 | organism=Giardia_Assemblage_A_isolate_WB | product=hypothetical protein | location=GLCHR01:563397-564464(+) | length=355			0.472035	0.714787
GL50803_17163	GL50803_17163 | organism=Giardia_Assemblage_A_isolate_WB | product=Peptidyl-prolyl cis-trans isomerase B precursor | location=GLCHR01:556210-556716(+) | length=168			0.960481	1.22501
GL50803_17169	GL50803_17169 | organism=Giardia_Assemblage_A_isolate_WB | product=hypothetical protein | location=GLCHR01:538290-541361(-) | length=1023			0.326881	0.879016
GL50803_17170	GL50803_17170 | organism=Giardia_Assemblage_A_isolate_WB | product=Long chain fatty acid CoA ligase 5 | location=GLCHR01:524377-528948(-) | length=1523			0.251415	0.276623
GL50803_17174	GL50803_17174 | organism=Giardia_Assemblage_A_isolate_WB | product=Hypothetical protein | location=GLCHR01:503503-509214(+) | length=1903			0.133028	0.115532
GL50803_17219	GL50803_17219 | organism=Giardia_Assemblage_A_isolate_WB | product=Protein 21.1 | location=GLCHR04:1140311-1142686(+) | length=791			0.0195592	-0.0580872
GL50803_17224	GL50803_17224 | organism=Giardia_Assemblage_A_isolate_WB | product=Alpha-SNAP. putative | location=GLCHR05:4414511-4415407(-) | length=298			0.575409	0.604628
GL50803_17230	GL50803_17230 | organism=Giardia_Assemblage_A_isolate_WB | product=Gamma giardin | location=GLCHR03:483217-484152(-) | length=311			0.623221	-0.816403
GL50803_17231	GL50803_17231 | organism=Giardia_Assemblage_A_isolate_WB | product=Kinase. NEK | location=GLCHR03:484394-487414(-) | length=1006			1.60867	-3.25267
GL50803_17244	GL50803_17244 | organism=Giardia_Assemblage_A_isolate_WB | product=Ribosomal protein L7a | location=GLCHR03:579698-580484(+) | length=225			0.132258	0.213902
GL50803_17249	GL50803_17249 | organism=Giardia_Assemblage_A_isolate_WB | product=Coiled-coil protein | location=GLCHR04:330287-335314(-) | length=1675			2.51855	-2.45821
GL50803_17259	GL50803_17259 | organism=Giardia_Assemblage_A_isolate_WB | product=hypothetical protein | location=GLCHR01:833912-836215(+) | length=767			0.296419	-0.47643
GL50803_17265	GL50803_17265 | organism=Giardia_Assemblage_A_isolate_WB | product=Dynein heavy chain | location=GLCHR01:800488-808515(-) | length=2675			0.890857	-1.68798
GL50803_17276	GL50803_17276 | organism=Giardia_Assemblage_A_isolate_WB | product=hypothetical protein | location=GLCHR05:2244613-2245323(-) | length=236			0.837318	0.764468
GL50803_17277	GL50803_17277 | organism=Giardia_Assemblage_A_isolate_WB | product=Phospholipase B | location=GLCHR05:2242831-2244537(-) | length=568			0.984483	1.41941
GL50803_17283	GL50803_17283 | organism=Giardia_Assemblage_A_isolate_WB | product=Hypothetical protein | location=GLCHR05:2221061-2225632(-) | length=1523			0.516689	-0.803117
GL50803_17288	GL50803_17288 | organism=Giardia_Assemblage_A_isolate_WB | product=Protein 21.1 | location=GLCHR05:2179501-2185053(-) | length=1850			0.188004	-0.500427
GL50803_17298	GL50803_17298 | organism=Giardia_Assemblage_A_isolate_WB | product=Hypothetical protein | location=GLCHR02:493955-495166(+) | length=403			3.83595	2.02037
GL50803_17304	GL50803_17304 | organism=Giardia_Assemblage_A_isolate_WB | product=Alpha adaptin | location=GLCHR02:550302-552653(+) | length=783			0.314566	0.573622
GL50803_17312	GL50803_17312 | organism=Giardia_Assemblage_A_isolate_WB | product=Hypothetical protein | location=GLCHR03:1354207-1356216(-) | length=669			0.141529	-0.427377
GL50803_17314	GL50803_17314 | organism=Giardia_Assemblage_A_isolate_WB | product=hypothetical protein | location=GLCHR03:1361814-1363655(-) | length=613			0.284245	0.700551
GL50803_17316	GL50803_17316 | organism=Giardia_Assemblage_A_isolate_WB | product=Inorganic polyphosphate/ATP-NAD kinase. putative | location=GLCHR03:1382944-1384605(-) | length=553			0.0821256	-0.109272
GL50803_17318	GL50803_17318 | organism=Giardia_Assemblage_A_isolate_WB | product=Kinase. NEK | location=GLCHR03:1389313-1393005(-) | length=1230			1.33473	-2.78726
GL50803_17320	GL50803_17320 | organism=Giardia_Assemblage_A_isolate_WB | product=Coiled-coil protein | location=GLCHR03:1427883-1430813(-) | length=976			0.221345	0.207571
GL50803_17327	GL50803_17327 | organism=Giardia_Assemblage_A_isolate_WB | product=Xaa-Pro dipeptidase | location=GLCHR01:731223-732557(+) | length=444			0.482493	0.953888
GL50803_17332	GL50803_17332 | organism=Giardia_Assemblage_A_isolate_WB | product=Hypothetical protein | location=GLCHR01:702956-707926(-) | length=1656			0.235825	-0.613151
GL50803_17334	GL50803_17334 | organism=Giardia_Assemblage_A_isolate_WB | product=Hypothetical protein | location=GLCHR01:691565-693976(-) | length=803			0.29979	0.863488
GL50803_17362	GL50803_17362 | organism=Giardia_Assemblage_A_isolate_WB | product=Hypothetical protein | location=GLCHR04:2036289-2041397(+) | length=1702			0.531193	-0.596042
GL50803_17364	GL50803_17364 | organism=Giardia_Assemblage_A_isolate_WB | product=Ribosomal protein S26 | location=GLCHR04:2055996-2056325(-) | length=109			0.371755	1.1322
GL50803_17375	GL50803_17375 | organism=Giardia_Assemblage_A_isolate_WB | product=Hypothetical protein | location=GLCHR04:2208642-2209730(-) | length=362			0.442158	-0.459542
GL50803_17386	GL50803_17386 | organism=Giardia_Assemblage_A_isolate_WB | product=Ubiquitin-protein ligase E3A | location=GLCHR02:919729-923205(-) | length=1158			0.63587	-1.37421
GL50803_17388	GL50803_17388 | organism=Giardia_Assemblage_A_isolate_WB | product=Hypothetical protein | location=GLCHR02:895785-900797(+) | length=1670			0.217258	-0.220575
GL50803_17391	GL50803_17391 | organism=Giardia_Assemblage_A_isolate_WB | product=Maebl. putative | location=GLCHR02:869134-870621(-) | length=495			0.694178	-0.561773
GL50803_17393	GL50803_17393 | organism=Giardia_Assemblage_A_isolate_WB | product=Hypothetical protein | location=GLCHR02:853340-854359(+) | length=339			0.0119625	0.0218164
GL50803_17395	GL50803_17395 | organism=Giardia_Assemblage_A_isolate_WB | product=Ribosomal protein L5 | location=GLCHR02:804131-805024(+) | length=297			0.780037	-0.600544
GL50803_17400	GL50803_17400 | organism=Giardia_Assemblage_A_isolate_WB | product=Hypothetical protein | location=GLCHR02:1226732-1227676(-) | length=314			0.459669	0.489839
GL50803_17401	GL50803_17401 | organism=Giardia_Assemblage_A_isolate_WB | product=Hypothetical protein | location=GLCHR02:1216593-1222286(-) | length=1897			0.134305	0.143366
GL50803_17402	GL50803_17402 | organism=Giardia_Assemblage_A_isolate_WB | product=Protein 21.1 | location=GLCHR02:1213579-1216575(-) | length=998			0.0669166	-0.193349
GL50803_17404	GL50803_17404 | organism=Giardia_Assemblage_A_isolate_WB | product=Hypothetical protein | location=GLCHR02:1201950-1203746(+) | length=598			0.279179	-0.464625
GL50803_17406	GL50803_17406 | organism=Giardia_Assemblage_A_isolate_WB | product=Phosphoinositide-3-kinase. class 3 | location=GLCHR02:1190054-1194970(+) | length=1638			0.131531	-0.295575
GL50803_17412	GL50803_17412 | organism=Giardia_Assemblage_A_isolate_WB | product=Hypothetical protein | location=GLCHR02:1155010-1157199(-) | length=729			0.646945	-1.44349
GL50803_17417	GL50803_17417 | organism=Giardia_Assemblage_A_isolate_WB | product=Kinase. CMGC DYRK | location=GLCHR04:1884217-1886304(+) | length=695			0.103149	-0.327112
GL50803_17432	GL50803_17432 | organism=Giardia_Assemblage_A_isolate_WB | product=Heat shock protein 70 | location=GLCHR04:1771264-1774995(+) | length=1243			0.156369	-0.309755
GL50803_17453	GL50803_17453 | organism=Giardia_Assemblage_A_isolate_WB | product=Hypothetical protein | location=GLCHR05:4197905-4199932(+) | length=675			0.472639	0.683254
GL50803_17468	GL50803_17468 | organism=Giardia_Assemblage_A_isolate_WB | product=Hypothetical protein | location=GLCHR05:4282104-4283093(-) | length=329			0.836512	1.16372
GL50803_17476	GL50803_17476 | organism=Giardia_Assemblage_A_isolate_WB | product=CXC-rich protein | location=GLCHR04:204969-211478(-) | length=2169			1.61237	0.983589
GL50803_17483	GL50803_17483 | organism=Giardia_Assemblage_A_isolate_WB | product=Chaperone protein dnaJ | location=GLCHR04:163821-164810(+) | length=329			1.20882	-1.59484
GL50803_17484	GL50803_17484 | organism=Giardia_Assemblage_A_isolate_WB | product=Hypothetical protein | location=GLCHR04:158658-160820(-) | length=720			0.764475	-0.962285
GL50803_17501	GL50803_17501 | organism=Giardia_Assemblage_A_isolate_WB | product=Hypothetical protein | location=GLCHR01:1282149-1283678(-) | length=509			0.828906	1.56063
GL50803_17508	GL50803_17508 | organism=Giardia_Assemblage_A_isolate_WB | product=Coiled-coil protein | location=GLCHR01:1347488-1349806(+) | length=772			0.00355992	0.00814454
GL50803_17520	GL50803_17520 | organism=Giardia_Assemblage_A_isolate_WB | product=ClpB protein | location=GLCHR01:1455238-1457886(+) | length=882			5.65114	3.57508
GL50803_17531	GL50803_17531 | organism=Giardia_Assemblage_A_isolate_WB | product=Hypothetical protein | location=GLCHR05:3066208-3067623(-) | length=471			0.261825	-0.480148
GL50803_17536	GL50803_17536 | organism=Giardia_Assemblage_A_isolate_WB | product=UsoAp | location=GLCHR05:2771339-2772640(+) | length=433			0.190988	-0.266001
GL50803_17547	GL50803_17547 | organism=Giardia_Assemblage_A_isolate_WB | product=Ribosomal protein L4 | location=GLCHR05:2867111-2868061(-) | length=316			0.16696	0.174793
GL50803_17551	GL50803_17551 | organism=Giardia_Assemblage_A_isolate_WB | product=Protein 21.1 | location=GLCHR04:2132038-2135262(-) | length=1074			0.267086	-1.14957
GL50803_17567	GL50803_17567 | organism=Giardia_Assemblage_A_isolate_WB | product=Protein phosphatases PP1 regulatory subunit SDS22 | location=GLCHR04:2685376-2687157(-) | length=593			1.01758	-1.91403
GL50803_17568	GL50803_17568 | organism=Giardia_Assemblage_A_isolate_WB | product=Protein 21.1 | location=GLCHR04:2676938-2678560(-) | length=540			0.0358555	-0.106069
GL50803_17570	GL50803_17570 | organism=Giardia_Assemblage_A_isolate_WB | product=Elongation factor 2 | location=GLCHR04:2670898-2673594(+) | length=898			0.132968	0.348457
GL50803_17571	GL50803_17571 | organism=Giardia_Assemblage_A_isolate_WB | product=Trichohyalin | location=GLCHR04:2665055-2668135(-) | length=1026			0.411258	0.852353
GL50803_17574	GL50803_17574 | organism=Giardia_Assemblage_A_isolate_WB | product=Coiled-coil protein | location=GLCHR04:409378-411267(+) | length=629			0.685359	-1.61943
GL50803_17585	GL50803_17585 | organism=Giardia_Assemblage_A_isolate_WB | product=Protein 21.1 | location=GLCHR04:842972-845128(+) | length=718			0.299395	-1.05514
GL50803_17586	GL50803_17586 | organism=Giardia_Assemblage_A_isolate_WB | product=Protein 21.1 | location=GLCHR04:845158-846600(+) | length=480			0.599845	1.45022
GL50803_17606	GL50803_17606 | organism=Giardia_Assemblage_A_isolate_WB | product=Hypothetical protein | location=GLCHR03:914593-917397(-) | length=934			1.06117	1.13339
GL50803_17622	GL50803_17622 | organism=Giardia_Assemblage_A_isolate_WB | product=Kinase. NEK | location=GLCHR03:655213-659826(-) | length=1537			0.0907423	0.274907
GL50803_17627	GL50803_17627 | organism=Giardia_Assemblage_A_isolate_WB | product=Hypothetical protein | location=GLCHR03:631827-635747(-) | length=1306			0.258302	0.344813
GL50803_1894	GL50803_1894 | organism=Giardia_Assemblage_A_isolate_WB | product=U3 small nucleolar RNA-associated protein 11. putative | location=GLCHR04:1839951-1840634(-) | length=227			0.713531	1.98434
GL50803_19003	GL50803_19003 | organism=Giardia_Assemblage_A_isolate_WB | product=Ribosomal protein L24A | location=GLCHR05:4082559-4082867(+) | length=102			0.270761	0.76563
GL50803_19230	GL50803_19230 | organism=Giardia_Assemblage_A_isolate_WB | product=Hypothetical protein | location=GLCHR04:1544920-1545351(+) | length=143			1.14739	1.44602
GL50803_19436	GL50803_19436 | organism=Giardia_Assemblage_A_isolate_WB | product=Ribosomal protein L7 | location=GLCHR04:2481439-2482146(+) | length=235			0.765175	-0.396475
GL50803_19834	GL50803_19834 | organism=Giardia_Assemblage_A_isolate_WB | product=hypothetical protein | location=GLCHR04:1945242-1945814(-) | length=190			0.180303	-0.199622
GL50803_2013	GL50803_2013 | organism=Giardia_Assemblage_A_isolate_WB | product=Glutaredoxin-related protein | location=GLCHR01:1150793-1151401(+) | length=202			6.57718	7.95804
GL50803_20130226	GL50803_20130226 | organism=Giardia_Assemblage_A_isolate_WB | product=Pyrih | Honza poslal | Poslal honza			0.185928	-0.459365
GL50803_20130227	GL50803_20130227 | organism=Giardia_Assemblage_A_isolate_WB | product=Eva poslala Pam18p | Eva poslala | Pam18p			3.58387	2.51463
GL50803_20130614102;GL50803_20140716531YEAST;GL50803_20140716530YEAST;GL50803_20140716230YEAST;GL50803_20140716529YEAST	GL50803_20130614102 | organism=crap | product=crap_RS27A_HUMAN|;GL50803_20140716531YEAST | organism=crap | product=crap_P0CH09|RL402_YEAST Ubiquitin-60S ribosomal protein L40 OS=Saccharomyces cerevisiae (strain ATCC 204508 / S288c) GN=RPL40B PE=1 SV=1;GL50			1.47943	-1.48045
GL50803_20130614107	GL50803_20130614107 | organism=crap | product=crap_ALDOA_RABIT|			0.486639	0.690201
GL50803_20130614108	GL50803_20130614108 | organism=crap | product=crap_LYSC_CHICK|			0.45283	-0.898924
GL50803_20130614109	GL50803_20130614109 | organism=crap | product=crap_MYG_HORSE|			0.639519	-1.94314
GL50803_20130614112	GL50803_20130614112 | organism=crap | product=crap_DHE3_BOVIN|			0.0225638	-0.0335531
GL50803_2013061422	GL50803_2013061422 | organism=crap | product=crap_K1M1_SHEEP|			0.0466837	-0.140232
GL50803_2013061428	GL50803_2013061428 | organism=crap | product=crap_K2M3_SHEEP|			0.0212053	0.0621187
GL50803_2013061462	GL50803_2013061462 | organism=crap | product=crap_CATA_HUMAN|			0.107305	0.251894
GL50803_2013061463	GL50803_2013061463 | organism=crap | product=crap_CATD_HUMAN|			0.00232947	-0.00710313
GL50803_2013061473	GL50803_2013061473 | organism=crap | product=crap_GSTP1_HUMAN|			0.721111	1.28937
GL50803_2013061474	GL50803_2013061474 | organism=crap | product=crap_HBA_HUMAN|			0.154725	-0.453073
GL50803_2013061475	GL50803_2013061475 | organism=crap | product=crap_HBB_HUMAN|			0.0985427	0.348021
GL50803_2013061481	GL50803_2013061481 | organism=crap | product=crap_LYSC_HUMAN|			0.557132	-1.03876
GL50803_2013061487	GL50803_2013061487 | organism=crap | product=crap_PPIA_HUMAN|			1.23318	1.84198
GL50803_2013061488	GL50803_2013061488 | organism=crap | product=crap_PRDX1_HUMAN|			0.00299027	-0.0059851
GL50803_2013061495	GL50803_2013061495 | organism=crap | product=crap_THIO_HUMAN|			0.000435381	0.00156943
GL50803_2013061497	GL50803_2013061497 | organism=crap | product=crap_TRFE_HUMAN|			0.264784	-0.66328
GL50803_2013061498	GL50803_2013061498 | organism=crap | product=crap_TRFL_HUMAN|			0.104005	0.251501
GL50803_201407161028YEAST	GL50803_201407161028YEAST | organism=crap | product=crap_P22202|HSP74_YEAST Heat shock protein SSA4 OS=Saccharomyces cerevisiae (strain ATCC 204508 / S288c) GN=SSA4 PE=1 SV=3			1.94254	1.9178
GL50803_20140716149YEAST	GL50803_20140716149YEAST | organism=crap | product=crap_P02309|H4_YEAST Histone H4 OS=Saccharomyces cerevisiae (strain ATCC 204508 / S288c) GN=HHF1 PE=1 SV=2			0.265386	0.589476
GL50803_20140716157YEAST	GL50803_20140716157YEAST | organism=crap | product=crap_P02994|EF1A_YEAST Elongation factor 1-alpha OS=Saccharomyces cerevisiae (strain ATCC 204508 / S288c) GN=TEF1 PE=1 SV=1			0.292505	0.398781
GL50803_20140716172YEAST	GL50803_20140716172YEAST | organism=crap | product=crap_P03965|CARB_YEAST Carbamoyl-phosphate synthase arginine-specific large chain OS=Saccharomyces cerevisiae (strain ATCC 204508 / S288c) GN=CPA2 PE=1 SV=1			0.387874	-0.641892
GL50803_201407164468YEAST	GL50803_201407164468YEAST | organism=crap | product=crap_P60010|ACT_YEAST Actin OS=Saccharomyces cerevisiae (strain ATCC 204508 / S288c) GN=ACT1 PE=1 SV=1			0.835655	0.653033
GL50803_201407166259YEAST;GL50803_20140716202YEAST;GL50803_20140716201YEAST	GL50803_201407166259YEAST | organism=crap | product=crap_Q12692|H2AZ_YEAST Histone H2A.Z OS=Saccharomyces cerevisiae (strain ATCC 204508 / S288c) GN=HTZ1 PE=1 SV=3;GL50803_20140716202YEAST | organism=crap | product=crap_P04912|H2A2_YEAST Histone H2A.2 OS=S			0.288799	-0.851766
GL50803_20140716842YEAST	GL50803_20140716842YEAST | organism=crap | product=crap_P16474|GRP78_YEAST 78 kDa glucose-regulated protein homolog OS=Saccharomyces cerevisiae (strain ATCC 204508 / S288c) GN=KAR2 PE=1 SV=1			0.77854	-0.974718
GL50803_2053	GL50803_2053 | organism=Giardia_Assemblage_A_isolate_WB | product=Serine/threonine protein phosphatase 4 | location=GLCHR03:311603-312523(-) | length=306			0.432024	0.938178
GL50803_21048	GL50803_21048 | organism=Giardia_Assemblage_A_isolate_WB | product=Hypothetical protein | location=GLCHR05:3862991-3875095(+) | length=4034			0.130709	-0.277195
GL50803_2107	GL50803_2107 | organism=Giardia_Assemblage_A_isolate_WB | product=Hypothetical protein | location=GLCHR01:1025165-1026151(-) | length=328			1.10136	-1.59328
GL50803_21198	GL50803_21198 | organism=Giardia_Assemblage_A_isolate_WB | product=Hypothetical protein | location=GLCHR05:1266011-1269502(+) | length=1163			0.229347	-0.255789
GL50803_21201	GL50803_21201 | organism=Giardia_Assemblage_A_isolate_WB | product=Hypothetical protein | location=GLCHR05:1282917-1283729(+) | length=270			2.84238	1.64002
GL50803_21342	GL50803_21342 | organism=Giardia_Assemblage_A_isolate_WB | product=Hypothetical protein | location=GLCHR02:616933-617745(+) | length=270			0.133958	0.415373
GL50803_21411	GL50803_21411 | organism=Giardia_Assemblage_A_isolate_WB | product=ABC transporter. ATP-binding protein | location=GLCHR05:4249516-4255452(-) | length=1978			0.612975	-0.983879
GL50803_21423	GL50803_21423 | organism=Giardia_Assemblage_A_isolate_WB | product=Beta adaptin | location=GLCHR05:4202692-4206090(-) | length=1132			0.143373	-0.421621
GL50803_21444	GL50803_21444 | organism=Giardia_Assemblage_A_isolate_WB | product=Spindle pole protein. putative | location=CH991767:864496-866262(+) | length=588			0.221492	-0.49287
GL50803_21505	GL50803_21505 | organism=Giardia_Assemblage_A_isolate_WB | product=Protein 21.1 | location=GLCHR05:3080424-3083039(-) | length=871			0.729149	-1.387
GL50803_21527	GL50803_21527 | organism=Giardia_Assemblage_A_isolate_WB | product=Hypothetical protein | location=GLCHR04:1666525-1669248(+) | length=907			0.844915	2.03589
GL50803_21628	GL50803_21628 | organism=Giardia_Assemblage_A_isolate_WB | product=Hypothetical protein | location=GLCHR03:260572-261723(-) | length=383			0.381692	0.754498
GL50803_21942	GL50803_21942 | organism=Giardia_Assemblage_A_isolate_WB | product=NADP-specific glutamate dehydrogenase | location=GLCHR04:171236-172585(-) | length=449			1.31158	1.56109
GL50803_21943	GL50803_21943 | organism=Giardia_Assemblage_A_isolate_WB | product=Hypothetical protein | location=GLCHR04:167330-167791(-) | length=153			0.478322	0.750711
GL50803_21971	GL50803_21971 | organism=Giardia_Assemblage_A_isolate_WB | product=Hypothetical protein | location=GLCHR04:73132-74385(-) | length=417			0.526381	-0.671629
GL50803_22003	GL50803_22003 | organism=Giardia_Assemblage_A_isolate_WB | product=Ser/Thr protein kinase | location=GLCHR04:733322-735931(-) | length=869			0.70865	1.56731
GL50803_221692	GL50803_221692 | organism=Giardia_Assemblage_A_isolate_WB | product=Hypothetical protein | location=GLCHR04:1763589-1765205(-) | length=538			0.426619	0.547085
GL50803_22268	GL50803_22268 | organism=Giardia_Assemblage_A_isolate_WB | product=Hypothetical protein | location=GLCHR03:1180607-1184464(+) | length=1285			0.206783	-0.396863
GL50803_22291	GL50803_22291 | organism=Giardia_Assemblage_A_isolate_WB | product=Hypothetical protein | location=GLCHR04:435707-437125(+) | length=472			0.0969181	0.167684
GL50803_22385	GL50803_22385 | organism=Giardia_Assemblage_A_isolate_WB | product=Protein 21.1 | location=GLCHR03:811564-814485(+) | length=973			0.626638	1.5407
GL50803_22739	GL50803_22739 | organism=Giardia_Assemblage_A_isolate_WB | product=Hypothetical protein | location=GLCHR02:1253511-1254500(+) | length=329			0.653047	-0.906788
GL50803_22806	GL50803_22806 | organism=Giardia_Assemblage_A_isolate_WB | product=Hypothetical protein | location=GLCHR01:1386229-1387233(+) | length=334			0.329226	-0.59989
GL50803_22855	GL50803_22855 | organism=Giardia_Assemblage_A_isolate_WB | product=Hypothetical protein | location=GLCHR05:1332293-1333606(-) | length=437			1.32282	1.66595
GL50803_23017	GL50803_23017 | organism=Giardia_Assemblage_A_isolate_WB | product=Hypothetical protein | location=GLCHR02:612056-613375(+) | length=439			0.406588	0.273079
GL50803_2305	GL50803_2305 | organism=Giardia_Assemblage_A_isolate_WB | product=Intracellular protein transport protein USO1 | location=GLCHR04:1065447-1067264(+) | length=605			0.00954294	-0.0294552
GL50803_23330	GL50803_23330 | organism=Giardia_Assemblage_A_isolate_WB | product=Hypothetical protein | location=GLCHR03:893891-894664(+) | length=257			0.113821	0.156831
GL50803_23357	GL50803_23357 | organism=Giardia_Assemblage_A_isolate_WB | product=NYD-SP28 protein | location=GLCHR03:686137-687486(-) | length=449			1.31153	-2.00286
GL50803_2338	GL50803_2338 | organism=Giardia_Assemblage_A_isolate_WB | product=Hypothetical protein | location=GLCHR05:1265258-1265902(-) | length=214			0.0518528	0.0722343
GL50803_23447	GL50803_23447 | organism=Giardia_Assemblage_A_isolate_WB | product=Hypothetical protein | location=GLCHR01:779037-783959(+) | length=1640			0.542324	-0.552603
GL50803_23492	GL50803_23492 | organism=Giardia_Assemblage_A_isolate_WB | product=Protein 21.1 | location=GLCHR05:2760849-2763080(+) | length=743			0.710806	-2.09961
GL50803_2382	GL50803_2382 | organism=Giardia_Assemblage_A_isolate_WB | product=Hypothetical protein | location=GLCHR05:1954578-1957466(+) | length=962			0.0349257	0.0526942
GL50803_23833	GL50803_23833 | organism=Giardia_Assemblage_A_isolate_WB | product=Vacuolar protein sorting 35 | location=GLCHR05:2097082-2099379(-) | length=765			0.142291	0.34375
GL50803_23888	GL50803_23888 | organism=Giardia_Assemblage_A_isolate_WB | product=FixW protein. putative | location=GLCHR03:1567925-1568560(-) | length=211			0.137754	0.2051
GL50803_23930	GL50803_23930 | organism=Giardia_Assemblage_A_isolate_WB | product=Coiled-coil protein | location=GLCHR05:2584472-2585665(+) | length=397			0.0696367	0.286507
GL50803_24009	GL50803_24009 | organism=Giardia_Assemblage_A_isolate_WB | product=Protein 21.1 | location=GLCHR03:581742-583049(-) | length=435			0.998644	-1.7931
GL50803_24122	GL50803_24122 | organism=Giardia_Assemblage_A_isolate_WB | product=Spindle pole protein. putative | location=GLCHR04:1876707-1878578(-) | length=623			0.0874368	0.303217
GL50803_24123	GL50803_24123 | organism=Giardia_Assemblage_A_isolate_WB | product=Protein 21.1 | location=GLCHR04:1886310-1887029(+) | length=239			0.52401	-0.778861
GL50803_24194	GL50803_24194 | organism=Giardia_Assemblage_A_isolate_WB | product=Protein 21.1 | location=GLCHR05:1745143-1747503(-) | length=786			0.421244	-1.37158
GL50803_24400	GL50803_24400 | organism=Giardia_Assemblage_A_isolate_WB | product=Kinase. NEK | location=GLCHR05:1670695-1672413(+) | length=572			0.0110904	-0.0154044
GL50803_24423	GL50803_24423 | organism=Giardia_Assemblage_A_isolate_WB | product=Hypothetical protein | location=GLCHR05:2472038-2474680(-) | length=880			0.423742	-0.70989
GL50803_24453	GL50803_24453 | organism=Giardia_Assemblage_A_isolate_WB | product=Hypothetical protein | location=GLCHR02:140910-141728(-) | length=272			0.164748	0.276451
GL50803_24537	GL50803_24537 | organism=Giardia_Assemblage_A_isolate_WB | product=Spindle pole protein. putative | location=GLCHR04:1463481-1465028(-) | length=515			1.13559	-1.85064
GL50803_24584	GL50803_24584 | organism=Giardia_Assemblage_A_isolate_WB | product=Hypothetical protein | location=GLCHR05:3014556-3016103(+) | length=515			0.165493	-0.175933
GL50803_24590	GL50803_24590 | organism=Giardia_Assemblage_A_isolate_WB | product=Protein 21.1 | location=GLCHR05:4339156-4342068(-) | length=970			0.122734	-0.335873
GL50803_24734	GL50803_24734 | organism=Giardia_Assemblage_A_isolate_WB | product=Hypothetical protein | location=GLCHR03:1504014-1509575(-) | length=1853			0.70288	1.03078
GL50803_24807	GL50803_24807 | organism=Giardia_Assemblage_A_isolate_WB | product=Protein 21.1 | location=GLCHR05:1859036-1860244(-) | length=402			0.70334	-1.8342
GL50803_24842	GL50803_24842 | organism=Giardia_Assemblage_A_isolate_WB | product=Protein 21.1 | location=GLCHR03:1345802-1351357(-) | length=1851			1.31853	-1.5444
GL50803_24880	GL50803_24880 | organism=Giardia_Assemblage_A_isolate_WB | product=High cysteine membrane protein Group 2 | location=GLCHR03:1027817-1030645(+) | length=942			0.231096	-0.485178
GL50803_27027	GL50803_27027 | organism=Giardia_Assemblage_A_isolate_WB | product=Hypothetical protein | location=GLCHR01:1018979-1020940(+) | length=653			0.209175	-0.623703
GL50803_27266	GL50803_27266 | organism=Giardia_Assemblage_A_isolate_WB | product=[2Fe-2S] ferredoxin | location=GLCHR02:252344-252780(-) | length=133			8.29978	7.86619
GL50803_27602	GL50803_27602 | organism=Giardia_Assemblage_A_isolate_WB | product=Hypothetical protein | location=GLCHR04:2282398-2284935(-) | length=845			1.10368	2.71099
GL50803_2779	GL50803_2779 | organism=Giardia_Assemblage_A_isolate_WB | product=Protein 21.1 | location=GLCHR05:2123283-2125529(-) | length=748			1.38938	-1.88683
GL50803_27836	GL50803_27836 | organism=Giardia_Assemblage_A_isolate_WB | product=Protein 21.1 | location=GLCHR05:1169811-1171421(-) | length=536			0.412995	0.680824
GL50803_27896	GL50803_27896 | organism=Giardia_Assemblage_A_isolate_WB | product=hypothetical protein | location=GLCHR05:3803846-3808627(-) | length=1593			0.409223	-0.631068
GL50803_27910	GL50803_27910 | organism=Giardia_Assemblage_A_isolate_WB | product=Hypothetical protein | location=GLCHR03:899449-899826(-) | length=125			4.96456	2.24141
GL50803_27925	GL50803_27925 | organism=Giardia_Assemblage_A_isolate_WB | product=Protein 21.1 | location=GLCHR04:549675-552035(+) | length=786			0.565169	-1.30588
GL50803_2822	GL50803_2822 | organism=Giardia_Assemblage_A_isolate_WB | product=hypothetical protein | location=GLCHR04:1209501-1210430(-) | length=309			0.0203266	0.0596658
GL50803_2864	GL50803_2864 | organism=Giardia_Assemblage_A_isolate_WB | product=Hypothetical protein | location=GLCHR05:3141267-3143006(-) | length=579			0.762152	0.967949
GL50803_29081	GL50803_29081 | organism=Giardia_Assemblage_A_isolate_WB | product=hypothetical protein | location=GLCHR04:1844404-1844850(+) | length=148			0.167483	0.162256
GL50803_29119	GL50803_29119 | organism=Giardia_Assemblage_A_isolate_WB | product=hypothetical protein | location=GLCHR01:1342061-1342969(+) | length=302			0.366069	-0.531607
GL50803_29227	GL50803_29227 | organism=Giardia_Assemblage_A_isolate_WB | product=H-SHIPPO 1 | location=GLCHR05:4283959-4284843(-) | length=294			0.515215	0.733399
GL50803_2947	GL50803_2947 | organism=Giardia_Assemblage_A_isolate_WB | product=Hypothetical protein | location=GLCHR05:4325305-4328112(-) | length=935			0.375335	0.597036
GL50803_29487	GL50803_29487 | organism=Giardia_Assemblage_A_isolate_WB | product=Protein disulfide isomerase PDI1 | location=GLCHR04:1421848-1422552(+) | length=234			0.25816	-0.507196
GL50803_29490;GL50803_4563	GL50803_29490 | organism=Giardia_Assemblage_A_isolate_WB | product=Copine I | location=GLCHR02:1239188-1239982(+) | length=264;GL50803_4563 | organism=Giardia_Assemblage_A_isolate_WB | product=Copine I | location=CH991778:30717-31466(-) | length=249			0.56438	1.73689
GL50803_29500	GL50803_29500 | organism=Giardia_Assemblage_A_isolate_WB | product=Hypothetical protein | location=GLCHR02:1207701-1208012(+) | length=103			10.159	4.70417
GL50803_29682	GL50803_29682 | organism=Giardia_Assemblage_A_isolate_WB | product=hypothetical protein | location=GLCHR03:1107300-1107707(+) | length=135			0.895626	0.997922
GL50803_29796	GL50803_29796 | organism=Giardia_Assemblage_A_isolate_WB | product=Hypothetical protein | location=GLCHR04:2086221-2087315(-) | length=364			0.402257	-0.431699
GL50803_3098	GL50803_3098 | organism=Giardia_Assemblage_A_isolate_WB | product=Hypothetical protein | location=GLCHR03:480842-481984(+) | length=380			0.259789	0.62776
GL50803_31144	GL50803_31144 | organism=Giardia_Assemblage_A_isolate_WB | product=hypothetical protein | location=GLCHR03:379782-380345(-) | length=187			0.480681	-0.92234
GL50803_31295	GL50803_31295 | organism=Giardia_Assemblage_A_isolate_WB | product=DinF protein | location=GLCHR02:1265498-1267777(-) | length=759			2.05936	2.33664
GL50803_31309	GL50803_31309 | organism=Giardia_Assemblage_A_isolate_WB | product=Serine/threonine protein phosphatase 5 | location=GLCHR04:1641463-1643643(-) | length=726			0.0946061	0.122734
GL50803_3141	GL50803_3141 | organism=Giardia_Assemblage_A_isolate_WB | product=hypothetical protein | location=GLCHR05:1866649-1867416(-) | length=255			0.152697	-0.403605
GL50803_3158	GL50803_3158 | organism=Giardia_Assemblage_A_isolate_WB | product=Hypothetical protein | location=GLCHR05:3060926-3061519(-) | length=197			0.392548	-0.973577
GL50803_31833	GL50803_31833 | organism=Giardia_Assemblage_A_isolate_WB | product=hypothetical protein | location=GLCHR04:1207028-1207585(+) | length=185			0.0254951	-0.0601794
GL50803_32041	GL50803_32041 | organism=Giardia_Assemblage_A_isolate_WB | product=hypothetical protein | location=GLCHR05:2651501-2652028(-) | length=175			0.271368	0.470137
GL50803_32375	GL50803_32375 | organism=Giardia_Assemblage_A_isolate_WB | product=Trichohyalin | location=GLCHR05:4273851-4278095(-) | length=1414			0.0916629	0.316043
GL50803_3256	GL50803_3256 | organism=Giardia_Assemblage_A_isolate_WB | product=EH domain binding protein epsin 2 | location=GLCHR05:3265745-3266962(-) | length=405			0.00579555	0.0188014
GL50803_32658	GL50803_32658 | organism=Giardia_Assemblage_A_isolate_WB | product=Plasma membrane calcium-transporting ATPase 2 | location=GLCHR05:4209683-4212970(+) | length=1095			1.11003	1.5214
GL50803_32681	GL50803_32681 | organism=Giardia_Assemblage_A_isolate_WB | product=Hypothetical protein | location=GLCHR05:3270826-3278265(-) | length=2479			0.16242	-0.219398
GL50803_32778	GL50803_32778 | organism=Giardia_Assemblage_A_isolate_WB | product=Protein 21.1 | location=GLCHR01:1083611-1085377(-) | length=588			0.341412	0.692352
GL50803_32815	GL50803_32815 | organism=Giardia_Assemblage_A_isolate_WB | product=Hypothetical protein | location=GLCHR05:4391681-4393021(-) | length=446			1.04475	-0.355509
GL50803_32838	GL50803_32838 | organism=Giardia_Assemblage_A_isolate_WB | product=hypothetical protein | location=GLCHR04:1295467-1296060(-) | length=197			9.64642	7.82292
GL50803_32911	GL50803_32911 | organism=Giardia_Assemblage_A_isolate_WB | product=Hypothetical protein | location=GLCHR04:1097783-1100227(+) | length=814			0.122017	0.274638
GL50803_32999	GL50803_32999 | organism=Giardia_Assemblage_A_isolate_WB | product=Hypothetical protein | location=CH991767:1144475-1145860(+) | length=461			0.147305	0.28277
GL50803_33023	GL50803_33023 | organism=Giardia_Assemblage_A_isolate_WB | product=Hypothetical protein | location=GLCHR03:84742-85554(+) | length=270			0.791049	-0.548968
GL50803_33218	GL50803_33218 | organism=Giardia_Assemblage_A_isolate_WB | product=Dynein intermediate chain | location=GLCHR02:797338-799611(+) | length=757			0.0688811	-0.233124
GL50803_3331	GL50803_3331 | organism=Giardia_Assemblage_A_isolate_WB | product=Malate dehydrogenase | location=GLCHR02:769888-770883(+) | length=331			0.95578	0.740755
GL50803_3342	GL50803_3342 | organism=Giardia_Assemblage_A_isolate_WB | product=Hypothetical protein | location=GLCHR05:1904560-1907568(-) | length=1002			1.25524	-1.06053
GL50803_33513	GL50803_33513 | organism=Giardia_Assemblage_A_isolate_WB | product=Hypothetical protein | location=GLCHR01:743431-744900(+) | length=489			0.25067	-0.373259
GL50803_3367	GL50803_3367 | organism=Giardia_Assemblage_A_isolate_WB | product=Histone H3 | location=GLCHR03:411293-411772(-) | length=159			0.179329	0.45123
GL50803_33685	GL50803_33685 | organism=Giardia_Assemblage_A_isolate_WB | product=Hypothetical protein | location=GLCHR04:1497144-1500371(-) | length=1075			0.442479	-0.832002
GL50803_33762	GL50803_33762 | organism=Giardia_Assemblage_A_isolate_WB | product=WD-40 repeat protein | location=GLCHR02:1307572-1308477(-) | length=301			0.143996	-0.259626
GL50803_33769	GL50803_33769 | organism=Giardia_Assemblage_A_isolate_WB | product=NADH oxidase lateral transfer candidate | location=GLCHR01:307195-308649(-) | length=484			0.317876	0.691145
GL50803_33862	GL50803_33862 | organism=Giardia_Assemblage_A_isolate_WB | product=Ribosomal protein S12 | location=GLCHR05:2960508-2960885(-) | length=125			0.428399	0.905079
GL50803_33866	GL50803_33866 | organism=Giardia_Assemblage_A_isolate_WB | product=Hypothetical protein | location=CH991769:654992-657058(+) | length=688			2.0691	-2.05947
GL50803_33989	GL50803_33989 | organism=Giardia_Assemblage_A_isolate_WB | product=hypothetical protein | location=GLCHR03:1437850-1438788(-) | length=312			0.175701	-0.370898
GL50803_3409	GL50803_3409 | organism=Giardia_Assemblage_A_isolate_WB | product=Coiled-coil protein | location=GLCHR01:381665-384367(-) | length=900			1.3689	-0.995408
GL50803_34093	GL50803_34093 | organism=Giardia_Assemblage_A_isolate_WB | product=Hypothetical protein | location=GLCHR04:596559-596792(+) | length=77			0.594414	1.09046
GL50803_3419	GL50803_3419 | organism=Giardia_Assemblage_A_isolate_WB | product=Hypothetical protein | location=GLCHR04:1261191-1261712(-) | length=173			0.674923	-2.67745
GL50803_3491	GL50803_3491 | organism=Giardia_Assemblage_A_isolate_WB | product=Hypothetical protein | location=GLCHR01:62464-63300(+) | length=278			3.63539	2.03898
GL50803_3582	GL50803_3582 | organism=Giardia_Assemblage_A_isolate_WB | product=Hypothetical protein | location=GLCHR01:196648-197733(+) | length=361			1.35419	-1.15821
GL50803_3589	GL50803_3589 | organism=Giardia_Assemblage_A_isolate_WB | product=Ribosome biogenesis protein Brix | location=GLCHR04:1266177-1267223(-) | length=348			0.0198259	0.0333104
GL50803_3594	GL50803_3594 | organism=Giardia_Assemblage_A_isolate_WB | product=Hypothetical protein | location=GLCHR03:1729398-1731305(+) | length=635			0.0933081	0.210029
GL50803_36069	GL50803_36069 | organism=Giardia_Assemblage_A_isolate_WB | product=Ribosomal protein L34 | location=GLCHR04:1421273-1421635(-) | length=120			0.40459	0.910112
GL50803_3680	GL50803_3680 | organism=Giardia_Assemblage_A_isolate_WB | product=hypothetical protein | location=GLCHR05:4058758-4059117(-) | length=119			0.0610646	0.13067
GL50803_37350	GL50803_37350 | organism=Giardia_Assemblage_A_isolate_WB | product=Hypothetical protein | location=GLCHR03:1734276-1755578(-) | length=7100			0.00384953	-0.0108714
GL50803_37353	GL50803_37353 | organism=Giardia_Assemblage_A_isolate_WB | product=Ser/Thr protein kinase | location=GLCHR03:1725392-1727878(-) | length=828			1.17528	1.39984
GL50803_37452	GL50803_37452 | organism=Giardia_Assemblage_A_isolate_WB | product=Hypothetical protein | location=GLCHR02:736225-741816(-) | length=1863			0.935307	-1.50306
GL50803_3746	GL50803_3746 | organism=Giardia_Assemblage_A_isolate_WB | product=Hypothetical protein | location=GLCHR04:949930-953235(-) | length=1101			0.389837	-1.33776
GL50803_37578	GL50803_37578 | organism=Giardia_Assemblage_A_isolate_WB | product=Hypothetical protein | location=GLCHR01:725225-725470(-) | length=81			0.336748	0.58475
GL50803_37985	GL50803_37985 | organism=Giardia_Assemblage_A_isolate_WB | product=Dynein heavy chain | location=GLCHR01:1136747-1139965(+) | length=1072			0.0836827	-0.139424
GL50803_38517	GL50803_38517 | organism=Giardia_Assemblage_A_isolate_WB | product=Spindle pole protein. putative | location=GLCHR04:1937669-1943080(-) | length=1803			0.346251	-0.443377
GL50803_38519	GL50803_38519 | organism=Giardia_Assemblage_A_isolate_WB | product=Hypothetical protein | location=GLCHR04:1934994-1936838(-) | length=614			0.086734	0.334337
GL50803_3903	GL50803_3903 | organism=Giardia_Assemblage_A_isolate_WB | product=Protein 21.1 | location=GLCHR04:437146-441582(-) | length=1478			0.622865	1.27608
GL50803_3920	GL50803_3920 | organism=Giardia_Assemblage_A_isolate_WB | product=Hypothetical protein | location=GLCHR03:221710-223926(-) | length=738			0.0931088	-0.295045
GL50803_3934	GL50803_3934 | organism=Giardia_Assemblage_A_isolate_WB | product=Hypothetical protein | location=GLCHR05:2733791-2734384(-) | length=197			0.546021	-0.542878
GL50803_39483	GL50803_39483 | organism=Giardia_Assemblage_A_isolate_WB | product=Ribosomal protein S29A | location=GLCHR05:2867879-2868292(+) | length=137			0.743762	1.79866
GL50803_3957	GL50803_3957 | organism=Giardia_Assemblage_A_isolate_WB | product=Kinase. NEK | location=GLCHR05:2624672-2626897(-) | length=741			0.529597	-1.47316
GL50803_40014	GL50803_40014 | organism=Giardia_Assemblage_A_isolate_WB | product=Protein 21.1 | location=GLCHR04:1449306-1452533(+) | length=1075			0.103194	0.339617
GL50803_40016	GL50803_40016 | organism=Giardia_Assemblage_A_isolate_WB | product=Protein 21.1 | location=GLCHR04:1445522-1447501(+) | length=659			0.411472	-0.738029
GL50803_40067	GL50803_40067 | organism=Giardia_Assemblage_A_isolate_WB | product=Hypothetical protein | location=GLCHR04:434086-435549(-) | length=487			0.0273736	-0.0582153
GL50803_4018	GL50803_4018 | organism=Giardia_Assemblage_A_isolate_WB | product=Hypothetical protein | location=GLCHR05:3570448-3572286(-) | length=612			0.840168	-0.678971
GL50803_40228	GL50803_40228 | organism=Giardia_Assemblage_A_isolate_WB | product=Hypothetical protein | location=GLCHR04:1635305-1641430(+) | length=2041			0.129099	0.245078
GL50803_4026	GL50803_4026 | organism=Giardia_Assemblage_A_isolate_WB | product=Alpha-19 giardin | location=GLCHR01:149643-150959(-) | length=438			1.08805	-1.88722
GL50803_40390	GL50803_40390 | organism=Giardia_Assemblage_A_isolate_WB | product=Protein 21.1 | location=GLCHR05:2831859-2835623(-) | length=1254			0.746017	1.59426
GL50803_4043	GL50803_4043 | organism=Giardia_Assemblage_A_isolate_WB | product=Serologically defined colon cancer antigen 1 | location=GLCHR04:1387538-1390729(-) | length=1063			0.304365	-0.329196
GL50803_40496	GL50803_40496 | organism=Giardia_Assemblage_A_isolate_WB | product=Dynein heavy chain | location=GLCHR05:3589719-3604352(-) | length=4877			1.5267	-3.07841
GL50803_40517	GL50803_40517 | organism=Giardia_Assemblage_A_isolate_WB | product=Hypothetical protein | location=GLCHR01:189731-190519(+) | length=262			0.463454	-0.312106
GL50803_4063	GL50803_4063 | organism=Giardia_Assemblage_A_isolate_WB | product=Nuclear LIM interactor-interacting factor 1 | location=GLCHR01:631952-633250(+) | length=432			0.641161	0.68869
GL50803_40817	GL50803_40817 | organism=Giardia_Assemblage_A_isolate_WB | product=ACTIN | location=GLCHR02:1296903-1298030(-) | length=375			0.0812702	0.162035
GL50803_40863	GL50803_40863 | organism=Giardia_Assemblage_A_isolate_WB | product=Hypothetical protein | location=GLCHR03:1001396-1003393(-) | length=665			1.89802	1.48655
GL50803_41212	GL50803_41212 | organism=Giardia_Assemblage_A_isolate_WB | product=Hypothetical protein | location=CH991767:1106175-1110134(+) | length=1319			0.338572	-1.03871
GL50803_41369	GL50803_41369 | organism=Giardia_Assemblage_A_isolate_WB | product=Protein 21.1 | location=GLCHR03:332797-334767(+) | length=656			0.565837	-1.63061
GL50803_41512	GL50803_41512 | organism=Giardia_Assemblage_A_isolate_WB | product=Flagella associated protein | location=GLCHR05:3977816-3979759(+) | length=647			0.880942	-0.852644
GL50803_41619	GL50803_41619 | organism=Giardia_Assemblage_A_isolate_WB | product=Hypothetical protein | location=GLCHR02:1065108-1072373(-) | length=2421			0.355609	-0.673404
GL50803_4165	GL50803_4165 | organism=Giardia_Assemblage_A_isolate_WB | product=NOD3 protein. putative | location=GLCHR04:839105-842122(-) | length=1005			0.19652	0.718696
GL50803_42000	GL50803_42000 | organism=Giardia_Assemblage_A_isolate_WB | product=Coiled-coil protein | location=GLCHR05:3763281-3771053(-) | length=2590			0.455356	-1.03385
GL50803_42196	GL50803_42196 | organism=Giardia_Assemblage_A_isolate_WB | product=Coiled-coil protein | location=GLCHR03:1606265-1609291(+) | length=1008			0.0542239	-0.0781339
GL50803_42285	GL50803_42285 | organism=Giardia_Assemblage_A_isolate_WB | product=Ciliary dynein heavy chain 11 | location=GLCHR03:689789-712138(-) | length=7449			1.26012	-1.74191
GL50803_42357	GL50803_42357 | organism=Giardia_Assemblage_A_isolate_WB | product=Hypothetical protein | location=GLCHR03:1245244-1248321(-) | length=1025			0.560527	2.20572
GL50803_42442	GL50803_42442 | organism=Giardia_Assemblage_A_isolate_WB | product=Transitional endoplasmic reticulum ATPase | location=GLCHR04:1922867-1925293(+) | length=808			0.264327	-0.630302
GL50803_4259	GL50803_4259 | organism=Giardia_Assemblage_A_isolate_WB | product=Hypothetical protein | location=GLCHR01:1013990-1014841(+) | length=283			0.01466	0.0348722
GL50803_4322	GL50803_4322 | organism=Giardia_Assemblage_A_isolate_WB | product=Kinase. NEK-like | location=GLCHR04:2628035-2631046(+) | length=1003			0.25545	0.606689
GL50803_4357	GL50803_4357 | organism=Giardia_Assemblage_A_isolate_WB | product=Phosphatase. putative | location=GLCHR03:1778770-1780755(-) | length=661			0.317759	-1.27907
GL50803_4371	GL50803_4371 | organism=Giardia_Assemblage_A_isolate_WB | product=Kinesin-8 | location=GLCHR03:1385565-1387898(-) | length=777			0.214453	-0.375175
GL50803_4410	GL50803_4410 | organism=Giardia_Assemblage_A_isolate_WB | product=SALP-1 | location=GLCHR04:475295-476062(-) | length=255			1.00419	-2.06207
GL50803_4415	GL50803_4415 | organism=Giardia_Assemblage_A_isolate_WB | product=Hypothetical protein | location=GLCHR05:3088293-3089858(+) | length=521			0.405988	0.465024
GL50803_4532	GL50803_4532 | organism=Giardia_Assemblage_A_isolate_WB | product=hypothetical protein | location=GLCHR04:2253518-2256985(+) | length=1155			0.432709	-0.512106
GL50803_4547	GL50803_4547 | organism=Giardia_Assemblage_A_isolate_WB | product=Ribosomal protein S9 | location=GLCHR01:949940-950509(-) | length=189			0.549222	0.988637
GL50803_4587	GL50803_4587 | organism=Giardia_Assemblage_A_isolate_WB | product=Hypothetical protein | location=GLCHR05:4048024-4050567(-) | length=847			0.124816	-0.241642
GL50803_4590	GL50803_4590 | organism=Giardia_Assemblage_A_isolate_WB | product=Hypothetical protein | location=GLCHR05:4046528-4047322(-) | length=264			0.761148	-1.2691
GL50803_4595	GL50803_4595 | organism=Giardia_Assemblage_A_isolate_WB | product=Hypothetical protein | location=GLCHR04:2678518-2683176(-) | length=1552			0.199385	0.184784
GL50803_4624	GL50803_4624 | organism=Giardia_Assemblage_A_isolate_WB | product=Hypothetical protein | location=GLCHR03:1484315-1484719(+) | length=134			0.081981	0.101177
GL50803_4627	GL50803_4627 | organism=Giardia_Assemblage_A_isolate_WB | product=Hypothetical protein | location=GLCHR03:1484768-1487965(+) | length=1065			0.288245	0.60499
GL50803_4652	GL50803_4652 | organism=Giardia_Assemblage_A_isolate_WB | product=Ribosomal protein S16 | location=GLCHR01:702428-702904(+) | length=158			0.500942	1.02154
GL50803_4657	GL50803_4657 | organism=Giardia_Assemblage_A_isolate_WB | product=Hypothetical protein | location=GLCHR01:694019-698806(-) | length=1595			0.0715914	-0.23106
GL50803_4689	GL50803_4689 | organism=Giardia_Assemblage_A_isolate_WB | product=hypothetical protein | location=GLCHR04:2211147-2211800(-) | length=217			0.582152	-0.798463
GL50803_4690	GL50803_4690 | organism=Giardia_Assemblage_A_isolate_WB | product=Hypothetical protein | location=GLCHR04:2210609-2211184(-) | length=191			0.463577	-1.16539
GL50803_4692	GL50803_4692 | organism=Giardia_Assemblage_A_isolate_WB | product=Hypothetical protein | location=GLCHR04:2209844-2210563(-) | length=239			1.18953	-0.681657
GL50803_4708	GL50803_4708 | organism=Giardia_Assemblage_A_isolate_WB | product=Hypothetical protein | location=GLCHR03:1765501-1766976(+) | length=491			0.138419	0.214843
GL50803_4711	GL50803_4711 | organism=Giardia_Assemblage_A_isolate_WB | product=Hypothetical protein | location=GLCHR04:2695677-2696591(+) | length=304			0.459843	-0.633527
GL50803_4767	GL50803_4767 | organism=Giardia_Assemblage_A_isolate_WB | product=Protein 21.1 | location=GLCHR05:2099398-2100318(-) | length=306			0.730815	-0.942574
GL50803_4768	GL50803_4768 | organism=Giardia_Assemblage_A_isolate_WB | product=Hypothetical protein | location=GLCHR05:2100276-2102060(+) | length=594			1.25729	1.32402
GL50803_4812	GL50803_4812 | organism=Giardia_Assemblage_A_isolate_WB | product=Beta-giardin | location=GLCHR04:2015776-2016594(+) | length=272			1.04003	-1.74107
GL50803_4852	GL50803_4852 | organism=Giardia_Assemblage_A_isolate_WB | product=Hypothetical protein | location=GLCHR04:2362128-2363483(+) | length=451			0.251784	-0.751931
GL50803_4883	GL50803_4883 | organism=Giardia_Assemblage_A_isolate_WB | product=Hypothetical protein | location=GLCHR02:216233-220612(-) | length=1459			0.0382565	0.0679172
GL50803_4977	GL50803_4977 | organism=Giardia_Assemblage_A_isolate_WB | product=Kinase. NEK-frag | location=GLCHR01:88127-89284(+) | length=385			0.147233	-0.396401
GL50803_5070	GL50803_5070 | organism=Giardia_Assemblage_A_isolate_WB | product=Hypothetical protein | location=GLCHR05:1434457-1435419(+) | length=320			0.969944	-1.08497
GL50803_5167	GL50803_5167 | organism=Giardia_Assemblage_A_isolate_WB | product=hypothetical protein | location=GLCHR03:96862-98337(+) | length=491			0.0593237	-0.310195
GL50803_5183	GL50803_5183 | organism=Giardia_Assemblage_A_isolate_WB | product=Hypothetical protein | location=GLCHR05:3410142-3413099(+) | length=985			0.198056	-0.57811
GL50803_5186	GL50803_5186 | organism=Giardia_Assemblage_A_isolate_WB | product=Hypothetical protein | location=GLCHR04:1131689-1137169(+) | length=1826			0.201891	-0.434614
GL50803_5188	GL50803_5188 | organism=Giardia_Assemblage_A_isolate_WB | product=Protein 21.1 | location=GLCHR04:1138679-1140238(+) | length=519			0.879896	-1.9345
GL50803_5294	GL50803_5294 | organism=Giardia_Assemblage_A_isolate_WB | product=Protein F10G7.1 | location=GLCHR04:2240683-2243163(+) | length=826			0.470876	0.89481
GL50803_5333	GL50803_5333 | organism=Giardia_Assemblage_A_isolate_WB | product=Calmodulin | location=GLCHR05:978094-978555(-) | length=153			0.0674249	-0.144157
GL50803_5358	GL50803_5358 | organism=Giardia_Assemblage_A_isolate_WB | product=Aurora kinase | location=GLCHR05:2491922-2492857(+) | length=311			0.654689	-0.749816
GL50803_5359	GL50803_5359 | organism=Giardia_Assemblage_A_isolate_WB | product=Nucleolar protein NOP5 | location=GLCHR05:2490068-2491909(+) | length=613			1.01868	2.84117
GL50803_5375	GL50803_5375 | organism=Giardia_Assemblage_A_isolate_WB | product=Kinase. NEK | location=GLCHR04:1300517-1301734(+) | length=405			0.793402	-0.63818
GL50803_5489	GL50803_5489 | organism=Giardia_Assemblage_A_isolate_WB | product=Kinase. NEK-frag | location=GLCHR03:1283406-1285016(+) | length=536			0.41797	-0.683457
GL50803_5517	GL50803_5517 | organism=Giardia_Assemblage_A_isolate_WB | product=Ribosomal protein L37a | location=GLCHR05:3137049-3137333(+) | length=94			0.0694749	0.156755
GL50803_5533	GL50803_5533 | organism=Giardia_Assemblage_A_isolate_WB | product=DUB-1 | location=GLCHR05:4317843-4319657(+) | length=604			0.216179	0.406483
GL50803_5543	GL50803_5543 | organism=Giardia_Assemblage_A_isolate_WB | product=Hypothetical protein | location=GLCHR03:228943-233472(-) | length=1509			0.951	0.987629
GL50803_5553	GL50803_5553 | organism=Giardia_Assemblage_A_isolate_WB | product=Kinase. NEK | location=GLCHR03:403873-405474(-) | length=533			0.989414	-1.31417
GL50803_5554	GL50803_5554 | organism=Giardia_Assemblage_A_isolate_WB | product=Kinase. NEK-frag | location=GLCHR03:401603-403390(-) | length=595			0.59109	-0.717568
GL50803_5567	GL50803_5567 | organism=Giardia_Assemblage_A_isolate_WB | product=hypothetical protein | location=GLCHR02:576858-579209(-) | length=783			0.148368	0.282196
GL50803_5593	GL50803_5593 | organism=Giardia_Assemblage_A_isolate_WB | product=Ribosomal protein L11 | location=GLCHR05:3392830-3393351(-) | length=173			0.378397	0.869823
GL50803_5615	GL50803_5615 | organism=Giardia_Assemblage_A_isolate_WB | product=Hypothetical protein | location=GLCHR03:641250-642308(-) | length=352			0.322163	0.511475
GL50803_5643	GL50803_5643 | organism=Giardia_Assemblage_A_isolate_WB | product=Kinase | location=GLCHR04:2344826-2346880(+) | length=684			2.4239	-2.69323
GL50803_5648	GL50803_5648 | organism=Giardia_Assemblage_A_isolate_WB | product=Hypothetical protein | location=GLCHR05:1210189-1212855(+) | length=888			0.0509293	0.14755
GL50803_5649	GL50803_5649 | organism=Giardia_Assemblage_A_isolate_WB | product=Alpha-10 giardin | location=GLCHR05:1209188-1210174(-) | length=328			0.601474	-1.45897
GL50803_5665	GL50803_5665 | organism=Giardia_Assemblage_A_isolate_WB | product=Ubiquitin/ribosomal protein CEP52 | location=GLCHR01:1088580-1088963(+) | length=127			0.679173	1.81433
GL50803_5672	GL50803_5672 | organism=Giardia_Assemblage_A_isolate_WB | product=Hypothetical protein | location=GLCHR02:934672-937089(-) | length=805			0.0353782	0.104317
GL50803_5744	GL50803_5744 | organism=Giardia_Assemblage_A_isolate_WB | product=Sec61-alpha | location=GLCHR04:2272848-2274320(-) | length=490			1.23478	-1.4077
GL50803_5784	GL50803_5784 | organism=Giardia_Assemblage_A_isolate_WB | product=Hypothetical protein | location=GLCHR03:1042961-1046284(-) | length=1107			0.82334	-1.34703
GL50803_5785	GL50803_5785 | organism=Giardia_Assemblage_A_isolate_WB | product=Hypothetical protein | location=GLCHR03:1042209-1042889(+) | length=226			0.528053	-0.46558
GL50803_5795	GL50803_5795 | organism=Giardia_Assemblage_A_isolate_WB | product=Leucine-rich repeat protein 1 virus receptor protein | location=GLCHR02:648332-650581(+) | length=749			0.613223	0.7875
GL50803_5806	GL50803_5806 | organism=Giardia_Assemblage_A_isolate_WB | product=Protein 21.1 | location=GLCHR02:656425-658404(+) | length=659			0.314952	0.840948
GL50803_5822	GL50803_5822 | organism=Giardia_Assemblage_A_isolate_WB | product=Hypothetical protein | location=GLCHR05:3238894-3240900(+) | length=668			0.286012	0.704088
GL50803_5845	GL50803_5845 | organism=Giardia_Assemblage_A_isolate_WB | product=Ribosomal protein S8 | location=GLCHR03:910371-910895(-) | length=174			0.395902	1.11931
GL50803_5879	GL50803_5879 | organism=Giardia_Assemblage_A_isolate_WB | product=Protein 21.1 | location=GLCHR03:162664-166491(+) | length=1275			0.225012	-0.571467
GL50803_5881	GL50803_5881 | organism=Giardia_Assemblage_A_isolate_WB | product=Protein 21.1 | location=GLCHR03:158944-162483(+) | length=1179			0.0864833	0.128208
GL50803_5883	GL50803_5883 | organism=Giardia_Assemblage_A_isolate_WB | product=Hypothetical protein | location=GLCHR01:931872-933560(+) | length=562			0.864363	-1.67658
GL50803_5908	GL50803_5908 | organism=Giardia_Assemblage_A_isolate_WB | product=Hypothetical protein | location=GLCHR01:1292715-1293641(+) | length=308			1.131	0.590062
GL50803_5942	GL50803_5942 | organism=Giardia_Assemblage_A_isolate_WB | product=Polyadenylate-binding protein. putative | location=GLCHR01:642027-643355(-) | length=442			0.0160502	-0.0407685
GL50803_5947	GL50803_5947 | organism=Giardia_Assemblage_A_isolate_WB | product=Ribosomal protein L35a | location=GLCHR01:635668-636039(+) | length=123			0.0295133	-0.0359623
GL50803_5988	GL50803_5988 | organism=Giardia_Assemblage_A_isolate_WB | product=hypothetical protein | location=GLCHR03:1568651-1569361(-) | length=236			0.788089	0.653276
GL50803_6007	GL50803_6007 | organism=Giardia_Assemblage_A_isolate_WB | product=Protein 21.1 | location=GLCHR02:1361951-1364998(+) | length=1015			0.703075	-1.46813
GL50803_6022	GL50803_6022 | organism=Giardia_Assemblage_A_isolate_WB | product=Ribosomal protein S20 | location=GLCHR04:727332-727712(-) | length=126			0.391367	0.748724
GL50803_6081	GL50803_6081 | organism=Giardia_Assemblage_A_isolate_WB | product=Protein 21.1 | location=GLCHR04:1987258-1990833(+) | length=1191			0.0823209	0.301382
GL50803_6082	GL50803_6082 | organism=Giardia_Assemblage_A_isolate_WB | product=Hypothetical protein | location=GLCHR04:1990860-1998836(-) | length=2658			0.574142	1.31062
GL50803_6133	GL50803_6133 | organism=Giardia_Assemblage_A_isolate_WB | product=Ribosomal protein L35 | location=GLCHR05:4085972-4086430(-) | length=152			0.663648	-0.672643
GL50803_6135	GL50803_6135 | organism=Giardia_Assemblage_A_isolate_WB | product=Ribosomal protein S17 | location=GLCHR05:4086927-4087340(-) | length=137			0.565705	1.45134
GL50803_6170	GL50803_6170 | organism=Giardia_Assemblage_A_isolate_WB | product=Coatomer delta subunit | location=GLCHR05:4034674-4035582(-) | length=302			1.77187	1.90034
GL50803_6171	GL50803_6171 | organism=Giardia_Assemblage_A_isolate_WB | product=Hypothetical protein | location=GLCHR05:4035712-4036167(+) | length=151			0.658359	1.99682
GL50803_6212	GL50803_6212 | organism=Giardia_Assemblage_A_isolate_WB | product=Hypothetical protein | location=GLCHR05:3614011-3615873(+) | length=620			0.0318499	-0.0643727
GL50803_6226	GL50803_6226 | organism=Giardia_Assemblage_A_isolate_WB | product=Glycogen phosphorylase | location=GLCHR05:3185783-3188557(+) | length=924			0.503756	1.13551
GL50803_6259	GL50803_6259 | organism=Giardia_Assemblage_A_isolate_WB | product=GA binding protein beta-1 chain | location=GLCHR04:991645-992307(-) | length=220			0.0804367	-0.0870778
GL50803_6262	GL50803_6262 | organism=Giardia_Assemblage_A_isolate_WB | product=Kinesin-3 | location=GLCHR04:992926-996147(+) | length=1073			0.0638676	0.15683
GL50803_6306	GL50803_6306 | organism=Giardia_Assemblage_A_isolate_WB | product=Hypothetical protein | location=GLCHR03:926421-928547(-) | length=708			0.151286	-0.381798
GL50803_6340	GL50803_6340 | organism=Giardia_Assemblage_A_isolate_WB | product=hypothetical protein | location=GLCHR03:858974-859408(+) | length=144			0.242071	0.657639
GL50803_6342	GL50803_6342 | organism=Giardia_Assemblage_A_isolate_WB | product=Protein 21.1 | location=GLCHR03:859830-863693(-) | length=1287			0.12872	0.376067
GL50803_6367	GL50803_6367 | organism=Giardia_Assemblage_A_isolate_WB | product=Hypothetical protein | location=GLCHR03:725577-726404(+) | length=275			1.08811	2.64086
GL50803_6372	GL50803_6372 | organism=Giardia_Assemblage_A_isolate_WB | product=High cysteine protein | location=GLCHR03:720533-722134(-) | length=533			0.000507917	-0.00124756
GL50803_6404	GL50803_6404 | organism=Giardia_Assemblage_A_isolate_WB | product=Kinesin-9 | location=GLCHR04:1683697-1686000(-) | length=767			0.3099	0.403226
GL50803_6430	GL50803_6430 | organism=Giardia_Assemblage_A_isolate_WB | product=14-3-3 protein | location=GLCHR05:1524698-1525444(+) | length=248			0.123599	0.181037
GL50803_6455	GL50803_6455 | organism=Giardia_Assemblage_A_isolate_WB | product=Hypothetical protein | location=GLCHR04:561491-562825(-) | length=444			0.129178	-0.22384
GL50803_6464	GL50803_6464 | organism=Giardia_Assemblage_A_isolate_WB | product=Hypothetical protein | location=GLCHR04:577446-581231(-) | length=1261			0.698825	-0.411273
GL50803_6519	GL50803_6519 | organism=Giardia_Assemblage_A_isolate_WB | product=Hypothetical protein | location=GLCHR02:956886-957680(-) | length=264			0.313304	0.442126
GL50803_6542	GL50803_6542 | organism=Giardia_Assemblage_A_isolate_WB | product=Hypothetical protein | location=GLCHR03:1271856-1274672(-) | length=938			0.0654895	-0.272987
GL50803_6544	GL50803_6544 | organism=Giardia_Assemblage_A_isolate_WB | product=Hypothetical protein | location=GLCHR03:1270551-1271693(-) | length=380			0.0901518	0.262742
GL50803_6558	GL50803_6558 | organism=Giardia_Assemblage_A_isolate_WB | product=hypothetical protein | location=GLCHR05:1669735-1670685(-) | length=316			0.782955	-1.03841
GL50803_6617	GL50803_6617 | organism=Giardia_Assemblage_A_isolate_WB | product=Hypothetical protein | location=GLCHR03:1900925-1902613(+) | length=562			0.553178	-0.731015
GL50803_6671	GL50803_6671 | organism=Giardia_Assemblage_A_isolate_WB | product=Hypothetical protein | location=GLCHR05:2582490-2584460(+) | length=656			1.03696	1.06733
GL50803_6687	GL50803_6687 | organism=Giardia_Assemblage_A_isolate_WB | product=Glyceraldehyde 3-phosphate dehydrogenase | location=GLCHR05:3056628-3057638(-) | length=336			1.08605	1.12272
GL50803_6709	GL50803_6709 | organism=Giardia_Assemblage_A_isolate_WB | product=Hypothetical protein | location=GLCHR05:2497205-2498761(-) | length=518			0.671771	-1.5201
GL50803_6735	GL50803_6735 | organism=Giardia_Assemblage_A_isolate_WB | product=Hypothetical protein | location=GLCHR05:3774933-3777857(-) | length=974			0.330059	-0.631216
GL50803_6744	GL50803_6744 | organism=Giardia_Assemblage_A_isolate_WB | product=Centrin | location=GLCHR05:3785353-3785838(+) | length=161			0.118294	0.254874
GL50803_6751	GL50803_6751 | organism=Giardia_Assemblage_A_isolate_WB | product=Hypothetical protein | location=GLCHR03:1301589-1304669(-) | length=1026			0.717454	-1.70521
GL50803_6917	GL50803_6917 | organism=Giardia_Assemblage_A_isolate_WB | product=Hypothetical protein | location=GLCHR05:2158975-2159601(+) | length=208			0.163556	0.338332
GL50803_6927	GL50803_6927 | organism=Giardia_Assemblage_A_isolate_WB | product=hypothetical protein | location=GLCHR03:1311939-1315823(-) | length=1294			0.379009	0.754078
GL50803_6939	GL50803_6939 | organism=Giardia_Assemblage_A_isolate_WB | product=Dynein intermediate chain | location=GLCHR05:3930173-3932056(+) | length=627			1.38779	1.12307
GL50803_7031	GL50803_7031 | organism=Giardia_Assemblage_A_isolate_WB | product=Spindle pole protein. putative | location=GLCHR01:308747-311734(-) | length=995			0.158562	-0.525993
GL50803_7035	GL50803_7035 | organism=Giardia_Assemblage_A_isolate_WB | product=Hypothetical protein | location=GLCHR01:306154-307143(+) | length=329			0.0629036	-0.106914
GL50803_7082	GL50803_7082 | organism=Giardia_Assemblage_A_isolate_WB | product=Ribosomal protein S21 | location=GLCHR04:600401-600670(+) | length=89			0.0640211	0.162643
GL50803_7110	GL50803_7110 | organism=Giardia_Assemblage_A_isolate_WB | product=Ubiquitin | location=GLCHR05:1573552-1573800(+) | length=82			0.39556	-0.346542
GL50803_7126	GL50803_7126 | organism=Giardia_Assemblage_A_isolate_WB | product=Hypothetical protein | location=GLCHR02:1294037-1295311(-) | length=424			1.88582	1.34838
GL50803_7183	GL50803_7183 | organism=Giardia_Assemblage_A_isolate_WB | product=Kinase. NEK-frag | location=GLCHR03:327382-329808(-) | length=808			0.154661	-0.273739
GL50803_7188	GL50803_7188 | organism=Giardia_Assemblage_A_isolate_WB | product=Hypothetical protein | location=GLCHR05:4029727-4033038(-) | length=1103			1.55967	1.92999
GL50803_7204	GL50803_7204 | organism=Giardia_Assemblage_A_isolate_WB | product=Hypothetical protein | location=GLCHR05:2360937-2361416(-) | length=159			0.434824	-1.32505
GL50803_7207	GL50803_7207 | organism=Giardia_Assemblage_A_isolate_WB | product=Hypothetical protein | location=GLCHR05:2366342-2369518(-) | length=1058			1.67815	-3.47692
GL50803_7242	GL50803_7242 | organism=Giardia_Assemblage_A_isolate_WB | product=Hypothetical protein | location=GLCHR01:1191093-1191836(+) | length=247			0.390553	0.647037
GL50803_7244	GL50803_7244 | organism=Giardia_Assemblage_A_isolate_WB | product=Hypothetical protein | location=GLCHR01:1194573-1195151(+) | length=192			0.436441	0.910887
GL50803_7259	GL50803_7259 | organism=Giardia_Assemblage_A_isolate_WB | product=CDP-diacylglycerol-glycerol-3-phosphate 3-phosphatidyltransferase | location=GLCHR02:158347-159240(+) | length=297			0.24804	0.358795
GL50803_7261	GL50803_7261 | organism=Giardia_Assemblage_A_isolate_WB | product=Phosphatidylinositol-4-phosphate 5-kinase. putative | location=GLCHR02:156094-157230(+) | length=378			0.173215	0.205679
GL50803_7268	GL50803_7268 | organism=Giardia_Assemblage_A_isolate_WB | product=Protein 21.1 | location=GLCHR03:1523457-1526927(-) | length=1156			0.0872761	-0.438606
GL50803_7309	GL50803_7309 | organism=Giardia_Assemblage_A_isolate_WB | product=Syntaxin-like protein 1 | location=GLCHR04:396272-397153(-) | length=293			0.295068	-0.391634
GL50803_7373	GL50803_7373 | organism=Giardia_Assemblage_A_isolate_WB | product=Protein 21.1 | location=GLCHR01:531904-536589(-) | length=1561			0.124701	-0.185991
GL50803_7439	GL50803_7439 | organism=Giardia_Assemblage_A_isolate_WB | product=Ser/Thr phosphatase 2A. 65kDa reg sub A | location=GLCHR05:1456301-1458259(+) | length=652			0.415974	0.533777
GL50803_7444	GL50803_7444 | organism=Giardia_Assemblage_A_isolate_WB | product=Hypothetical protein | location=GLCHR05:1459747-1460850(-) | length=367			0.629421	-1.7626
GL50803_7514	GL50803_7514 | organism=Giardia_Assemblage_A_isolate_WB | product=Kinase. NEK | location=GLCHR01:874702-876741(-) | length=679			0.303403	0.463868
GL50803_7520	GL50803_7520 | organism=Giardia_Assemblage_A_isolate_WB | product=Hypothetical protein | location=GLCHR01:868184-869632(-) | length=482			0.530197	-1.88521
GL50803_7537	GL50803_7537 | organism=Giardia_Assemblage_A_isolate_WB | product=Kinase. CK1 Casein kinase | location=GLCHR03:281585-282790(-) | length=401			0.222769	0.392299
GL50803_7566	GL50803_7566 | organism=Giardia_Assemblage_A_isolate_WB | product=Hypothetical protein | location=GLCHR02:1172398-1173243(+) | length=281			0.612259	-1.1239
GL50803_7569	GL50803_7569 | organism=Giardia_Assemblage_A_isolate_WB | product=GTP-binding protein Sar1 | location=GLCHR02:1175035-1175610(-) | length=191			0.229626	-0.421933
GL50803_7573	GL50803_7573 | organism=Giardia_Assemblage_A_isolate_WB | product=3-hydroxy-3-methylglutaryl-coenzyme A reductase | location=GLCHR02:1181747-1184002(+) | length=751			0.490459	-0.748506
GL50803_7639	GL50803_7639 | organism=Giardia_Assemblage_A_isolate_WB | product=Hypothetical protein | location=GLCHR04:2553646-2554509(-) | length=287			0.484416	-0.550518
GL50803_7710	GL50803_7710 | organism=Giardia_Assemblage_A_isolate_WB | product=Protein 21.1 | location=GLCHR03:1248471-1250654(+) | length=727			0.441623	-0.462768
GL50803_7723	GL50803_7723 | organism=Giardia_Assemblage_A_isolate_WB | product=Hypothetical protein | location=GLCHR03:1262924-1265032(+) | length=702			0.0153405	-0.0533539
GL50803_7760	GL50803_7760 | organism=Giardia_Assemblage_A_isolate_WB | product=Sentrin | location=GLCHR05:3716097-3716405(+) | length=102			1.21628	-1.14041
GL50803_7766	GL50803_7766 | organism=Giardia_Assemblage_A_isolate_WB | product=Ribosomal protein SA | location=GLCHR05:3726722-3727459(+) | length=245			0.227901	0.475693
GL50803_7778	GL50803_7778 | organism=Giardia_Assemblage_A_isolate_WB | product=Hypothetical protein | location=GLCHR05:3976916-3977719(-) | length=267			0.676982	-0.296475
GL50803_7789	GL50803_7789 | organism=Giardia_Assemblage_A_isolate_WB | product=ADP-ribosylation factor | location=GLCHR05:3986169-3986744(+) | length=191			0.296425	-0.56356
GL50803_7796	GL50803_7796 | organism=Giardia_Assemblage_A_isolate_WB | product=Alpha-2 giardin | location=GLCHR03:111206-112096(+) | length=296			0.772764	-0.502749
GL50803_7799	GL50803_7799 | organism=Giardia_Assemblage_A_isolate_WB | product=Alpha-4 giardin | location=GLCHR03:108138-109028(+) | length=296			0.644273	-1.36269
GL50803_7825	GL50803_7825 | organism=Giardia_Assemblage_A_isolate_WB | product=Hypothetical protein | location=GLCHR01:768208-768807(+) | length=199			0.00531402	0.0143105
GL50803_7870	GL50803_7870 | organism=Giardia_Assemblage_A_isolate_WB | product=Ribosomal protein L23A | location=GLCHR04:1500461-1500886(-) | length=141			0.0773867	0.156828
GL50803_7875	GL50803_7875 | organism=Giardia_Assemblage_A_isolate_WB | product=E04F6.2 like protein | location=GLCHR04:1504578-1505294(+) | length=238			0.383588	-0.726325
GL50803_7878	GL50803_7878 | organism=Giardia_Assemblage_A_isolate_WB | product=Ribosomal protein S14 | location=GLCHR04:1507409-1507846(+) | length=145			0.0886812	0.174104
GL50803_7891	GL50803_7891 | organism=Giardia_Assemblage_A_isolate_WB | product=Hypothetical protein | location=GLCHR05:3071638-3073458(+) | length=606			0.106329	-0.491644
GL50803_7909	GL50803_7909 | organism=Giardia_Assemblage_A_isolate_WB | product=Amino acid transporter family | location=GLCHR03:1237961-1239634(-) | length=557			1.70354	2.23564
GL50803_7966	GL50803_7966 | organism=Giardia_Assemblage_A_isolate_WB | product=hypothetical protein | location=GLCHR02:729466-731193(+) | length=575			0.581454	-0.828757
GL50803_7999	GL50803_7999 | organism=Giardia_Assemblage_A_isolate_WB | product=Ribosomal protein S3 | location=GLCHR02:1088732-1089385(+) | length=217			0.263836	0.702264
GL50803_8001	GL50803_8001 | organism=Giardia_Assemblage_A_isolate_WB | product=Ribosomal protein L15 | location=GLCHR02:1087216-1087830(+) | length=204			0.231041	0.380397
GL50803_8025	GL50803_8025 | organism=Giardia_Assemblage_A_isolate_WB | product=Nuclear ATP/GTP-binding protein | location=GLCHR05:1633220-1635184(+) | length=654			0.195486	-0.461582
GL50803_8044	GL50803_8044 | organism=Giardia_Assemblage_A_isolate_WB | product=Seven transmembrane protein 1 | location=GLCHR05:817783-818739(+) | length=318			0.647541	1.04598
GL50803_8058	GL50803_8058 | organism=Giardia_Assemblage_A_isolate_WB | product=Hypothetical protein | location=GLCHR01:1438140-1439879(-) | length=579			0.0917409	-0.220362
GL50803_8064	GL50803_8064 | organism=Giardia_Assemblage_A_isolate_WB | product=Protein disulfide isomerase PDI5 | location=GLCHR01:1433477-1433881(+) | length=134			0.504806	-1.00499
GL50803_8118	GL50803_8118 | organism=Giardia_Assemblage_A_isolate_WB | product=Ribosomal protein S2 | location=GLCHR05:3165605-3166333(-) | length=242			0.121762	0.239467
GL50803_8140	GL50803_8140 | organism=Giardia_Assemblage_A_isolate_WB | product=GTP-binding protein ARD-1. putative | location=GLCHR05:3181974-3183173(-) | length=399			0.559756	-1.00952
GL50803_8148	GL50803_8148 | organism=Giardia_Assemblage_A_isolate_WB | product=hypothetical protein | location=GLCHR05:2057805-2058530(-) | length=241			6.61416	4.73401
GL50803_8152	GL50803_8152 | organism=Giardia_Assemblage_A_isolate_WB | product=Kinase. NEK | location=GLCHR05:2055340-2057085(+) | length=581			0.363052	0.542257
GL50803_8160	GL50803_8160 | organism=Giardia_Assemblage_A_isolate_WB | product=Hypothetical protein | location=GLCHR05:2049840-2050052(-) | length=70			0.511019	0.666437
GL50803_8174	GL50803_8174 | organism=Giardia_Assemblage_A_isolate_WB | product=Protein 21.1 | location=GLCHR05:1751541-1754045(-) | length=834			1.29451	-2.7561
GL50803_8217	GL50803_8217 | organism=Giardia_Assemblage_A_isolate_WB | product=Uridine kinase | location=GLCHR03:424334-426082(+) | length=582			1.91232	-2.09282
GL50803_8218	GL50803_8218 | organism=Giardia_Assemblage_A_isolate_WB | product=Kinase. NEK | location=GLCHR03:426164-429082(+) | length=972			0.983593	-1.60434
GL50803_8227	GL50803_8227 | organism=Giardia_Assemblage_A_isolate_WB | product=ATP-binding cassette protein 5 | location=GLCHR01:1419688-1422885(-) | length=1065			0.354489	0.405986
GL50803_8243	GL50803_8243 | organism=Giardia_Assemblage_A_isolate_WB | product=Hypothetical protein | location=GLCHR01:1408287-1410311(+) | length=674			0.148461	0.374794
GL50803_8358	GL50803_8358 | organism=Giardia_Assemblage_A_isolate_WB | product=Hypothetical protein | location=GLCHR04:2446113-2447507(+) | length=464			0.976025	-0.819164
GL50803_8405	GL50803_8405 | organism=Giardia_Assemblage_A_isolate_WB | product=Hypothetical protein | location=GLCHR05:1336634-1337971(+) | length=445			0.140487	0.557825
GL50803_8410	GL50803_8410 | organism=Giardia_Assemblage_A_isolate_WB | product=Hypothetical protein | location=GLCHR05:1331416-1332225(+) | length=269			0.81258	-0.791774
GL50803_8415	GL50803_8415 | organism=Giardia_Assemblage_A_isolate_WB | product=Hypothetical protein | location=GLCHR05:1320864-1322075(+) | length=403			1.69655	3.45094
GL50803_8423	GL50803_8423 | organism=Giardia_Assemblage_A_isolate_WB | product=Hypothetical protein | location=GLCHR05:1913816-1914697(+) | length=293			0.784083	-1.48782
GL50803_8429	GL50803_8429 | organism=Giardia_Assemblage_A_isolate_WB | product=Minor histocompatibility antigen H13 | location=GLCHR05:1922695-1923909(+) | length=404			1.28566	-0.98158
GL50803_8444	GL50803_8444 | organism=Giardia_Assemblage_A_isolate_WB | product=MDR-type permease | location=GLCHR05:895915-897915(+) | length=666			0.856923	1.38291
GL50803_8445	GL50803_8445 | organism=Giardia_Assemblage_A_isolate_WB | product=Kinase. NEK | location=GLCHR05:894069-895862(-) | length=597			0.19951	-0.342506
GL50803_8446	GL50803_8446 | organism=Giardia_Assemblage_A_isolate_WB | product=Hypothetical protein | location=GLCHR05:892530-894038(+) | length=502			0.0427721	0.0785947
GL50803_8460	GL50803_8460 | organism=Giardia_Assemblage_A_isolate_WB | product=Hypothetical protein | location=GLCHR03:808727-811222(+) | length=831			0.351451	-1.21849
GL50803_8462	GL50803_8462 | organism=Giardia_Assemblage_A_isolate_WB | product=Ribosomal protein L27 | location=GLCHR03:808135-808542(+) | length=135			0.218847	0.348437
GL50803_8471	GL50803_8471 | organism=Giardia_Assemblage_A_isolate_WB | product=Gp49. putative | location=GLCHR04:30419-31774(-) | length=451			0.824525	1.26909
GL50803_8496	GL50803_8496 | organism=Giardia_Assemblage_A_isolate_WB | product=Rac/Rho-like protein | location=GLCHR03:1715915-1716571(+) | length=218			0.300538	0.477026
GL50803_8513	GL50803_8513 | organism=Giardia_Assemblage_A_isolate_WB | product=ATP-binding protein | location=GLCHR02:350663-351466(-) | length=267			0.154287	0.185977
GL50803_8528	GL50803_8528 | organism=Giardia_Assemblage_A_isolate_WB | product=Hypothetical protein | location=GLCHR01:622857-624443(+) | length=528			0.167777	-0.20535
GL50803_8557	GL50803_8557 | organism=Giardia_Assemblage_A_isolate_WB | product=Hypothetical protein | location=GLCHR05:4304006-4306423(+) | length=805			0.53156	1.61398
GL50803_8586	GL50803_8586 | organism=Giardia_Assemblage_A_isolate_WB | product=Hypothetical protein | location=GLCHR02:434160-436769(+) | length=869			0.322966	0.452223
GL50803_8623	GL50803_8623 | organism=Giardia_Assemblage_A_isolate_WB | product=Hypothetical protein | location=GLCHR01:238138-239748(+) | length=536			0.0889313	0.157025
GL50803_8627	GL50803_8627 | organism=Giardia_Assemblage_A_isolate_WB | product=Hypothetical protein | location=GLCHR01:242803-243576(-) | length=257			0.394739	1.45981
GL50803_8639	GL50803_8639 | organism=Giardia_Assemblage_A_isolate_WB | product=Hypothetical protein | location=GLCHR02:221642-223036(+) | length=464			0.315412	0.643785
GL50803_86676	GL50803_86676 | organism=Giardia_Assemblage_A_isolate_WB | product=Delta giardin | location=GLCHR05:3465546-3466427(-) | length=293			1.2935	-2.85866
GL50803_86681	GL50803_86681 | organism=Giardia_Assemblage_A_isolate_WB | product=Glutaminyl-tRNA synthetase | location=GLCHR05:3469699-3471807(-) | length=702			0.0794676	-0.21972
GL50803_86761	GL50803_86761 | organism=Giardia_Assemblage_A_isolate_WB | product=LEK1 | location=GLCHR05:1584394-1586544(+) | length=716			0.0301144	0.0646605
GL50803_86815	GL50803_86815 | organism=Giardia_Assemblage_A_isolate_WB | product=Hypothetical protein | location=GLCHR04:921032-924682(+) | length=1216			0.54022	0.911458
GL50803_86855	GL50803_86855 | organism=Giardia_Assemblage_A_isolate_WB | product=Protein 21.1 | location=GLCHR04:1100266-1103601(+) | length=1111			0.268437	-0.7531
GL50803_8702	GL50803_8702 | organism=Giardia_Assemblage_A_isolate_WB | product=hypothetical protein | location=GLCHR04:368885-371089(-) | length=734			0.154075	0.184149
GL50803_87039	GL50803_87039 | organism=Giardia_Assemblage_A_isolate_WB | product=Hypothetical protein | location=GLCHR04:1545348-1554590(+) | length=3080			0.00448603	-0.0111831
GL50803_87149	GL50803_87149 | organism=Giardia_Assemblage_A_isolate_WB | product=Spindle pole protein. putative | location=GLCHR01:864455-866251(+) | length=598			0.665635	-1.00052
GL50803_8726	GL50803_8726 | organism=Giardia_Assemblage_A_isolate_WB | product=Actin related protein | location=GLCHR05:2968747-2971653(+) | length=968			0.940727	-2.25296
GL50803_8727	GL50803_8727 | organism=Giardia_Assemblage_A_isolate_WB | product=Hypothetical protein | location=GLCHR05:2971760-2975131(+) | length=1123			0.245969	-0.549295
GL50803_8741	GL50803_8741 | organism=Giardia_Assemblage_A_isolate_WB | product=Dipeptidyl-peptidase I precursor | location=GLCHR04:954390-956075(-) | length=561			1.1141	1.77016
GL50803_87446	GL50803_87446 | organism=Giardia_Assemblage_A_isolate_WB | product=ABC transporter family protein | location=GLCHR01:486650-489523(+) | length=957			1.79679	0.972824
GL50803_87492	GL50803_87492 | organism=Giardia_Assemblage_A_isolate_WB | product=hypothetical protein | location=GLCHR01:172726-173331(-) | length=201			5.85279	3.26363
GL50803_87577	GL50803_87577 | organism=Giardia_Assemblage_A_isolate_WB | product=hypothetical protein | location=GLCHR04:1569923-1570831(+) | length=302			0.712181	-1.41648
GL50803_87926	GL50803_87926 | organism=Giardia_Assemblage_A_isolate_WB | product=Hypothetical protein | location=GLCHR03:1145313-1146602(+) | length=429			0.112357	0.299469
GL50803_87928	GL50803_87928 | organism=Giardia_Assemblage_A_isolate_WB | product=Kinase. NEK | location=GLCHR03:1146749-1148146(-) | length=465			0.211516	-0.462416
GL50803_8794	GL50803_8794 | organism=Giardia_Assemblage_A_isolate_WB | product=Nucleolar GAR1-like protein. putative | location=GLCHR02:591354-591905(+) | length=183			0.314404	1.06562
GL50803_87945	GL50803_87945 | organism=Giardia_Assemblage_A_isolate_WB | product=Kinase. NEK | location=GLCHR03:1161320-1169011(-) | length=2563			0.684944	-1.19308
GL50803_8805	GL50803_8805 | organism=Giardia_Assemblage_A_isolate_WB | product=Kinase. SCY1 | location=GLCHR02:607433-610243(-) | length=936			0.631682	-1.83873
GL50803_88071	GL50803_88071 | organism=Giardia_Assemblage_A_isolate_WB | product=Protein 21.1 | location=GLCHR03:887087-889258(-) | length=723			0.375227	-0.596547
GL50803_8820	GL50803_8820 | organism=Giardia_Assemblage_A_isolate_WB | product=Spindle pole protein. putative | location=GLCHR05:1543866-1546964(-) | length=1032			0.311382	0.956207
GL50803_8821	GL50803_8821 | organism=Giardia_Assemblage_A_isolate_WB | product=Hypothetical protein | location=GLCHR05:1547001-1547690(-) | length=229			2.23798	1.24093
GL50803_88369	GL50803_88369 | organism=Giardia_Assemblage_A_isolate_WB | product=Protein 21.1 | location=GLCHR04:2125770-2128301(-) | length=843			3.35507	-3.35297
GL50803_8850	GL50803_8850 | organism=Giardia_Assemblage_A_isolate_WB | product=Protein 21.1 | location=GLCHR02:1372937-1375192(+) | length=751			0.534676	-1.50745
GL50803_8855	GL50803_8855 | organism=Giardia_Assemblage_A_isolate_WB | product=P115. putative | location=GLCHR01:456365-459163(-) | length=932			0.75952	-1.10673
GL50803_8865	GL50803_8865 | organism=Giardia_Assemblage_A_isolate_WB | product=Hypothetical protein | location=GLCHR01:470931-472145(+) | length=404			0.814121	-0.904752
GL50803_88765	GL50803_88765 | organism=Giardia_Assemblage_A_isolate_WB | product=Cytosolic HSP70 | location=GLCHR01:313398-315392(+) | length=664			0.933951	0.734653
GL50803_8883	GL50803_8883 | organism=Giardia_Assemblage_A_isolate_WB | product=Hypothetical protein | location=GLCHR04:1327288-1328670(+) | length=460			0.288725	-1.16381
GL50803_8886	GL50803_8886 | organism=Giardia_Assemblage_A_isolate_WB | product=Kinesin-14 | location=GLCHR04:1335486-1337363(-) | length=625			0.112184	-0.265697
GL50803_88888	GL50803_88888 | organism=Giardia_Assemblage_A_isolate_WB | product=Hypothetical protein | location=GLCHR05:3784068-3785246(-) | length=392			0.942539	1.58868
GL50803_8903	GL50803_8903 | organism=Giardia_Assemblage_A_isolate_WB | product=Copine I | location=GLCHR01:439336-440100(+) | length=254			0.530538	0.659263
GL50803_8917	GL50803_8917 | organism=Giardia_Assemblage_A_isolate_WB | product=Mu adaptin | location=GLCHR05:2380853-2382157(+) | length=434			0.241242	-0.445735
GL50803_89285	GL50803_89285 | organism=Giardia_Assemblage_A_isolate_WB | product=Hypothetical protein | location=GLCHR01:1046949-1048190(+) | length=413			0.0870389	-0.135287
GL50803_8949	GL50803_8949 | organism=Giardia_Assemblage_A_isolate_WB | product=Protein 21.1 | location=GLCHR02:418816-422799(-) | length=1327			1.10291	-2.06736
GL50803_8955	GL50803_8955 | organism=Giardia_Assemblage_A_isolate_WB | product=Hypothetical protein | location=GLCHR01:395057-397213(+) | length=718			0.160809	-0.480099
GL50803_8974	GL50803_8974 | organism=Giardia_Assemblage_A_isolate_WB | product=Hypothetical protein | location=GLCHR01:410701-411228(-) | length=175			0.448349	-0.684012
GL50803_8978	GL50803_8978 | organism=Giardia_Assemblage_A_isolate_WB | product=4-alpha-glucanotransferase | location=GLCHR03:890143-893790(-) | length=1215			0.557467	1.04875
GL50803_89828	GL50803_89828 | organism=Giardia_Assemblage_A_isolate_WB | product=Hypothetical protein | location=GLCHR05:2068531-2070777(-) | length=748			0.451216	-0.91045
GL50803_8983	GL50803_8983 | organism=Giardia_Assemblage_A_isolate_WB | product=Protein 21.1 | location=GLCHR03:878516-881689(-) | length=1057			0.105483	0.356091
GL50803_89887	GL50803_89887 | organism=Giardia_Assemblage_A_isolate_WB | product=Nucleolar GTP-binding protein 2 | location=GLCHR05:2003305-2005518(-) | length=737			0.912106	1.9062
GL50803_9030	GL50803_9030 | organism=Giardia_Assemblage_A_isolate_WB | product=Protein 21.1 | location=GLCHR05:1404750-1405742(-) | length=330			0.267026	1.03734
GL50803_90418	GL50803_90418 | organism=Giardia_Assemblage_A_isolate_WB | product=Hypothetical protein | location=GLCHR01:1270105-1273020(-) | length=971			0.350441	0.698073
GL50803_9062	GL50803_9062 | organism=Giardia_Assemblage_A_isolate_WB | product=Long chain fatty acid CoA ligase 5 | location=GLCHR02:1442704-1445265(-) | length=853			0.547983	0.999494
GL50803_90665	GL50803_90665 | organism=Giardia_Assemblage_A_isolate_WB | product=Hypothetical protein | location=GLCHR05:3716454-3720071(-) | length=1205			0.117955	0.261084
GL50803_90950	GL50803_90950 | organism=Giardia_Assemblage_A_isolate_WB | product=ATP-dependent RNA helicase | location=GLCHR05:1736975-1739677(+) | length=900			0.324653	1.10188
GL50803_91099	GL50803_91099 | organism=Giardia_Assemblage_A_isolate_WB | product=High cysteine membrane protein Group 2 | location=GLCHR03:732639-736763(-) | length=1374			0.243527	0.24572
GL50803_91252	GL50803_91252 | organism=Giardia_Assemblage_A_isolate_WB | product=Nitric oxide synthase. inducible | location=GLCHR04:846624-848438(-) | length=604			8.72105	5.1788
GL50803_91295	GL50803_91295 | organism=Giardia_Assemblage_A_isolate_WB | product=Hypothetical protein | location=GLCHR04:1043410-1045719(-) | length=769			1.20788	1.42215
GL50803_91334	GL50803_91334 | organism=Giardia_Assemblage_A_isolate_WB | product=Kinase. NEK-frag | location=GLCHR05:4179114-4182125(-) | length=1003			1.13165	-2.8689
GL50803_9134	GL50803_9134 | organism=Giardia_Assemblage_A_isolate_WB | product=Hypothetical protein | location=GLCHR02:73453-80841(+) | length=2462			0.129388	0.248954
GL50803_91348	GL50803_91348 | organism=Giardia_Assemblage_A_isolate_WB | product=Purine nucleoside phosphorylase lateral transfer candidate | location=GLCHR05:4166070-4168487(-) | length=805			0.0832377	-0.209463
GL50803_91354	GL50803_91354 | organism=Giardia_Assemblage_A_isolate_WB | product=H-SHIPPO 1 | location=GLCHR05:4188401-4190248(-) | length=615			1.00592	-1.7858
GL50803_9143	GL50803_9143 | organism=Giardia_Assemblage_A_isolate_WB | product=Hypothetical protein | location=GLCHR05:4159721-4163026(+) | length=1101			0.475483	0.49128
GL50803_91451	GL50803_91451 | organism=Giardia_Assemblage_A_isolate_WB | product=Kinase. NEK | location=GLCHR02:733935-736187(+) | length=750			0.297849	-0.810367
GL50803_9148	GL50803_9148 | organism=Giardia_Assemblage_A_isolate_WB | product=H-SHIPPO 1 | location=GLCHR05:4168658-4169296(+) | length=212			0.509391	-1.09094
GL50803_91712	GL50803_91712 | organism=Giardia_Assemblage_A_isolate_WB | product=Amino acid transporter family | location=GLCHR05:1947230-1949353(-) | length=707			0.038577	-0.0763253
GL50803_9181	GL50803_9181 | organism=Giardia_Assemblage_A_isolate_WB | product=hypothetical protein | location=GLCHR05:3483633-3484787(+) | length=384			0.0219485	-0.0370172
GL50803_9183	GL50803_9183 | organism=Giardia_Assemblage_A_isolate_WB | product=Hypothetical protein | location=GLCHR05:3484925-3490639(+) | length=1904			0.0165126	0.0394109
GL50803_9196	GL50803_9196 | organism=Giardia_Assemblage_A_isolate_WB | product=Kinase. NEK | location=GLCHR05:2765602-2766495(-) | length=297			0.841954	-1.11054
GL50803_92031	GL50803_92031 | organism=Giardia_Assemblage_A_isolate_WB | product=RNA binding protein. putative | location=GLCHR04:2692525-2695602(-) | length=1025			0.263668	0.558126
GL50803_92132	GL50803_92132 | organism=Giardia_Assemblage_A_isolate_WB | product=Hypothetical protein | location=GLCHR05:2609289-2614331(+) | length=1680			0.229637	-0.506935
GL50803_92223	GL50803_92223 | organism=Giardia_Assemblage_A_isolate_WB | product=ABC transporter family protein | location=GLCHR02:555290-558115(-) | length=941			1.4027	1.48077
GL50803_92246	GL50803_92246 | organism=Giardia_Assemblage_A_isolate_WB | product=Cation-transporting ATPase 2. putative | location=GLCHR02:534350-538450(+) | length=1366			0.0653995	-0.136256
GL50803_92498	GL50803_92498 | organism=Giardia_Assemblage_A_isolate_WB | product=Kinase. NEK | location=GLCHR04:2531182-2533878(-) | length=898			0.558489	-1.68605
GL50803_9270	GL50803_9270 | organism=Giardia_Assemblage_A_isolate_WB | product=Dual specificity protein phosphatase CDC14A | location=GLCHR04:276551-278383(+) | length=610			0.207502	-0.870075
GL50803_92741	GL50803_92741 | organism=Giardia_Assemblage_A_isolate_WB | product=Kinase. CMGC CLK | location=GLCHR05:2313599-2314933(+) | length=444			1.01969	-1.44025
GL50803_92760	GL50803_92760 | organism=Giardia_Assemblage_A_isolate_WB | product=Hypothetical protein | location=GLCHR05:2095138-2096601(+) | length=487			0.0874096	0.331779
GL50803_9296	GL50803_9296 | organism=Giardia_Assemblage_A_isolate_WB | product=Hypothetical protein | location=GLCHR05:2426837-2427562(-) | length=241			0.0700109	0.164603
GL50803_93002	GL50803_93002 | organism=Giardia_Assemblage_A_isolate_WB | product=Hypothetical protein | location=GLCHR03:166645-173937(-) | length=2430			0.301732	0.517758
GL50803_93011	GL50803_93011 | organism=Giardia_Assemblage_A_isolate_WB | product=Protein 21.1 | location=GLCHR03:151463-154591(+) | length=1042			0.0126086	-0.0328498
GL50803_93294	GL50803_93294 | organism=Giardia_Assemblage_A_isolate_WB | product=Hypothetical protein | location=GLCHR05:2186624-2190394(-) | length=1256			0.0944682	0.29476
GL50803_93358	GL50803_93358 | organism=Giardia_Assemblage_A_isolate_WB | product=Alcohol dehydrogenase | location=GLCHR03:1463926-1466592(+) | length=888			0.278549	0.818851
GL50803_9348	GL50803_9348 | organism=Giardia_Assemblage_A_isolate_WB | product=Glutaminyl-tRNA synthetase | location=GLCHR05:3957321-3959612(-) | length=763			0.12435	0.329275
GL50803_93548	GL50803_93548 | organism=Giardia_Assemblage_A_isolate_WB | product=Phospholipase B | location=GLCHR04:2373776-2375410(+) | length=544			0.208505	0.637558
GL50803_93601	GL50803_93601 | organism=Giardia_Assemblage_A_isolate_WB | product=hypothetical protein | location=CH991768:436278-437996(+) | length=572			0.261297	0.459403
GL50803_93736	GL50803_93736 | organism=Giardia_Assemblage_A_isolate_WB | product=Dynein heavy chain | location=GLCHR02:1458451-1472772(-) | length=4773			0.668555	-1.92065
GL50803_94117	GL50803_94117 | organism=Giardia_Assemblage_A_isolate_WB | product=Hypothetical protein | location=GLCHR01:650542-657123(-) | length=2193			0.671985	-0.552442
GL50803_9413	GL50803_9413 | organism=Giardia_Assemblage_A_isolate_WB | product=Protein disulfide isomerase PDI2 | location=GLCHR04:1891048-1892397(+) | length=449			0.439272	-0.428295
GL50803_94287	GL50803_94287 | organism=Giardia_Assemblage_A_isolate_WB | product=Hypothetical protein | location=GLCHR01:983575-987861(+) | length=1428			0.622364	-1.20594
GL50803_94322	GL50803_94322 | organism=Giardia_Assemblage_A_isolate_WB | product=Spastin | location=GLCHR01:1010468-1013824(-) | length=1118			0.0102178	-0.0286686
GL50803_94440	GL50803_94440 | organism=Giardia_Assemblage_A_isolate_WB | product=Dynein heavy chain | location=GLCHR04:378995-395728(-) | length=5577			0.909072	-1.80271
GL50803_94463	GL50803_94463 | organism=Giardia_Assemblage_A_isolate_WB | product=Hypothetical protein | location=GLCHR04:412122-413564(+) | length=480			0.187853	0.314945
GL50803_94534	GL50803_94534 | organism=Giardia_Assemblage_A_isolate_WB | product=Hypothetical protein | location=GLCHR01:30297-33218(-) | length=973			0.0704691	0.329737
GL50803_94542	GL50803_94542 | organism=Giardia_Assemblage_A_isolate_WB | product=Hypothetical protein | location=GLCHR05:955060-959475(+) | length=1471			0.183405	0.441582
GL50803_94653	GL50803_94653 | organism=Giardia_Assemblage_A_isolate_WB | product=Periodic tryptophan protein 2-like protein | location=GLCHR04:141902-145420(-) | length=1172			0.00368162	-0.00572713
GL50803_9478	GL50803_9478 | organism=Giardia_Assemblage_A_isolate_WB | product=Alpha mitochondrial protein peptidase like protein | location=GLCHR01:975015-976232(-) | length=405			6.22931	5.66593
GL50803_9492	GL50803_9492 | organism=Giardia_Assemblage_A_isolate_WB | product=Coiled-coil protein | location=GLCHR04:1040410-1043304(+) | length=964			0.486177	0.96095
GL50803_9503	GL50803_9503 | organism=Giardia_Assemblage_A_isolate_WB | product=Hypothetical protein | location=GLCHR02:1401991-1402914(+) | length=307			0.0503771	-0.106575
GL50803_9515	GL50803_9515 | organism=Giardia_Assemblage_A_isolate_WB | product=Coiled-coil protein | location=GLCHR02:1413847-1417971(+) | length=1374			0.19431	-0.694752
GL50803_95192	GL50803_95192 | organism=Giardia_Assemblage_A_isolate_WB | product=Protein 21.1 | location=GLCHR03:1597805-1601245(-) | length=1146			0.110991	-0.559165
GL50803_95563	GL50803_95563 | organism=Giardia_Assemblage_A_isolate_WB | product=Phosphorylase B kinase gamma catalytic chain | location=GLCHR03:1305219-1309604(-) | length=1461			0.0396015	0.0921917
GL50803_9558	GL50803_9558 | organism=Giardia_Assemblage_A_isolate_WB | product=Rab1a | location=GLCHR04:1522714-1523352(+) | length=212			0.610642	0.427416
GL50803_95593	GL50803_95593 | organism=Giardia_Assemblage_A_isolate_WB | product=Kinase. NEK | location=GLCHR03:1279611-1280741(+) | length=376			0.558699	-0.494836
GL50803_95653	GL50803_95653 | organism=Giardia_Assemblage_A_isolate_WB | product=Coiled-coil protein | location=GLCHR05:897958-900360(+) | length=800			1.10992	-2.70058
GL50803_95661	GL50803_95661 | organism=Giardia_Assemblage_A_isolate_WB | product=Tubulin tyrosine ligase | location=GLCHR05:906912-909230(-) | length=772			0.277866	-0.290692
GL50803_95908	GL50803_95908 | organism=Giardia_Assemblage_A_isolate_WB | product=Hypothetical protein | location=GLCHR03:246825-258335(-) | length=3836			0.0572875	-0.138184
GL50803_9605	GL50803_9605 | organism=Giardia_Assemblage_A_isolate_WB | product=Hypothetical protein | location=GLCHR02:541043-542956(+) | length=637			1.17705	0.91636
GL50803_9611	GL50803_9611 | organism=Giardia_Assemblage_A_isolate_WB | product=Hypothetical protein | location=GLCHR02:546717-547358(-) | length=213			0.373347	0.923605
GL50803_9612	GL50803_9612 | organism=Giardia_Assemblage_A_isolate_WB | product=hypothetical protein | location=GLCHR02:547395-548666(-) | length=423			0.18593	-0.595869
GL50803_9618	GL50803_9618 | organism=Giardia_Assemblage_A_isolate_WB | product=Leucine-rich repeat protein | location=GLCHR02:552711-555272(+) | length=853			0.276259	-0.362945
GL50803_96306	GL50803_96306 | organism=Giardia_Assemblage_A_isolate_WB | product=Hypothetical protein | location=GLCHR04:529114-530817(+) | length=567			0.230218	0.816328
GL50803_96324	GL50803_96324 | organism=Giardia_Assemblage_A_isolate_WB | product=hypothetical protein | location=GLCHR04:530819-533830(-) | length=1003			0.0503444	-0.225287
GL50803_96363	GL50803_96363 | organism=Giardia_Assemblage_A_isolate_WB | product=Kinase. CAMKK | location=GLCHR04:605942-614107(+) | length=2721			0.31354	0.485726
GL50803_96399	GL50803_96399 | organism=Giardia_Assemblage_A_isolate_WB | product=Spindle pole body protein. putative | location=GLCHR03:1863875-1868887(-) | length=1670			0.143954	-0.253225
GL50803_96570	GL50803_96570 | organism=Giardia_Assemblage_A_isolate_WB | product=Hypothetical protein | location=GLCHR05:3146970-3151853(+) | length=1627			0.0128825	0.0575678
GL50803_96616	GL50803_96616 | organism=Giardia_Assemblage_A_isolate_WB | product=Kinase. CMGC CDKL | location=GLCHR05:1168076-1169074(-) | length=332			0.177428	0.308523
GL50803_96670	GL50803_96670 | organism=Giardia_Assemblage_A_isolate_WB | product=Potassium-transporting ATPase alpha chain 1 | location=GLCHR02:1325350-1329357(+) | length=1335			0.601996	1.01284
GL50803_96818	GL50803_96818 | organism=Giardia_Assemblage_A_isolate_WB | product=Hypothetical protein | location=GLCHR02:1387956-1389419(+) | length=487			0.380173	-0.853779
GL50803_9719	GL50803_9719 | organism=Giardia_Assemblage_A_isolate_WB | product=NADH oxidase | location=GLCHR05:2174947-2176236(+) | length=429			0.0505957	0.0623716
GL50803_9720	GL50803_9720 | organism=Giardia_Assemblage_A_isolate_WB | product=Protein 21.1 | location=GLCHR05:2176256-2179330(-) | length=1024			0.187038	0.53504
GL50803_97219	GL50803_97219 | organism=Giardia_Assemblage_A_isolate_WB | product=Fibrillarin-like pre-rRNA processing protein Narcisi et al | location=GLCHR05:4262865-4263848(-) | length=327			0.574578	0.864906
GL50803_9751	GL50803_9751 | organism=Giardia_Assemblage_A_isolate_WB | product=Chaperone protein dnaJ | location=GLCHR05:3754535-3755578(+) | length=347			0.140515	-0.165518
GL50803_97741	GL50803_97741 | organism=Giardia_Assemblage_A_isolate_WB | product=Hypothetical protein | location=GLCHR02:1379942-1380580(+) | length=212			1.31735	1.07681
GL50803_9780	GL50803_9780 | organism=Giardia_Assemblage_A_isolate_WB | product=Hypothetical protein | location=GLCHR04:23398-24147(+) | length=249			0.0473123	-0.0990101
GL50803_98054	GL50803_98054 | organism=Giardia_Assemblage_A_isolate_WB | product=Heat shock protein HSP 90-alpha | location=GLCHR05:2514317-2515447(+) | length=376			0.108892	0.208218
GL50803_98056	GL50803_98056 | organism=Giardia_Assemblage_A_isolate_WB | product=Ribosomal protein L17 | location=GLCHR05:3739089-3739583(+) | length=164			0.339845	1.23632
GL50803_9808	GL50803_9808 | organism=Giardia_Assemblage_A_isolate_WB | product=Chaperone protein DnaJ | location=GLCHR05:1713531-1714760(-) | length=409			0.26005	-0.383532
GL50803_9810	GL50803_9810 | organism=Giardia_Assemblage_A_isolate_WB | product=Ribosomal protein L44 | location=GLCHR05:1714863-1715183(-) | length=106			0.0721568	0.159451
GL50803_9827	GL50803_9827 | organism=Giardia_Assemblage_A_isolate_WB | product=Thioredoxin reductase | location=GLCHR02:678256-679200(-) | length=314			1.85552	1.73904
GL50803_9848	GL50803_9848 | organism=Giardia_Assemblage_A_isolate_WB | product=Dynein light chain | location=GLCHR01:809935-810204(-) | length=89			0.0783561	-0.210655
GL50803_9861	GL50803_9861 | organism=Giardia_Assemblage_A_isolate_WB | product=Hypothetical protein | location=GLCHR01:793818-794975(-) | length=385			0.872557	2.33868
GL50803_9909	GL50803_9909 | organism=Giardia_Assemblage_A_isolate_WB | product=Pyruvate. phosphate dikinase | location=GLCHR04:1607101-1609755(-) | length=884			0.0946685	0.323548
GL50803_9913	GL50803_9913 | organism=Giardia_Assemblage_A_isolate_WB | product=hypothetical protein | location=GLCHR04:1602572-1603930(-) | length=452			0.680515	-0.746356
XP_037902245.1BolA-likeprotein[Giardiaintestinalis]	XP_037902245.1 BolA-like protein [Giardia intestinalis]			5.8676	14.742

## Sheet: Grx5_signif
annotation	Majority protein IDs	Fasta headers	Grx5: Significant Class A	Grx5: Significant Class B	Grx5: -Log(P-value)	Grx5: Difference
	GL50803_10013	GL50803_10013 | organism=Giardia_Assemblage_A_isolate_WB | product=Hypothetical protein | location=GLCHR03:1210321-1210983(+) | length=220			0.96074	1.43395
	GL50803_10014	GL50803_10014 | organism=Giardia_Assemblage_A_isolate_WB | product=Hypothetical protein | location=GLCHR03:1210956-1212158(+) | length=400			0.358442	-0.523962
	GL50803_10027	GL50803_10027 | organism=Giardia_Assemblage_A_isolate_WB | product=Hypothetical protein | location=GLCHR05:1201281-1202036(+) | length=251			0.200719	-0.545892
	GL50803_10038	GL50803_10038 | organism=Giardia_Assemblage_A_isolate_WB | product=Alpha-18 giardin | location=GLCHR05:1188239-1189099(+) | length=286			0.309218	-0.496714
	GL50803_10073	GL50803_10073 | organism=Giardia_Assemblage_A_isolate_WB | product=Alpha-12 giardin | location=GLCHR05:4415435-4416406(+) | length=323			0.0530873	-0.16781
Grx5	GL50803_2013	GL50803_2013 | organism=Giardia_Assemblage_A_isolate_WB | product=Glutaredoxin-related protein | location=GLCHR01:1150793-1151401(+) | length=202	+	+	8.88808	14.95
	GL50803_100906	GL50803_100906 | organism=Giardia_Assemblage_A_isolate_WB | product=Dynein heavy chain. putative | location=GLCHR03:1910353-1927005(+) | length=5550			0.440433	0.816386
	GL50803_10091	GL50803_10091 | organism=Giardia_Assemblage_A_isolate_WB | product=Ribosomal protein L23 | location=GLCHR05:1285238-1285666(-) | length=142			0.0208341	0.0530901
	GL50803_101074	GL50803_101074 | organism=Giardia_Assemblage_A_isolate_WB | product=VSP with INR | location=GLCHR03:76224-78443(+) | length=739			0.383553	-1.00545
	GL50803_101168	GL50803_101168 | organism=Giardia_Assemblage_A_isolate_WB | product=Protein 21.1 | location=GLCHR04:463925-467290(+) | length=1121			0.0126191	-0.0357407
	GL50803_101212	GL50803_101212 | organism=Giardia_Assemblage_A_isolate_WB | product=Hypothetical protein | location=GLCHR04:600746-605905(-) | length=1719			0.337379	0.483478
	GL50803_101260	GL50803_101260 | organism=Giardia_Assemblage_A_isolate_WB | product=Hypothetical protein | location=GLCHR04:2216879-2218642(-) | length=587			0.720813	1.3061
	GL50803_136021;GL50803_136020;GL50803_101291	GL50803_136021 | organism=Giardia_Assemblage_A_isolate_WB | product=Beta tubulin | location=GLCHR05:3630334-3631677(+) | length=447;GL50803_136020 | organism=Giardia_Assemblage_A_isolate_WB | product=Beta tubulin | location=GLCHR05:3625697-3627040(-) | len			0.0351674	-0.0454346
	GL50803_101326	GL50803_101326 | organism=Giardia_Assemblage_A_isolate_WB | product=Hypothetical protein | location=GLCHR04:1543814-1544776(+) | length=320			0.677016	1.46404
	GL50803_101450	GL50803_101450 | organism=Giardia_Assemblage_A_isolate_WB | product=Protein 21.1 | location=GLCHR03:1089913-1091448(+) | length=511			0.0749974	-0.123854
	GL50803_10167	GL50803_10167 | organism=Giardia_Assemblage_A_isolate_WB | product=Coiled-coil protein | location=GLCHR03:1540416-1543988(+) | length=1190			0.791016	2.22072
IscS	GL50803_14519	GL50803_14519 | organism=Giardia_Assemblage_A_isolate_WB | product=Cysteine desulfurase | location=GLCHR03:1250752-1252053(+) | length=433	+	+	9.55264	10.3065
	GL50803_101824	GL50803_101824 | organism=Giardia_Assemblage_A_isolate_WB | product=Hypothetical protein | location=CH991761:252806-255397(-) | length=863			0.165644	-0.252875
	GL50803_101866	GL50803_101866 | organism=Giardia_Assemblage_A_isolate_WB | product=Kinase. NEK | location=GLCHR04:2551205-2553634(+) | length=809			1.01753	1.76837
	GL50803_10196	GL50803_10196 | organism=Giardia_Assemblage_A_isolate_WB | product=Hypothetical protein | location=GLCHR01:725572-726066(+) | length=164			1.06736	2.15249
	GL50803_102022	GL50803_102022 | organism=Giardia_Assemblage_A_isolate_WB | product=Hypothetical protein | location=GLCHR05:4333683-4336562(+) | length=959			0.38943	-1.3286
	GL50803_102023	GL50803_102023 | organism=Giardia_Assemblage_A_isolate_WB | product=Protein 21.1 | location=GLCHR05:4336611-4339124(-) | length=837			0.563596	1.67154
	GL50803_102101	GL50803_102101 | organism=Giardia_Assemblage_A_isolate_WB | product=Kinesin-3 | location=GLCHR04:998288-1001368(+) | length=1026			0.267108	0.285651
	GL50803_102108	GL50803_102108 | organism=Giardia_Assemblage_A_isolate_WB | product=Clathrin heavy chain | location=GLCHR04:1021986-1027601(+) | length=1871			0.799798	2.17116
	GL50803_102110	GL50803_102110 | organism=Giardia_Assemblage_A_isolate_WB | product=Hypothetical protein | location=GLCHR04:1034209-1036641(+) | length=810			0.55419	0.946159
	GL50803_10219	GL50803_10219 | organism=Giardia_Assemblage_A_isolate_WB | product=Protein 21.1 | location=GLCHR01:904580-908872(-) | length=1430			0.780082	2.70566
	GL50803_102248	GL50803_102248 | organism=Giardia_Assemblage_A_isolate_WB | product=Coiled-coil protein | location=GLCHR04:1752060-1755128(+) | length=1022			0.837326	1.76272
	GL50803_10232	GL50803_10232 | organism=Giardia_Assemblage_A_isolate_WB | product=Hypothetical protein | location=GLCHR03:1881450-1883459(+) | length=669			0.0115466	0.0445689
	GL50803_102438	GL50803_102438 | organism=Giardia_Assemblage_A_isolate_WB | product=Plasma membrane calcium-transporting ATPase 2 | location=GLCHR05:4213081-4215429(+) | length=782			1.07314	0.871532
	GL50803_10254	GL50803_10254 | organism=Giardia_Assemblage_A_isolate_WB | product=Dynein intermediate chain | location=GLCHR01:1333961-1336375(-) | length=804			0.238816	-0.570664
	GL50803_102722	GL50803_102722 | organism=Giardia_Assemblage_A_isolate_WB | product=Ribosome biogenesis protein BMS1 | location=GLCHR03:1319716-1323597(+) | length=1293			0.545996	1.46344
	GL50803_102728	GL50803_102728 | organism=Giardia_Assemblage_A_isolate_WB | product=Hypothetical protein | location=GLCHR03:1337434-1339299(-) | length=621			0.300703	0.684117
Nfu1	GL50803_32838	GL50803_32838 | organism=Giardia_Assemblage_A_isolate_WB | product=hypothetical protein | location=GLCHR04:1295467-1296060(-) | length=197	+	+	11.1884	9.96202
	GL50803_102921	GL50803_102921 | organism=Giardia_Assemblage_A_isolate_WB | product=hypothetical protein | location=GLCHR03:928609-930471(-) | length=620			0.80872	0.391854
	GL50803_10303	GL50803_10303 | organism=Giardia_Assemblage_A_isolate_WB | product=Hypothetical protein | location=GLCHR04:676765-677964(-) | length=399			0.342276	0.572548
	GL50803_103059	GL50803_103059 | organism=Giardia_Assemblage_A_isolate_WB | product=Dynein heavy chain | location=GLCHR02:16123-23343(-) | length=2406			0.93953	1.31926
	GL50803_103082	GL50803_103082 | organism=Giardia_Assemblage_A_isolate_WB | product=Hypothetical protein | location=GLCHR01:34869-37850(-) | length=993			0.424248	-1.04007
	GL50803_10311	GL50803_10311 | organism=Giardia_Assemblage_A_isolate_WB | product=Ornithine carbamoyltransferase | location=GLCHR03:1022938-1023921(+) | length=327			1.56838	1.17334
	GL50803_10316	GL50803_10316 | organism=Giardia_Assemblage_A_isolate_WB | product=Hypothetical protein | location=GLCHR03:1019029-1020021(+) | length=330			0.171946	0.56433
	GL50803_103164	GL50803_103164 | organism=Giardia_Assemblage_A_isolate_WB | product=H-SHIPPO 1 | location=GLCHR05:1721322-1722533(+) | length=403			0.040701	-0.152548
	GL50803_103202	GL50803_103202 | organism=Giardia_Assemblage_A_isolate_WB | product=Hypothetical protein | location=GLCHR01:773602-777687(+) | length=1361			0.110065	-0.295298
	GL50803_103437;GL50803_112682	GL50803_103437 | organism=Giardia_Assemblage_A_isolate_WB | product=Alpha-9 giardin | location=GLCHR03:63654-64559(+) | length=301;GL50803_112682 | organism=Giardia_Assemblage_A_isolate_WB | product=hypothetical protein | location=CH991763:23115-23876(+) |			0.415906	1.32259
	GL50803_15265;GL50803_103540	GL50803_15265 | organism=Giardia_Assemblage_A_isolate_WB | product=Hypothetical protein | location=GLCHR02:981926-982840(-) | length=304;GL50803_103540 | organism=Giardia_Assemblage_A_isolate_WB | product=Hypothetical protein | location=GLCHR01:680316-6812			0.0157228	0.0407085
	GL50803_10367	GL50803_10367 | organism=Giardia_Assemblage_A_isolate_WB | product=Ribosomal protein S24 | location=GLCHR04:1129929-1130327(+) | length=132			0.222764	0.884987
	GL50803_112079;GL50803_103676	GL50803_112079 | organism=Giardia_Assemblage_A_isolate_WB | product=Alpha-tubulin | location=GLCHR03:1813742-1815106(-) | length=454;GL50803_103676 | organism=Giardia_Assemblage_A_isolate_WB | product=Alpha-tubulin | location=GLCHR05:3287152-3288516(-) | l			0.216549	0.271636
	GL50803_10370	GL50803_10370 | organism=Giardia_Assemblage_A_isolate_WB | product=ATP/GTP binding protein. putative | location=GLCHR04:1125269-1126630(+) | length=453			0.493255	1.17981
	GL50803_103713	GL50803_103713 | organism=Giardia_Assemblage_A_isolate_WB | product=Protein disulfide isomerase PDI4 | location=GLCHR03:1433304-1434368(-) | length=354			0.611137	0.948904
	GL50803_103783	GL50803_103783 | organism=Giardia_Assemblage_A_isolate_WB | product=Protein 21.1 | location=GLCHR03:330614-331330(-) | length=238			0.334718	0.611539
	GL50803_103807	GL50803_103807 | organism=Giardia_Assemblage_A_isolate_WB | product=Protein 21.1 | location=GLCHR05:1980697-1983537(+) | length=946			0.517634	-1.63416
	GL50803_103810	GL50803_103810 | organism=Giardia_Assemblage_A_isolate_WB | product=Protein 21.1 | location=GLCHR05:1966122-1971743(-) | length=1873			0.388247	-1.3758
	GL50803_103838	GL50803_103838 | organism=Giardia_Assemblage_A_isolate_WB | product=Kinase. ULK | location=GLCHR02:976266-981890(-) | length=1874			0.769778	0.830486
IscU	GL50803_15196	GL50803_15196 | organism=Giardia_Assemblage_A_isolate_WB | product=NifU-like protein | location=GLCHR05:2598090-2598728(+) | length=212	+	+	8.46579	9.7645
	GL50803_104139	GL50803_104139 | organism=Giardia_Assemblage_A_isolate_WB | product=Hypothetical protein | location=GLCHR01:821999-823468(+) | length=489			0.542545	-1.06349
	GL50803_104150	GL50803_104150 | organism=Giardia_Assemblage_A_isolate_WB | product=Kinase. PLK | location=GLCHR03:1712385-1714421(-) | length=678			0.553544	1.31601
	GL50803_104173	GL50803_104173 | organism=Giardia_Assemblage_A_isolate_WB | product=Isoleucyl-tRNA synthetase | location=GLCHR04:2465183-2468680(+) | length=1165			0.161607	0.484788
	GL50803_10422	GL50803_10422 | organism=Giardia_Assemblage_A_isolate_WB | product=Hypothetical protein | location=GLCHR04:1365869-1366522(+) | length=217			0.555362	0.987384
	GL50803_104248	GL50803_104248 | organism=Giardia_Assemblage_A_isolate_WB | product=Hypothetical protein | location=GLCHR04:2633698-2634909(-) | length=403			0.1445	0.434227
	GL50803_10428	GL50803_10428 | organism=Giardia_Assemblage_A_isolate_WB | product=Ribosomal protein L10 | location=GLCHR04:1363733-1364365(-) | length=210			0.0764106	0.208684
	GL50803_10460	GL50803_10460 | organism=Giardia_Assemblage_A_isolate_WB | product=Hypothetical protein | location=GLCHR01:1217511-1219220(+) | length=569			0.0515282	-0.299505
	GL50803_104685	GL50803_104685 | organism=Giardia_Assemblage_A_isolate_WB | product=Caltractin | location=GLCHR05:1720652-1721182(-) | length=176			0.264086	0.346126
	GL50803_104866	GL50803_104866 | organism=Giardia_Assemblage_A_isolate_WB | product=GTL3 aka MD0260 | location=GLCHR02:1120344-1120928(-) | length=194			0.800913	-0.955678
	GL50803_10521	GL50803_10521 | organism=Giardia_Assemblage_A_isolate_WB | product=Arginyl-tRNA synthetase | location=GLCHR05:4285799-4287664(-) | length=621			0.127662	0.346667
	GL50803_10522	GL50803_10522 | organism=Giardia_Assemblage_A_isolate_WB | product=Hypothetical protein | location=GLCHR05:4284903-4285757(+) | length=284			0.321758	-1.26335
	GL50803_10524	GL50803_10524 | organism=Giardia_Assemblage_A_isolate_WB | product=Hypothetical protein | location=GLCHR05:4283113-4283865(-) | length=250			0.168625	0.746221
	GL50803_10527	GL50803_10527 | organism=Giardia_Assemblage_A_isolate_WB | product=Hypothetical protein | location=GLCHR05:4281015-4281962(-) | length=315			0.0761914	-0.281987
	GL50803_10570	GL50803_10570 | organism=Giardia_Assemblage_A_isolate_WB | product=FKBP-type peptidyl-prolyl cis-trans isomerase | location=GLCHR01:755256-756320(-) | length=354			0.56268	0.837977
	GL50803_10577	GL50803_10577 | organism=Giardia_Assemblage_A_isolate_WB | product=Nucleolar protein NOP5 | location=GLCHR01:745277-746773(-) | length=498			0.753216	1.05469
	GL50803_10608	GL50803_10608 | organism=Giardia_Assemblage_A_isolate_WB | product=Hypothetical protein | location=CH991761:248414-251203(-) | length=929			0.152152	-0.130193
	GL50803_10623	GL50803_10623 | organism=Giardia_Assemblage_A_isolate_WB | product=Phosphoenolpyruvate carboxykinase | location=GLCHR03:850721-852685(-) | length=654			0.47013	1.06075
	GL50803_10676	GL50803_10676 | organism=Giardia_Assemblage_A_isolate_WB | product=Hypothetical protein | location=GLCHR02:1000517-1002661(-) | length=714			0.569869	3.47003
	GL50803_1076	GL50803_1076 | organism=Giardia_Assemblage_A_isolate_WB | product=Alpha-13 giardin | location=GLCHR03:64611-65648(+) | length=345			0.68922	1.1866
	GL50803_10762	GL50803_10762 | organism=Giardia_Assemblage_A_isolate_WB | product=Hypothetical protein | location=GLCHR04:1225063-1226529(-) | length=488			0.624151	1.66105
	GL50803_10780	GL50803_10780 | organism=Giardia_Assemblage_A_isolate_WB | product=Ribosomal protein S27 | location=GLCHR04:1245273-1245647(+) | length=124			0.0218011	0.0865059
	GL50803_10808	GL50803_10808 | organism=Giardia_Assemblage_A_isolate_WB | product=Hypothetical protein | location=GLCHR02:475201-475887(+) | length=228			0.1879	0.253901
	GL50803_10810	GL50803_10810 | organism=Giardia_Assemblage_A_isolate_WB | product=Hypothetical protein | location=GLCHR02:474222-475061(-) | length=279			0.556504	1.38452
	GL50803_10822	GL50803_10822 | organism=Giardia_Assemblage_A_isolate_WB | product=WD-40 repeat protein family | location=GLCHR01:1299082-1300110(-) | length=342			0.402427	0.617295
	GL50803_10825	GL50803_10825 | organism=Giardia_Assemblage_A_isolate_WB | product=Coiled-coil protein | location=GLCHR01:1306507-1308729(+) | length=740			0.538009	1.58522
	GL50803_10843	GL50803_10843 | organism=Giardia_Assemblage_A_isolate_WB | product=Thymus-specific serine protease precursor | location=GLCHR01:1162137-1163705(-) | length=522			0.0177295	0.0529141
	GL50803_10853	GL50803_10853 | organism=Giardia_Assemblage_A_isolate_WB | product=hypothetical protein | location=GLCHR01:1178224-1181274(+) | length=1016			0.289655	-1.07056
	GL50803_10856	GL50803_10856 | organism=Giardia_Assemblage_A_isolate_WB | product=Alpha-snap | location=GLCHR01:1182632-1183516(+) | length=294			0.145644	0.321679
	GL50803_10870	GL50803_10870 | organism=Giardia_Assemblage_A_isolate_WB | product=Aspartyl-tRNA synthetase | location=GLCHR03:1808321-1809988(-) | length=555			0.319684	0.334416
	GL50803_10875	GL50803_10875 | organism=Giardia_Assemblage_A_isolate_WB | product=Hypothetical protein | location=GLCHR03:1802222-1805008(-) | length=928			1.41281	1.65769
	GL50803_10879	GL50803_10879 | organism=Giardia_Assemblage_A_isolate_WB | product=Hypothetical protein | location=GLCHR03:1797844-1800303(+) | length=819			0.730043	1.46843
	GL50803_10885	GL50803_10885 | organism=Giardia_Assemblage_A_isolate_WB | product=4-alpha-glucanotransferase. amylo-alpha-1.6-glucosidase | location=GLCHR03:1787030-1792225(+) | length=1731			0.268574	0.799326
	GL50803_10892	GL50803_10892 | organism=Giardia_Assemblage_A_isolate_WB | product=Hypothetical protein | location=GLCHR05:2706914-2709127(-) | length=737			0.0698533	0.18369
	GL50803_10893	GL50803_10893 | organism=Giardia_Assemblage_A_isolate_WB | product=Kinase. NEK | location=GLCHR05:2705895-2706860(+) | length=321			0.145281	0.440238
	GL50803_10911	GL50803_10911 | organism=Giardia_Assemblage_A_isolate_WB | product=Protein 21.1 | location=GLCHR05:2686379-2689537(-) | length=1052			0.0587415	0.280079
	GL50803_10919	GL50803_10919 | organism=Giardia_Assemblage_A_isolate_WB | product=Ribosomal protein S10B | location=GLCHR04:2469963-2470367(+) | length=134			0.196735	-0.548639
Cpn60	GL50803_103891	GL50803_103891 | organism=Giardia_Assemblage_A_isolate_WB | product=Chaperonin 60 | location=GLCHR02:250593-252236(-) | length=547	+	+	7.58216	9.66158
	GL50803_10976	GL50803_10976 | organism=Giardia_Assemblage_A_isolate_WB | product=Nuclear ATP/GTP-binding protein | location=GLCHR02:315994-320262(-) | length=1422			0.622853	1.00209
	GL50803_11043	GL50803_11043 | organism=Giardia_Assemblage_A_isolate_WB | product=Fructose-bisphosphate aldolase | location=GLCHR03:1152763-1153734(+) | length=323			1.56012	1.35759
	GL50803_11105	GL50803_11105 | organism=Giardia_Assemblage_A_isolate_WB | product=Hypothetical protein | location=GLCHR05:2019199-2020965(+) | length=588			0.299317	0.360526
	GL50803_11118	GL50803_11118 | organism=Giardia_Assemblage_A_isolate_WB | product=Enolase | location=GLCHR05:2034587-2035924(+) | length=445			0.524419	1.34103
	GL50803_11164	GL50803_11164 | organism=Giardia_Assemblage_A_isolate_WB | product=Protein 21.1 | location=GLCHR05:2661167-2663317(+) | length=716			0.673075	-2.43561
	GL50803_11165	GL50803_11165 | organism=Giardia_Assemblage_A_isolate_WB | product=Protein 21.1 | location=GLCHR05:2658864-2661110(+) | length=748			0.00648871	0.022155
	GL50803_11174	GL50803_11174 | organism=Giardia_Assemblage_A_isolate_WB | product=hypothetical protein | location=GLCHR05:2649943-2650950(-) | length=335			0.176077	-0.449676
	GL50803_11177	GL50803_11177 | organism=Giardia_Assemblage_A_isolate_WB | product=Kinesin-like protein | location=GLCHR05:2643246-2645000(+) | length=584			0.397728	0.703086
	GL50803_111950	GL50803_111950 | organism=Giardia_Assemblage_A_isolate_WB | product=Dynein heavy chain | location=GLCHR05:2868335-2883688(-) | length=5117			0.997258	2.29877
	GL50803_112063	GL50803_112063 | organism=Giardia_Assemblage_A_isolate_WB | product=Hypothetical protein | location=GLCHR02:1260191-1262161(-) | length=656			0.373559	-0.808004
	GL50803_11207	GL50803_11207 | organism=Giardia_Assemblage_A_isolate_WB | product=Hypothetical protein | location=GLCHR05:3323767-3325344(+) | length=525			0.275239	0.40573
	GL50803_112076	GL50803_112076 | organism=Giardia_Assemblage_A_isolate_WB | product=Kinase. CDC7 | location=GLCHR03:1821134-1826227(+) | length=1697			0.0044026	0.00598208
	GL50803_112112	GL50803_112112 | organism=Giardia_Assemblage_A_isolate_WB | product=Hypothetical protein | location=GLCHR03:1707062-1710724(-) | length=1220			0.482556	1.90707
	GL50803_112258	GL50803_112258 | organism=Giardia_Assemblage_A_isolate_WB | product=Hypothetical protein | location=GLCHR01:736666-743334(-) | length=2222			1.39143	1.8117
	GL50803_112312;GL50803_112304	GL50803_112312 | organism=Giardia_Assemblage_A_isolate_WB | product=Elongation factor 1-alpha | location=GLCHR02:65293-66621(+) | length=442;GL50803_112304 | organism=Giardia_Assemblage_A_isolate_WB | product=Elongation factor 1-alpha | location=GLCHR02:27			0.145811	-0.214975
	GL50803_112408	GL50803_112408 | organism=Giardia_Assemblage_A_isolate_WB | product=Hypothetical protein | location=GLCHR04:584076-589637(-) | length=1853			0.173759	0.292324
	GL50803_11247	GL50803_11247 | organism=Giardia_Assemblage_A_isolate_WB | product=Ribosomal protein L13a | location=GLCHR04:2660666-2661259(+) | length=197			0.534174	0.423728
	GL50803_112572	GL50803_112572 | organism=Giardia_Assemblage_A_isolate_WB | product=hypothetical protein | location=GLCHR05:2665325-2666758(+) | length=477			0.283196	1.08829
	GL50803_112729	GL50803_112729 | organism=Giardia_Assemblage_A_isolate_WB | product=Kinesin like protein | location=GLCHR05:2293087-2296413(-) | length=1108			0.168636	0.214492
	GL50803_112787	GL50803_112787 | organism=Giardia_Assemblage_A_isolate_WB | product=Hypothetical protein | location=GLCHR04:2545569-2551103(-) | length=1844			0.168911	0.524432
	GL50803_112846	GL50803_112846 | organism=Giardia_Assemblage_A_isolate_WB | product=Kinesin-3 | location=GLCHR04:1028107-1031394(-) | length=1095			0.181471	0.259461
	GL50803_11311	GL50803_11311 | organism=Giardia_Assemblage_A_isolate_WB | product=Kinase. NEK | location=GLCHR04:1410150-1411253(+) | length=367			0.000448547	-0.000587304
	GL50803_113137	GL50803_113137 | organism=Giardia_Assemblage_A_isolate_WB | product=Hypothetical protein | location=GLCHR01:1338541-1342005(-) | length=1154			0.0481967	-0.133721
	GL50803_11321	GL50803_11321 | organism=Giardia_Assemblage_A_isolate_WB | product=Hypothetical protein | location=GLCHR02:1232001-1236659(-) | length=1552			1.07115	1.3881
	GL50803_113365	GL50803_113365 | organism=Giardia_Assemblage_A_isolate_WB | product=5-3 exoribonuclease 2 | location=GLCHR04:1676804-1682674(+) | length=1956			0.284544	-0.459312
	GL50803_113456	GL50803_113456 | organism=Giardia_Assemblage_A_isolate_WB | product=Kinase. VPS15 | location=GLCHR02:525511-531777(+) | length=2088			0.137686	-0.267341
	GL50803_113480;GL50803_135873	GL50803_113480 | organism=Giardia_Assemblage_A_isolate_WB | product=Hypothetical protein | location=GLCHR03:1670269-1674069(+) | length=1266;GL50803_135873 | organism=Giardia_Assemblage_A_isolate_WB | product=Hypothetical protein | location=GLCHR03:1651945			0.378656	1.00137
	GL50803_113553	GL50803_113553 | organism=Giardia_Assemblage_A_isolate_WB | product=Kinase. NEK | location=GLCHR03:476501-478453(+) | length=650			0.178371	0.773879
Hsp70	GL50803_14581	GL50803_14581 | organism=Giardia_Assemblage_A_isolate_WB | product=Chaperone protein DnaK HSP70 | location=GLCHR03:1227021-1228943(-) | length=640	+	+	8.03633	9.53953
	GL50803_11359	GL50803_11359 | organism=Giardia_Assemblage_A_isolate_WB | product=Ribosomal protein S4 | location=GLCHR04:195899-196705(-) | length=268			0.218595	0.754431
	GL50803_113603	GL50803_113603 | organism=Giardia_Assemblage_A_isolate_WB | product=ELKS | location=GLCHR01:945014-947788(+) | length=924			0.0694018	0.290287
[truncated: 949 more rows]

## Sheet: Grx5_all
Majority protein IDs	Fasta headers	Grx5: -Log(P-value)	Grx5: Difference
[truncated: 1,069 more rows]

[truncated: 5 more sheets: Nfu1_signif, Nfu1_all, IscA_signif, IscA_all, LFQ intensities all]
