# Supplementary material for: Adaptation of the late ISC pathway in the anaerobic mitochondrial organelles of Giardia intestinalis
Source: PLoS Pathog. 2023 Oct 4;19(10):e1010773. doi: 10.1371/journal.ppat.1010773 (PMC10578589; doi:10.1371/journal.ppat.1010773)
Supplement: S2 Table — (XLSX) [file ppat.1010773.s007.xlsx]

## Sheet: Fe-S proteins of G. intestinali
ID	ANNOTATION		new genome ID	CLUSTER	PROCESS
GL50803_3042	Hybrid cluster protein lateral transfer candidate		KAE8302784.1	[4Fe-4S] or [2Fe-2S] and [4Fe-2S-2O]	redox metabolism
GL50803_6304	Fe-hydrogenase-1		KAE8302931.1	[4Fe-4S]; H-cluster	redox metabolism	CYTOSOLIC
GL50803_17063	Pyruvate-flavodoxin oxidoreductase		KAE8305341.1	[4Fe-4S]	energy metabolism	CYTOSOLIC CIA
GL50803_114609	Pyruvate-flavodoxin oxidoreductase		KAE8302379.1	[4Fe-4S]	energy metabolism	MITOSOMAL ISC
GL50803_16125	Glycerol-3-phosphate dehydrogenase		KAE8305301.1	possible [2Fe-2S]	energy metabolism	NUCLEAR
GL50803_9368	Pyruvate-formate lyase-activating enzyme		KAE8303812.1	radical SAM	energy metabolism
GL50803_6175	Nitroreductase family protein		KAE8305971.1	[4Fe-4S]	nitrogen metabolism
GL50803_22677	Nitroreductase Fd-NR2		KAE8301349.1	[4Fe-4S]	nitrogen metabolism
GL50803_9662	Ferredoxin Fd1, Fd2		KAE8305462.1	[4Fe-4S]	redox metabolism
not annotated	Ferredoxin Fd1, Fd2		KAE8305565.1	[4Fe-4S]	redox metabolism
GL50803_10329	Ferredoxin Fd3		KAE8302973.1	[4Fe-4S]	redox metabolism
GL50803_4081	hypo (4Fe-4S binding domain-containing protein)		KAE8304165.1	[4Fe-4S]	redox metabolism
GL50803_23325	hypo (4Fe4S Ferredoxin)		KAE8302926.1	[4Fe-4S]	redox metabolism
GL50803_16519	AstB/chuR-related protein		KAE8304481.1	[4Fe-4S], radical SAM	cofactor biosynthesis
GL50803_15090	L-serine dehydratase		KAE8303060.1	[4Fe-4S]	amino acid metabolism
GL50803_24662	L-serine dehydratase		KAE8302036.1	[4Fe-4S]	amino acid metabolism
GL50803_7195	Glutamate synthase		KAE8305961.1	[4Fe-4S]	amino acid metabolism
GL50803_4248	Diphthamide biosynthesis protein 1		KAE8302230.1	[4Fe-4S, radical SAM	translation
GL50803_7662	RNase L inhibitor		KAE8302264.1	[4Fe-4S]	translation
GL50803_14604	Nucleotide-binding protein 1		KAE8303238.1	CIA	CIA
GL50803_15324	Nucleotide-binding protein 1		KAE8302030.1	CIA	CIA
GL50803_10969	Nucleotide-binding protein 1		KAE8302030.1,KAE8302033.1	CIA	CIA
GL50803_33030	Nar1		KAE8303560.1	CIA	CIA
GL50803_14821	IscA (HesB domain-containing protein)		KAE8301370.1	ISC	ISC
GL50803_14519	IscS		KAE8303089.1	ISC	ISC
GL50803_27266	Fdx ([2Fe-2S] ferredoxin)		KAE8302005.1	[2Fe-2S]	ISC
GL50803_2013	Grx5 (Glutaredoxin-related protein)		KAE8301739.1	ISC	ISC
GL50803_15196	IscU (NifU-like protein)		KAE8305325.1	ISC	ISC
GL50803_32838	Nfu1		KAE8303946.1	ISC	ISC
not annotated	BolA		KAE8305271.1	ISC	ISC
GL50803_10055	DNA-directed RNA polymerase subunit D		KAE8306148.1	[4Fe-4S]	DNA replication
GL50803_6980	DNA pol/primase		KAE8305107.1	[4Fe-4S]	DNA replication
GL50803_35094	DNA polymerase delta, catalytic subunit		KAE8301383.1	[4Fe-4S]	DNA replication
GL50803_27326	DNA polymerase alpha subunit A		KAE8306027.1	[4Fe-4S]	DNA replication
GL50803_4328	TFIIH basal transcription factor complex helicase subunit		KAE8302666.1	[4Fe-4S]	transcription
GL50803_5631	TFIIH basal transcription factor complex helicase subunit		KAE8303637.1	[4Fe-4S]	transcription
GL50803_7474	DNA-directed RNA polymerase RPB3		KAE8305304.1	[4Fe-4S]	transcription
GL50803_102963	tRNA 2-methylthioadenosine synthase		KAE8302509.1	[4Fe-4S] radical SAM	tRNA modification
GL50803_16639	Histone acetyltransferase Elp3		KAE8301791.1	radical SAM	tRNA modification
GL50803_16463	RNase P RNA component/O-sialoglycoprotein endopeptidase		KAE8304959.1	[4Fe-4S]	rRNA modification
GL50803_92673	CHL1-like protein/Rad3-related DNA helicase		KAE8305683.1	[4Fe-4S]	chromosome segregation
