# Supplementary material for: Adaptation of the late ISC pathway in the anaerobic mitochondrial organelles of Giardia intestinalis
Source: PLoS Pathog. 2023 Oct 4;19(10):e1010773. doi: 10.1371/journal.ppat.1010773 (PMC10578589; doi:10.1371/journal.ppat.1010773)
Supplement: S3 Table — (XLSX) [file ppat.1010773.s008.xlsx]

## Sheet: all_20210826_Lubos
			Quantification and statistics
Majority protein IDs	Protein IDs	Fasta headers		bolA_empty fold change	-Log Student's T-test p-value bolA_empty	Mean bolA	Mediane bolA	% of valid values bolA	Number of valid values bolA	Mean empty	Mediane empty	% of valid values empty	Number of valid values empty	Peptides	Razor + unique peptides	Unique peptides	Sequence coverage [%]	Unique + razor sequence coverage [%]	Unique sequence coverage [%]	Mol. weight [kDa]	Q-value	Score	Intensity	MS/MS count	LFQ intensity bolA1	LFQ intensity bolA2	LFQ intensity bolA3	LFQ intensity empty1	LFQ intensity empty2	LFQ intensity empty3
KAE8305271.1	KAE8305271.1	KAE8305271.1 BolA-like protein [Giardia intestinalis]	NaN	NaN	0	NaN	NaN	0	0	21.7898	21.9187	100	3	5	5	5	65.9	65.9	65.9	10.144	0	13.649	106290000	13	NaN	NaN	NaN	21.5275	21.9187	21.9231
KAE8301582.1;KAE8301581.1;KAE8301552.1;KAE8301551.1	KAE8301582.1;KAE8301581.1;KAE8301552.1;KAE8301551.1	KAE8301582.1 Ankyrin repeat protein 1 [Giardia intestinalis];KAE8301581.1 Ankyrin repeat protein 1 [Giardia intestinalis];KAE8301552.1 Ankyrin repeat protein 1 [Giardia intestinalis];KAE8301551.1 Ankyrin repeat protein 1 [Giardia intestinalis]	NaN	NaN	0	19.3895	19.4172	100	3	NaN	NaN	0	0	2	2	2	7.5	7.5	7.5	29.309	0	3.6984	5816600	5	19.0955	19.6557	19.4172	NaN	NaN	NaN
KAE8301739.1	KAE8301739.1	KAE8301739.1 Glutaredoxin 5 [Giardia intestinalis]	NaN	NaN	0	19.4671	19.4671	66.6667	2	NaN	NaN	0	0	3	3	3	22.8	22.8	22.8	22.137	0	5.9715	7679800	8	19.618	NaN	19.3161	NaN	NaN	NaN
KAE8304870.1	KAE8304870.1	KAE8304870.1 hypothetical protein GL50803_0017111 [Giardia intestinalis]	NaN	NaN	0	19.6143	19.6143	66.6667	2	NaN	NaN	0	0	3	3	3	36.5	36.5	36.5	18.12	0.0043478	2.3533	10286000	7	NaN	19.2601	19.9685	NaN	NaN	NaN
KAE8301623.1	KAE8301623.1	KAE8301623.1 hypothetical protein GL50803_008371 [Giardia intestinalis]	NaN	NaN	0	19.7626	19.7626	66.6667	2	NaN	NaN	0	0	3	3	3	17.2	17.2	17.2	22.976	0	4.6645	8433700	2	20.0893	NaN	19.4359	NaN	NaN	NaN
KAE8301832.1	KAE8301832.1	KAE8301832.1 hypothetical protein GL50803_0017507 [Giardia intestinalis]	NaN	NaN	0	19.8729	19.8729	66.6667	2	NaN	NaN	0	0	3	3	3	8.2	8.2	8.2	60.109	0	4.2261	6958200	3	NaN	19.4772	20.2687	NaN	NaN	NaN
KAE8304360.1	KAE8304360.1	KAE8304360.1 hypothetical protein GL50803_0014252 [Giardia intestinalis]	NaN	NaN	0	19.9359	19.9359	66.6667	2	NaN	NaN	0	0	5	5	5	20.3	20.3	20.3	42.768	0	6.8328	7341800	6	20.4142	NaN	19.4576	NaN	NaN	NaN
KAE8305746.1	KAE8305746.1	KAE8305746.1 hypothetical protein GL50803_0016342 [Giardia intestinalis]	NaN	NaN	0	20	19.9172	100	3	NaN	NaN	0	0	8	8	8	6.2	6.2	6.2	186.41	0	12.438	13497000	12	20.1986	19.8843	19.9172	NaN	NaN	NaN
KAE8302283.1	KAE8302283.1	KAE8302283.1 Pre-rRNA-processing protein TSR2 [Giardia intestinalis]	NaN	NaN	0	20.0273	19.9924	100	3	NaN	NaN	0	0	2	2	2	11.8	11.8	11.8	24.628	0.0023625	2.5852	16004000	7	20.1448	19.9445	19.9924	NaN	NaN	NaN
KAE8302325.1	KAE8302325.1	KAE8302325.1 Double-stranded DNA-binding domain-containing protein [Giardia intestinalis]	NaN	NaN	0	20.0506	20.2466	100	3	NaN	NaN	0	0	2	2	2	21.4	21.4	21.4	15.48	0	7.0316	14417000	8	20.2466	19.5925	20.3129	NaN	NaN	NaN
KAE8302970.1	KAE8302970.1	KAE8302970.1 putative tRNA methyltransferase subunit [Giardia intestinalis]	NaN	NaN	0	20.0567	19.9583	100	3	NaN	NaN	0	0	2	2	2	11.6	11.6	11.6	29.48	0	5.3698	8543900	7	19.9583	19.9281	20.2839	NaN	NaN	NaN
KAE8302010.1	KAE8302010.1	KAE8302010.1 ADP-Ribosylation Factor like protein 2b [Giardia intestinalis]	NaN	NaN	0	20.1076	20.1076	66.6667	2	NaN	NaN	0	0	4	4	4	31.5	31.5	31.5	21.796	0	12.243	26702000	10	NaN	20.2254	19.9898	NaN	NaN	NaN
KAE8305551.1	KAE8305551.1	KAE8305551.1 Ankyrin repeat protein 1 [Giardia intestinalis]	NaN	NaN	0	20.1409	19.9922	100	3	NaN	NaN	0	0	2	2	2	11.7	11.7	11.7	24.144	0.0010366	2.9812	11439000	3	19.9922	19.9425	20.4881	NaN	NaN	NaN
KAE8302377.1	KAE8302377.1	KAE8302377.1 hypothetical protein GL50803_0010025 [Giardia intestinalis]	NaN	NaN	0	20.1709	20.1709	66.6667	2	NaN	NaN	0	0	3	3	3	16.2	16.2	16.2	27.232	0	7.8673	11548000	6	NaN	20.2411	20.1007	NaN	NaN	NaN
KAE8301747.1	KAE8301747.1	KAE8301747.1 Transmembrane domain-containing protein [Giardia intestinalis]	NaN	NaN	0	20.2287	20.2287	66.6667	2	NaN	NaN	0	0	4	4	4	5.6	5.6	5.6	94.395	0.0087862	1.8948	14299000	4	20.2841	NaN	20.1733	NaN	NaN	NaN
KAE8305092.1	KAE8305092.1	KAE8305092.1 Cytochrome b5-like Heme/Steroid binding domain-containing protein [Giardia intestinalis]	NaN	NaN	0	20.2702	19.9462	100	3	NaN	NaN	0	0	3	3	3	23.3	23.3	23.3	24.964	0.0088149	1.9329	7700400	5	21.1172	19.9462	19.7473	NaN	NaN	NaN
KAE8302649.1	KAE8302649.1	KAE8302649.1 Zinc finger protein [Giardia intestinalis]	NaN	NaN	0	20.295	20.295	66.6667	2	NaN	NaN	0	0	2	2	2	5.4	5.4	5.4	53.394	0.008178	1.9693	5428400	3	NaN	20.4077	20.1823	NaN	NaN	NaN
KAE8304141.1	KAE8304141.1	KAE8304141.1 Nicotinamide N-methyltransferase [Giardia intestinalis]	NaN	NaN	0	20.3707	19.977	100	3	NaN	NaN	0	0	4	4	4	23.2	23.2	23.2	26.917	0	5.1991	14352000	5	21.242	19.977	19.8932	NaN	NaN	NaN
KAE8304513.1	KAE8304513.1	KAE8304513.1 Neurogenic locus notch-like protein [Giardia intestinalis]	NaN	NaN	0	20.4317	20.3877	100	3	NaN	NaN	0	0	6	6	6	7.7	7.7	7.7	118.82	0	6.4696	13150000	9	20.5609	20.3877	20.3465	NaN	NaN	NaN
KAE8302019.1	KAE8302019.1	KAE8302019.1 hypothetical protein GL50803_0013690 [Giardia intestinalis]	NaN	NaN	0	20.4628	20.4628	66.6667	2	NaN	NaN	0	0	5	5	5	43.4	43.4	43.4	23.056	0	9.3766	17035000	11	NaN	20.2635	20.6621	NaN	NaN	NaN
KAE8302432.1	KAE8302432.1	KAE8302432.1 hypothetical protein GL50803_0011341 [Giardia intestinalis]	NaN	NaN	0	20.5188	20.3701	100	3	NaN	NaN	0	0	2	2	2	40.5	40.5	40.5	8.8741	0	5.0422	19822000	8	20.9112	20.3701	20.2753	NaN	NaN	NaN
KAE8301331.1	KAE8301331.1	KAE8301331.1 hypothetical protein GL50803_0028064 [Giardia intestinalis]	NaN	NaN	0	20.5766	20.6296	100	3	NaN	NaN	0	0	2	2	2	17.6	17.6	17.6	16.727	0.00035014	3.2183	32216000	3	20.6737	20.4263	20.6296	NaN	NaN	NaN
KAE8304090.1	KAE8304090.1	KAE8304090.1 hypothetical protein GL50803_009916 [Giardia intestinalis]	NaN	NaN	0	20.5954	20.6895	100	3	NaN	NaN	0	0	4	4	4	38	38	38	24.417	0	19.172	18705000	13	20.7186	20.6895	20.3781	NaN	NaN	NaN
KAE8301356.1	KAE8301356.1	KAE8301356.1 putative U2 small nuclear ribonucleoprotein A [Giardia intestinalis]	NaN	NaN	0	20.6115	20.6755	100	3	NaN	NaN	0	0	5	5	5	13.8	13.8	13.8	44.307	0	3.5116	46700000	6	20.6755	20.2984	20.8607	NaN	NaN	NaN
KAE8301659.1	KAE8301659.1	KAE8301659.1 hypothetical protein GL50803_004571 [Giardia intestinalis]	NaN	NaN	0	20.6148	20.7436	100	3	NaN	NaN	0	0	4	4	4	37.4	37.4	37.4	19.183	0	8.0091	17355000	14	20.8053	20.7436	20.2956	NaN	NaN	NaN
KAE8301751.1	KAE8301751.1	KAE8301751.1 hypothetical protein GL50803_0010850 [Giardia intestinalis]	NaN	NaN	0	20.6307	20.5962	100	3	NaN	NaN	0	0	6	6	6	50	50	50	14.386	0	9.354	23862000	13	20.4221	20.8739	20.5962	NaN	NaN	NaN
KAE8304718.1	KAE8304718.1	KAE8304718.1 Dynein light chain [Giardia intestinalis]	NaN	NaN	0	20.6908	20.6908	66.6667	2	NaN	NaN	0	0	4	4	4	31.2	31.2	31.2	19.203	0	5.8048	9545500	6	21.278	NaN	20.1035	NaN	NaN	NaN
KAE8303964.1	KAE8303964.1	KAE8303964.1 hypothetical protein GL50803_008890 [Giardia intestinalis]	NaN	NaN	0	20.7173	20.7173	66.6667	2	NaN	NaN	0	0	4	4	4	10.5	10.5	10.5	58.496	0	8.3406	23772000	7	NaN	20.69	20.7445	NaN	NaN	NaN
KAE8306132.1	KAE8306132.1	KAE8306132.1 Dual specificity protein phosphatase 12 [Giardia intestinalis]	NaN	NaN	0	20.7238	20.7847	100	3	NaN	NaN	0	0	3	3	3	45.9	45.9	45.9	13.398	0	5.4434	21219000	6	20.7847	20.8852	20.5015	NaN	NaN	NaN
KAE8304802.1	KAE8304802.1	KAE8304802.1 Phosphoglycolate phosphatase [Giardia intestinalis]	NaN	NaN	0	20.7288	20.6546	100	3	NaN	NaN	0	0	4	4	4	36.5	36.5	36.5	25.58	0	20.595	13114000	10	20.6546	20.5185	21.0135	NaN	NaN	NaN
KAE8302815.1	KAE8302815.1	KAE8302815.1 Kelch motif-containing protein [Giardia intestinalis]	NaN	NaN	0	20.7515	20.7515	66.6667	2	NaN	NaN	0	0	2	2	2	13.1	13.1	13.1	41.163	0.001032	2.9007	16421000	5	NaN	20.9307	20.5723	NaN	NaN	NaN
KAE8302909.1	KAE8302909.1	KAE8302909.1 hypothetical protein GL50803_008979 [Giardia intestinalis]	NaN	NaN	0	20.7917	20.7434	100	3	NaN	NaN	0	0	2	2	2	19.3	19.3	19.3	13.713	0.0023617	2.5795	10979000	6	20.7434	20.3178	21.3138	NaN	NaN	NaN
KAE8303525.1	KAE8303525.1	KAE8303525.1 tRNA-dihydrouridine synthase 1 [Giardia intestinalis]	NaN	NaN	0	20.7993	20.8123	100	3	NaN	NaN	0	0	3	3	3	14.5	14.5	14.5	44.895	0.0010323	2.9043	31524000	4	20.8123	20.2308	21.3548	NaN	NaN	NaN
KAE8305470.1	KAE8305470.1	KAE8305470.1 Calmodulin [Giardia intestinalis]	NaN	NaN	0	20.8727	20.8727	66.6667	2	NaN	NaN	0	0	3	3	3	26.7	26.7	26.7	17.999	0	12.043	18325000	13	21.4931	NaN	20.2523	NaN	NaN	NaN
KAE8304481.1	KAE8304481.1	KAE8304481.1 AstB/chuR-related protein [Giardia intestinalis]	NaN	NaN	0	20.916	20.9696	100	3	NaN	NaN	0	0	7	7	7	26.3	26.3	26.3	42.225	0	11.576	26167000	17	21.1212	20.9696	20.6572	NaN	NaN	NaN
KAE8303228.1	KAE8303228.1	KAE8303228.1 AAA domain-containing protein [Giardia intestinalis]	NaN	NaN	0	20.9771	20.8441	100	3	NaN	NaN	0	0	10	10	10	8.8	8.8	8.8	166.59	0	14.471	69978000	17	20.8441	20.4536	21.6336	NaN	NaN	NaN
KAE8301389.1	KAE8301389.1	KAE8301389.1 Kinase, NEK [Giardia intestinalis]	NaN	NaN	0	21.1158	21.1001	100	3	NaN	NaN	0	0	4	4	4	10.8	10.8	10.8	61.981	0	9.183	29798000	12	21.2045	21.0429	21.1001	NaN	NaN	NaN
KAE8303058.1	KAE8303058.1	KAE8303058.1 hypothetical protein GL50803_0015089 [Giardia intestinalis]	NaN	NaN	0	21.1524	21.1524	66.6667	2	NaN	NaN	0	0	3	3	3	18.4	18.4	18.4	25.517	0.0023657	2.5961	19905000	5	NaN	20.7728	21.5319	NaN	NaN	NaN
KAE8305811.1	KAE8305811.1	KAE8305811.1 Sentrin [Giardia intestinalis]	NaN	NaN	0	21.1538	20.7862	100	3	NaN	NaN	0	0	2	2	2	26.5	26.5	26.5	11.476	0	5.3851	87276000	12	22.0814	20.7862	20.5937	NaN	NaN	NaN
KAE8302142.1	KAE8302142.1	KAE8302142.1 hypothetical protein GL50803_005568 [Giardia intestinalis]	NaN	NaN	0	21.1864	21.2597	100	3	NaN	NaN	0	0	3	3	3	37.3	37.3	37.3	17.022	0	10.563	19524000	12	21.0243	21.275	21.2597	NaN	NaN	NaN
KAE8304546.1	KAE8304546.1	KAE8304546.1 hypothetical protein GL50803_004323 [Giardia intestinalis]	NaN	NaN	0	21.1924	21.1924	66.6667	2	NaN	NaN	0	0	4	4	4	17.4	17.4	17.4	42.342	0	11.156	18708000	7	21.6925	NaN	20.6923	NaN	NaN	NaN
KAE8303080.1	KAE8303080.1	KAE8303080.1 hypothetical protein GL50803_0014583 [Giardia intestinalis]	NaN	NaN	0	21.2026	20.8991	100	3	NaN	NaN	0	0	2	2	2	12.1	12.1	12.1	19.378	0	3.9341	17828000	7	22.0895	20.8991	20.6193	NaN	NaN	NaN
KAE8301399.1	KAE8301399.1	KAE8301399.1 hypothetical protein GL50803_0035140 [Giardia intestinalis]	NaN	NaN	0	21.233	21.233	66.6667	2	NaN	NaN	0	0	6	6	6	12.1	12.1	12.1	86.802	0	4.3952	44603000	7	NaN	21.4581	21.008	NaN	NaN	NaN
KAE8303342.1	KAE8303342.1	KAE8303342.1 hypothetical protein GL50803_006615 [Giardia intestinalis]	NaN	NaN	0	21.2365	21.2365	66.6667	2	NaN	NaN	0	0	2	2	2	3.1	3.1	3.1	64.848	0.0033715	2.537	33054000	13	21.2675	NaN	21.2056	NaN	NaN	NaN
KAE8303824.1	KAE8303824.1	KAE8303824.1 Coiled-coil protein [Giardia intestinalis]	NaN	NaN	0	21.281	21.281	66.6667	2	NaN	NaN	0	0	8	8	8	9	9	9	117.29	0	9.6708	17933000	10	22.1175	NaN	20.4446	NaN	NaN	NaN
KAE8304376.1;KAE8304772.1;KAE8301343.1	KAE8304376.1;KAE8304772.1;KAE8301343.1;KAE8304653.1;KAE8302885.1;KAE8304910.1;KAE8305599.1	KAE8304376.1 Kinase, NEK [Giardia intestinalis];KAE8304772.1 Kinase, NEK [Giardia intestinalis];KAE8301343.1 Kinase, NEK [Giardia intestinalis]	NaN	NaN	0	21.3011	21.268	100	3	NaN	NaN	0	0	9	9	9	16.9	16.9	16.9	74.647	0	11.437	40944000	17	21.2341	21.268	21.4011	NaN	NaN	NaN
KAE8305916.1	KAE8305916.1	KAE8305916.1 pre-RNA processing PIH1/Nop17 family protein [Giardia intestinalis]	NaN	NaN	0	21.3202	21.3895	100	3	NaN	NaN	0	0	3	3	3	34.9	34.9	34.9	18.331	0	10.486	26781000	6	21.0823	21.4889	21.3895	NaN	NaN	NaN
KAE8301964.1	KAE8301964.1	KAE8301964.1 putative Phosphatidylinositol-4-phosphate 5-kinase [Giardia intestinalis]	NaN	NaN	0	21.3231	21.2231	100	3	NaN	NaN	0	0	7	7	7	31	31	31	42.738	0	21.47	40851000	12	21.0028	21.2231	21.7434	NaN	NaN	NaN
KAE8304549.1	KAE8304549.1	KAE8304549.1 Zinc finger protein [Giardia intestinalis]	NaN	NaN	0	21.4195	21.2187	100	3	NaN	NaN	0	0	4	4	4	10.1	10.1	10.1	53.675	0	7.3825	24340000	8	22.0002	21.0395	21.2187	NaN	NaN	NaN
KAE8303092.1	KAE8303092.1	KAE8303092.1 Transcription elongation factor Spt4 [Giardia intestinalis]	NaN	NaN	0	21.4611	21.6511	100	3	NaN	NaN	0	0	2	2	2	30.3	30.3	30.3	11.415	0	3.4862	27515000	9	21.7582	20.974	21.6511	NaN	NaN	NaN
KAE8301428.1	KAE8301428.1	KAE8301428.1 Cyclin-dependent kinases regulatory subunit [Giardia intestinalis]	NaN	NaN	0	21.5223	21.1758	100	3	NaN	NaN	0	0	2	2	2	25.9	25.9	25.9	10.357	0.0013736	2.8688	31195000	8	22.3505	21.1758	21.0406	NaN	NaN	NaN
KAE8303515.1	KAE8303515.1	KAE8303515.1 Acid phosphatase surE [Giardia intestinalis]	NaN	NaN	0	21.6217	21.4832	100	3	NaN	NaN	0	0	2	2	2	9.5	9.5	9.5	42.87	0	5.5226	24280000	8	21.254	22.128	21.4832	NaN	NaN	NaN
KAE8302834.1	KAE8302834.1	KAE8302834.1 hypothetical protein GL50803_0014182 [Giardia intestinalis]	NaN	NaN	0	21.661	21.661	66.6667	2	NaN	NaN	0	0	3	3	3	34.9	34.9	34.9	24.239	0	4.7861	22783000	4	21.8044	21.5177	NaN	NaN	NaN	NaN
KAE8304621.1	KAE8304621.1	KAE8304621.1 Ankyrin repeat protein 2 [Giardia intestinalis]	NaN	NaN	0	21.7434	21.8287	100	3	NaN	NaN	0	0	5	5	5	26.1	26.1	26.1	40.094	0	7.7083	30617000	10	21.8415	21.8287	21.5599	NaN	NaN	NaN
KAE8302520.1	KAE8302520.1	KAE8302520.1 hypothetical protein GL50803_0014967 [Giardia intestinalis]	NaN	NaN	0	21.7556	21.7462	100	3	NaN	NaN	0	0	9	9	9	67	67	67	25.824	0	20.294	61601000	20	21.7462	21.5982	21.9223	NaN	NaN	NaN
KAE8305935.1	KAE8305935.1	KAE8305935.1 NH3-dependent NAD+ synthetase [Giardia intestinalis]	NaN	NaN	0	21.7568	21.8541	100	3	NaN	NaN	0	0	2	2	2	11.5	11.5	11.5	31.501	0	4.0157	90777000	6	21.2214	22.1949	21.8541	NaN	NaN	NaN
KAE8304312.1	KAE8304312.1	KAE8304312.1 hypothetical protein GL50803_005258 [Giardia intestinalis]	NaN	NaN	0	21.7591	21.916	100	3	NaN	NaN	0	0	4	4	4	40.6	40.6	40.6	11.782	0	6.8493	53121000	12	21.331	21.916	22.0303	NaN	NaN	NaN
KAE8305768.1	KAE8305768.1	KAE8305768.1 Ankyrin repeat protein 1 [Giardia intestinalis]	NaN	NaN	0	21.76	21.76	66.6667	2	NaN	NaN	0	0	7	7	7	7.3	7.3	7.3	147.88	0	7.1934	30096000	10	22.0624	21.4576	NaN	NaN	NaN	NaN
KAE8304206.1	KAE8304206.1	KAE8304206.1 PyridoxaL 5-phosphate dependent protein [Giardia intestinalis]	NaN	NaN	0	21.8027	21.8599	100	3	NaN	NaN	0	0	8	8	8	38.5	38.5	38.5	34.139	0	23.088	67480000	22	21.8725	21.8599	21.6756	NaN	NaN	NaN
KAE8305234.1	KAE8305234.1	KAE8305234.1 Ankyrin repeat protein 1 [Giardia intestinalis]	NaN	NaN	0	22.1209	22.1708	100	3	NaN	NaN	0	0	4	4	4	19.5	19.5	19.5	49.882	0	12.714	36813000	8	21.302	22.8899	22.1708	NaN	NaN	NaN
KAE8301757.1	KAE8301757.1	KAE8301757.1 MYG1 protein [Giardia intestinalis]	NaN	NaN	0	22.189	22.2823	100	3	NaN	NaN	0	0	6	6	6	26.9	26.9	26.9	40.859	0	6.1405	42667000	10	21.9554	22.3295	22.2823	NaN	NaN	NaN
KAE8303728.1	KAE8303728.1	KAE8303728.1 Phosphatidyl synthase [Giardia intestinalis]	NaN	NaN	0	22.3345	22.3394	100	3	NaN	NaN	0	0	7	7	7	31.8	31.8	31.8	37.62	0	16.91	60547000	22	22.3394	22.5167	22.1474	NaN	NaN	NaN
KAE8306107.1	KAE8306107.1	KAE8306107.1 Phospholipid-binding copine family protein [Giardia intestinalis]	NaN	NaN	0	22.3752	22.3463	100	3	NaN	NaN	0	0	3	3	3	16.2	16.2	16.2	29.974	0.00069662	3.1079	42999000	4	22.3463	22.5864	22.193	NaN	NaN	NaN
KAE8305810.1	KAE8305810.1	KAE8305810.1 Kinase, NEK [Giardia intestinalis]	NaN	NaN	0	22.4066	22.3601	100	3	NaN	NaN	0	0	24	24	24	32.6	32.6	32.6	110.59	0	45.447	156410000	73	22.5359	22.3238	22.3601	NaN	NaN	NaN
KAE8302684.1	KAE8302684.1	KAE8302684.1 hypothetical protein GL50803_009707 [Giardia intestinalis]	NaN	NaN	0	23.1033	23.1033	66.6667	2	NaN	NaN	0	0	3	3	3	82	82	82	7.222	0	4.5859	34055000	7	23.6862	NaN	22.5204	NaN	NaN	NaN
KAE8306095.1	KAE8306095.1	KAE8306095.1 Kinase, NEK [Giardia intestinalis]	NaN	NaN	0	23.284	23.0538	100	3	NaN	NaN	0	0	4	4	4	10.8	10.8	10.8	31.688	0	5.631	132810000	10	23.0538	24.133	22.6652	NaN	NaN	NaN
KAE8304327.1	KAE8304327.1	KAE8304327.1 putative 26S proteasome regulatory subunit Rpn10 [Giardia intestinalis]	NaN	NaN	0	23.4906	23.6085	100	3	NaN	NaN	0	0	3	3	3	18.6	18.6	18.6	33.923	0	8.1329	108460000	10	23.8683	22.995	23.6085	NaN	NaN	NaN
KAE8301921.1	KAE8301921.1	KAE8301921.1 NAC domain-containing protein [Giardia intestinalis]	NaN	NaN	0	24.7128	24.5459	100	3	NaN	NaN	0	0	3	3	3	26.7	26.7	26.7	14.425	0	10.402	225740000	14	25.2303	24.3621	24.5459	NaN	NaN	NaN
KAE8305557.1	KAE8305557.1	KAE8305557.1 hypothetical protein GL50803_0041304 [Giardia intestinalis]	NaN	NaN	0	26.8757	26.7912	100	3	NaN	NaN	0	0	4	4	4	2.2	2.2	2.2	313.26	0.0056254	2.1238	3358100000	10	27.4419	26.7912	26.3941	NaN	NaN	NaN
KAE8301223.1	KAE8301223.1	KAE8301223.1 Kinase, NEK [Giardia intestinalis]	NaN	NaN	0	NaN	NaN	0	0	19.7176	19.7176	66.6667	2	2	2	2	4.1	4.1	4.1	69.69	0.001375	2.8928	9196700	4	NaN	NaN	NaN	20.0675	NaN	19.3676
KAE8301238.1	KAE8301238.1	KAE8301238.1 hypothetical protein GL50803_0039210 [Giardia intestinalis]	NaN	NaN	0	NaN	NaN	0	0	21.0931	21.0913	100	3	4	4	4	6.1	6.1	6.1	93.949	0	9.248	46069000	8	NaN	NaN	NaN	21.3873	21.0913	20.8008
KAE8301245.1	KAE8301245.1	KAE8301245.1 hypothetical protein GL50803_0016006 [Giardia intestinalis]	NaN	NaN	0	NaN	NaN	0	0	21.4191	21.4191	66.6667	2	3	3	3	12.3	12.3	12.3	30.171	0.002038	2.6925	78251000	4	NaN	NaN	NaN	21.4033	NaN	21.4348
KAE8301248.1	KAE8301248.1	KAE8301248.1 Ankyrin repeat protein 1 [Giardia intestinalis]	NaN	NaN	0	NaN	NaN	0	0	21.7174	21.7492	100	3	2	2	1	3.3	3.3	2.1	65.373	0	3.987	98348000	8	NaN	NaN	NaN	21.5714	21.7492	21.8316
KAE8301263.1	KAE8301263.1	KAE8301263.1 UDP-N-acetylglucosamine-dolichyl-phosphate N-acetylglucosaminephosphotransferase [Giardia intestinalis]	NaN	NaN	0	NaN	NaN	0	0	22.127	22.026	100	3	3	3	3	15.6	15.6	15.6	40.077	0	20.653	67092000	9	NaN	NaN	NaN	22.6874	22.026	21.6677
KAE8301271.1	KAE8301271.1	KAE8301271.1 WD domain, G-beta repeat-containing protein [Giardia intestinalis]	NaN	NaN	0	NaN	NaN	0	0	24.2593	24.1477	100	3	4	4	4	11.4	11.4	11.4	38.863	0.0010373	2.9834	273520000	6	NaN	NaN	NaN	24.062	24.1477	24.5682
KAE8301280.1	KAE8301280.1	KAE8301280.1 Heat shock protein 70 [Giardia intestinalis]	NaN	NaN	0	NaN	NaN	0	0	20.317	20.3166	100	3	2	2	2	3.4	3.4	3.4	68.741	0	5.4206	32912000	7	NaN	NaN	NaN	20.2433	20.391	20.3166
KAE8301295.1	KAE8301295.1	KAE8301295.1 DHHC palmitoyltransferase [Giardia intestinalis]	NaN	NaN	0	NaN	NaN	0	0	20.7695	20.7786	100	3	5	5	5	12.3	12.3	12.3	60.888	0	15.827	52239000	8	NaN	NaN	NaN	20.7786	20.5885	20.9415
KAE8301309.1	KAE8301309.1	KAE8301309.1 hypothetical protein GL50803_0095786 [Giardia intestinalis]	NaN	NaN	0	NaN	NaN	0	0	19.9659	19.9324	100	3	5	5	5	5.8	5.8	5.8	121.5	0	4.8785	36941000	13	NaN	NaN	NaN	20.4431	19.9324	19.5221
KAE8301310.1	KAE8301310.1	KAE8301310.1 hypothetical protein GL50803_004270 [Giardia intestinalis]	NaN	NaN	0	NaN	NaN	0	0	20.3018	20.3066	100	3	3	3	3	17.1	17.1	17.1	35.191	0	8.7866	30749000	10	NaN	NaN	NaN	20.4653	20.3066	20.1333
KAE8301347.1	KAE8301347.1	KAE8301347.1 hypothetical protein GL50803_00111869 [Giardia intestinalis]	NaN	NaN	0	NaN	NaN	0	0	20.5372	20.3979	100	3	4	4	4	4.5	4.5	4.5	161.21	0	7.0218	53231000	11	NaN	NaN	NaN	20.3979	20.8671	20.3467
KAE8301377.1	KAE8301377.1	KAE8301377.1 hypothetical protein GL50803_0087422 [Giardia intestinalis]	NaN	NaN	0	NaN	NaN	0	0	19.9983	19.9983	66.6667	2	5	5	5	2.5	2.5	2.5	316.83	0	3.596	12648000	6	NaN	NaN	NaN	NaN	20.0031	19.9936
KAE8301392.1	KAE8301392.1	KAE8301392.1 Kinase, NEK [Giardia intestinalis]	NaN	NaN	0	NaN	NaN	0	0	18.1927	18.1927	66.6667	2	3	3	3	7.3	7.3	7.3	88.439	0.0013727	2.864	5278200	5	NaN	NaN	NaN	NaN	18.3068	18.0785
KAE8301402.1	KAE8301402.1	KAE8301402.1 Leucine-rich repeat protein [Giardia intestinalis]	NaN	NaN	0	NaN	NaN	0	0	19.8078	19.9102	100	3	4	4	4	5.9	5.9	5.9	114.82	0	9.473	21180000	7	NaN	NaN	NaN	19.528	19.9852	19.9102
KAE8301415.1	KAE8301415.1	KAE8301415.1 AMP-binding enzyme [Giardia intestinalis]	NaN	NaN	0	NaN	NaN	0	0	20.6725	20.6066	100	3	9	9	9	6	6	6	212.73	0	14.005	60840000	18	NaN	NaN	NaN	20.8551	20.556	20.6066
KAE8301441.1;KAE8301439.1	KAE8301441.1;KAE8301439.1	KAE8301441.1 hypothetical protein GL50803_00115469 [Giardia intestinalis];KAE8301439.1 hypothetical protein GL50803_00115468 [Giardia intestinalis]	NaN	NaN	0	NaN	NaN	0	0	20.1911	20.2087	100	3	4	4	4	24	24	24	33.954	0	6.2526	26794000	8	NaN	NaN	NaN	19.9776	20.387	20.2087
KAE8301903.1;KAE8301440.1	KAE8301903.1;KAE8301440.1	KAE8301903.1 VSP with INR [Giardia intestinalis];KAE8301440.1 VSP with INR [Giardia intestinalis]	NaN	NaN	0	NaN	NaN	0	0	20.9961	21.0769	100	3	5	5	5	13	13	13	70.226	0	10.343	62029000	19	NaN	NaN	NaN	21.0925	20.819	21.0769
KAE8301471.1	KAE8301471.1	KAE8301471.1 hypothetical protein GL50803_0094143 [Giardia intestinalis]	NaN	NaN	0	NaN	NaN	0	0	23.5535	23.5418	100	3	1	1	1	22.3	22.3	22.3	15.428	0	20.003	182160000	12	NaN	NaN	NaN	23.5816	23.5371	23.5418
KAE8301487.1	KAE8301487.1	KAE8301487.1 hypothetical protein GL50803_005710 [Giardia intestinalis]	NaN	NaN	0	NaN	NaN	0	0	21.073	21.3515	100	3	2	2	2	8.9	8.9	8.9	34.982	0	5.4793	35484000	8	NaN	NaN	NaN	21.3515	21.4178	20.4498
KAE8301494.1	KAE8301494.1	KAE8301494.1 Ubiquitin carboxyl-terminal hydrolase [Giardia intestinalis]	NaN	NaN	0	NaN	NaN	0	0	20.0855	20.0386	100	3	3	3	3	3	3	3	150.39	0	5.5252	26417000	10	NaN	NaN	NaN	19.9995	20.2183	20.0386
KAE8301565.1	KAE8301565.1	KAE8301565.1 Kinase, NEK [Giardia intestinalis]	NaN	NaN	0	NaN	NaN	0	0	20.5507	20.5771	100	3	9	9	9	23.8	23.8	23.8	61.662	0	18.098	95173000	25	NaN	NaN	NaN	20.5899	20.4851	20.5771
KAE8301571.1	KAE8301571.1	KAE8301571.1 hypothetical protein GL50803_0017262 [Giardia intestinalis]	NaN	NaN	0	NaN	NaN	0	0	19.2776	19.2776	66.6667	2	4	4	4	8.9	8.9	8.9	55.583	0.0010352	2.9608	22527000	9	NaN	NaN	NaN	19.0346	NaN	19.5207
KAE8301574.1	KAE8301574.1	KAE8301574.1 hypothetical protein GL50803_0014633 [Giardia intestinalis]	NaN	NaN	0	NaN	NaN	0	0	18.9298	18.9298	66.6667	2	6	6	6	6.8	6.8	6.8	114.63	0	5.7702	109630000	8	NaN	NaN	NaN	19.1338	NaN	18.7257
KAE8301575.1	KAE8301575.1	KAE8301575.1 hypothetical protein GL50803_0017259 [Giardia intestinalis]	NaN	NaN	0	NaN	NaN	0	0	19.4062	19.3872	100	3	6	6	6	11.6	11.6	11.6	85.151	0	5.1805	14924000	8	NaN	NaN	NaN	19.4886	19.3428	19.3872
KAE8301585.1	KAE8301585.1	KAE8301585.1 Kinase, Uni1 [Giardia intestinalis]	NaN	NaN	0	NaN	NaN	0	0	19.0773	19.1446	100	3	7	7	7	2.9	2.9	2.9	356.48	0	8.8286	26882000	10	NaN	NaN	NaN	18.92	19.1446	19.1671
KAE8301594.1	KAE8301594.1	KAE8301594.1 mRNA cleavage and polyadenylation factor CLP1 P-loop domain-containing protein [Giardia intestinalis]	NaN	NaN	0	NaN	NaN	0	0	20.6126	20.6916	100	3	4	4	4	8.2	8.2	8.2	66.426	0	9.6355	29509000	11	NaN	NaN	NaN	20.3347	20.6916	20.8115
KAE8301622.1	KAE8301622.1	KAE8301622.1 DHHC palmitoyltransferase [Giardia intestinalis]	NaN	NaN	0	NaN	NaN	0	0	20.9994	20.9522	100	3	5	5	5	24.6	24.6	24.6	43.506	0	13.115	83591000	20	NaN	NaN	NaN	20.9522	21.2827	20.7634
KAE8301626.1	KAE8301626.1	KAE8301626.1 hypothetical protein GL50803_0014054 [Giardia intestinalis]	NaN	NaN	0	NaN	NaN	0	0	20.2183	20.2183	66.6667	2	2	2	2	3.9	3.9	3.9	95.356	0	5.1354	20166000	6	NaN	NaN	NaN	NaN	20.0769	20.3596
KAE8301671.1	KAE8301671.1	KAE8301671.1 Ankyrin repeat protein 1 [Giardia intestinalis]	NaN	NaN	0	NaN	NaN	0	0	17.9251	17.8153	100	3	2	2	2	3.7	3.7	3.7	85.455	0.0020415	2.7197	3747100	4	NaN	NaN	NaN	18.1502	17.8099	17.8153
KAE8301677.1	KAE8301677.1	KAE8301677.1 ATP-dependent NAD(P)H-hydrate dehydratase [Giardia intestinalis]	NaN	NaN	0	NaN	NaN	0	0	21.6076	21.6206	100	3	4	4	4	20.8	20.8	20.8	37.445	0	9.6008	95499000	7	NaN	NaN	NaN	21.6206	21.7175	21.4846
KAE8301678.1	KAE8301678.1	KAE8301678.1 WD-repeat protein [Giardia intestinalis]	NaN	NaN	0	NaN	NaN	0	0	20.9964	20.9588	100	3	4	4	4	10.3	10.3	10.3	71.351	0	16.898	40641000	15	NaN	NaN	NaN	20.6931	21.3374	20.9588
KAE8301694.1	KAE8301694.1	KAE8301694.1 Kinase [Giardia intestinalis]	NaN	NaN	0	NaN	NaN	0	0	19.7521	19.7669	100	3	2	2	2	2.2	2.2	2.2	117.44	0	3.565	19100000	4	NaN	NaN	NaN	19.7141	19.7754	19.7669
KAE8301708.1	KAE8301708.1	KAE8301708.1 Kinase, CMGC DYRK [Giardia intestinalis]	NaN	NaN	0	NaN	NaN	0	0	21.204	21.2294	100	3	6	6	6	18.8	18.8	18.8	46.96	0	16.001	74438000	17	NaN	NaN	NaN	21.0338	21.2294	21.3487
KAE8301709.1	KAE8301709.1	KAE8301709.1 hypothetical protein GL50803_0014003 [Giardia intestinalis]	NaN	NaN	0	NaN	NaN	0	0	20.5498	20.5258	100	3	7	7	7	14.7	14.7	14.7	98.003	0	31.179	43393000	18	NaN	NaN	NaN	20.5258	20.5003	20.6232
KAE8301732.1	KAE8301732.1	KAE8301732.1 Phosphatidylinositol-3,4,5-trisphosphate 3-phosphatase [Giardia intestinalis]	NaN	NaN	0	NaN	NaN	0	0	20.2129	20.163	100	3	4	4	4	11.2	11.2	11.2	55.111	0	7.521	37133000	6	NaN	NaN	NaN	20.163	20.0485	20.4273
KAE8301740.1	KAE8301740.1	KAE8301740.1 hypothetical protein GL50803_002014 [Giardia intestinalis]	NaN	NaN	0	NaN	NaN	0	0	21.1062	21.1159	100	3	3	3	3	10.9	10.9	10.9	41.612	0	3.5438	55314000	5	NaN	NaN	NaN	21.1159	21.0735	21.1292
KAE8301743.1	KAE8301743.1	KAE8301743.1 Kinase, STE STE11 [Giardia intestinalis]	NaN	NaN	0	NaN	NaN	0	0	19.3585	19.3585	66.6667	2	7	7	7	5.9	5.9	5.9	206.49	0	11.167	15569000	11	NaN	NaN	NaN	NaN	19.4532	19.2639
KAE8301752.1	KAE8301752.1	KAE8301752.1 Ankyrin repeat protein 1 [Giardia intestinalis]	NaN	NaN	0	NaN	NaN	0	0	18.703	18.4269	100	3	4	4	4	5.7	5.7	5.7	157.33	0	5.2151	11388000	7	NaN	NaN	NaN	18.4269	19.4188	18.2634
KAE8301774.1	KAE8301774.1	KAE8301774.1 rRNA-processing protein Fcf1 [Giardia intestinalis]	NaN	NaN	0	NaN	NaN	0	0	21.3589	21.4675	100	3	6	6	6	50	50	50	22.15	0	11.142	84639000	15	NaN	NaN	NaN	21.0546	21.4675	21.5547
KAE8301799.1	KAE8301799.1	KAE8301799.1 hypothetical protein GL50803_007343 [Giardia intestinalis]	NaN	NaN	0	NaN	NaN	0	0	21.3851	21.5212	100	3	4	4	4	9.8	9.8	9.8	71.506	0	6.8114	45859000	7	NaN	NaN	NaN	21.5212	21.6263	21.0078
KAE8301808.1	KAE8301808.1	KAE8301808.1 Cation efflux family protein [Giardia intestinalis]	NaN	NaN	0	NaN	NaN	0	0	21.638	21.7362	100	3	3	3	3	7.4	7.4	7.4	58.106	0.0010402	3.0354	97690000	7	NaN	NaN	NaN	21.7362	21.4372	21.7405
KAE8301820.1	KAE8301820.1	KAE8301820.1 putative Zinc finger protein [Giardia intestinalis]	NaN	NaN	0	NaN	NaN	0	0	21.3404	21.1719	100	3	6	6	6	8	8	8	109.25	0	8.7279	69436000	9	NaN	NaN	NaN	21.689	21.1719	21.1601
KAE8301821.1	KAE8301821.1	KAE8301821.1 hypothetical protein GL50803_0010824 [Giardia intestinalis]	NaN	NaN	0	NaN	NaN	0	0	19.7833	19.7651	100	3	5	5	5	6.8	6.8	6.8	120.57	0	11.616	21145000	9	NaN	NaN	NaN	19.9226	19.6621	19.7651
KAE8301836.1	KAE8301836.1	KAE8301836.1 Coiled-coil protein [Giardia intestinalis]	NaN	NaN	0	NaN	NaN	0	0	20.2891	20.2551	100	3	7	7	7	9.4	9.4	9.4	130.21	0	8.2709	27815000	10	NaN	NaN	NaN	20.6495	20.2551	19.9627
KAE8301851.1	KAE8301851.1	KAE8301851.1 VSP [Giardia intestinalis]	NaN	NaN	0	NaN	NaN	0	0	20.8972	20.8793	100	3	4	3	3	11.7	9.1	9.1	62.536	0	24.25	43210000	9	NaN	NaN	NaN	20.7545	20.8793	21.0577
KAE8301858.1	KAE8301858.1	KAE8301858.1 Shwachman-Bodian-Diamond syndrome like protein [Giardia intestinalis]	NaN	NaN	0	NaN	NaN	0	0	20.2752	20.3596	100	3	3	3	3	15.1	15.1	15.1	27.965	0	7.5486	32699000	8	NaN	NaN	NaN	20.0133	20.4527	20.3596
KAE8301867.1	KAE8301867.1	KAE8301867.1 hypothetical protein GL50803_0017515 [Giardia intestinalis]	NaN	NaN	0	NaN	NaN	0	0	19.0022	19.0386	100	3	5	5	5	12.3	12.3	12.3	60.249	0	12.485	16902000	9	NaN	NaN	NaN	19.0386	19.1944	18.7735
KAE8301882.1	KAE8301882.1	KAE8301882.1 ER lumen protein retaining receptor [Giardia intestinalis]	NaN	NaN	0	NaN	NaN	0	0	22.0955	22.0955	66.6667	2	3	3	3	16.3	16.3	16.3	25.363	0	6.3162	68915000	6	NaN	NaN	NaN	22.1526	22.0384	NaN
KAE8303363.1;KAE8301906.1	KAE8303363.1;KAE8301906.1	KAE8303363.1 putative Methyltransferase [Giardia intestinalis];KAE8301906.1 putative Methyltransferase [Giardia intestinalis]	NaN	NaN	0	NaN	NaN	0	0	20.9224	21.0151	100	3	3	3	3	12.7	12.7	12.7	45.826	0	7.0298	42614000	12	NaN	NaN	NaN	21.3534	21.0151	20.3986
KAE8301927.1	KAE8301927.1	KAE8301927.1 ABC transporter [Giardia intestinalis]	NaN	NaN	0	NaN	NaN	0	0	18.8664	18.8664	66.6667	2	2	2	2	2.5	2.5	2.5	100.35	0.00069808	3.1248	9200000	5	NaN	NaN	NaN	18.7385	18.9943	NaN
KAE8301968.1	KAE8301968.1	KAE8301968.1 Lysophosphatidic acid acyltransferase/Glycerol-3-phosphate 1-O-acyltransferase [Giardia intestinalis]	NaN	NaN	0	NaN	NaN	0	0	22.2725	22.2946	100	3	5	5	5	19.6	19.6	19.6	49.697	0	9.0848	88442000	10	NaN	NaN	NaN	22.1103	22.4124	22.2946
KAE8301975.1	KAE8301975.1	KAE8301975.1 hypothetical protein GL50803_0016708 [Giardia intestinalis]	NaN	NaN	0	NaN	NaN	0	0	20.9697	20.9347	100	3	6	6	6	12.8	12.8	12.8	71.968	0	5.5772	62031000	12	NaN	NaN	NaN	21.1001	20.8743	20.9347
KAE8301976.1	KAE8301976.1	KAE8301976.1 Ankyrin repeat protein 1 [Giardia intestinalis]	NaN	NaN	0	NaN	NaN	0	0	19.9365	19.8157	100	3	9	9	9	8.4	8.4	8.4	143.5	0	17.755	45689000	16	NaN	NaN	NaN	19.8157	19.4634	20.5304
KAE8301995.1	KAE8301995.1	KAE8301995.1 hypothetical protein GL50803_00114201 [Giardia intestinalis]	NaN	NaN	0	NaN	NaN	0	0	24.7059	24.7032	100	3	11	11	11	4.6	4.6	4.6	411.61	0	6.3411	622320000	13	NaN	NaN	NaN	24.7032	24.7338	24.6806
KAE8302001.1	KAE8302001.1	KAE8302001.1 hypothetical protein GL50803_00103888 [Giardia intestinalis]	NaN	NaN	0	NaN	NaN	0	0	20.2938	20.239	100	3	2	2	2	9.5	9.5	9.5	34.81	0.00035211	3.3665	25413000	5	NaN	NaN	NaN	20.4237	20.239	20.2187
KAE8302053.1	KAE8302053.1	KAE8302053.1 Tetratricopeptide repeat-containing protein [Giardia intestinalis]	NaN	NaN	0	NaN	NaN	0	0	21.2157	21.2157	66.6667	2	5	5	5	12.1	12.1	12.1	67.245	0	10.995	49818000	9	NaN	NaN	NaN	21.3184	21.1131	NaN
KAE8302065.1	KAE8302065.1	KAE8302065.1 hypothetical protein GL50803_0087112 [Giardia intestinalis]	NaN	NaN	0	NaN	NaN	0	0	20.3722	20.2969	100	3	7	7	7	5.6	5.6	5.6	187.6	0	11.568	31570000	16	NaN	NaN	NaN	20.2779	20.2969	20.5417
KAE8302074.1	KAE8302074.1	KAE8302074.1 hypothetical protein GL50803_0016876 [Giardia intestinalis]	NaN	NaN	0	NaN	NaN	0	0	18.9849	18.9849	66.6667	2	2	2	2	8.3	8.3	8.3	34.896	0.0056236	2.1214	7199300	3	NaN	NaN	NaN	19.5587	18.4111	NaN
KAE8302088.1	KAE8302088.1	KAE8302088.1 hypothetical protein GL50803_008586 [Giardia intestinalis]	NaN	NaN	0	NaN	NaN	0	0	20.7057	20.6774	100	3	5	5	5	7.2	7.2	7.2	96.663	0	4.684	58321000	9	NaN	NaN	NaN	20.581	20.6774	20.8587
KAE8302100.1	KAE8302100.1	KAE8302100.1 VSP with INR [Giardia intestinalis]	NaN	NaN	0	NaN	NaN	0	0	23.2713	23.2801	100	3	18	9	9	42.2	23.7	23.7	71.677	0	129.35	338930000	39	NaN	NaN	NaN	23.2801	23.1298	23.4039
KAE8302105.1	KAE8302105.1	KAE8302105.1 hypothetical protein GL50803_0010807 [Giardia intestinalis]	NaN	NaN	0	NaN	NaN	0	0	17.5417	17.5417	66.6667	2	3	3	3	6.7	6.7	6.7	69.533	0.0013722	2.8485	2520000	7	NaN	NaN	NaN	17.771	17.3123	NaN
KAE8302108.1	KAE8302108.1	KAE8302108.1 Qa-SNARE 5 [Giardia intestinalis]	NaN	NaN	0	NaN	NaN	0	0	20.1858	20.0761	100	3	4	4	4	23.5	23.5	23.5	29.805	0	11.425	23916000	9	NaN	NaN	NaN	20.0348	20.0761	20.4465
KAE8302109.1	KAE8302109.1	KAE8302109.1 hypothetical protein GL50803_0010802 [Giardia intestinalis]	NaN	NaN	0	NaN	NaN	0	0	20.5845	20.617	100	3	11	11	11	12.7	12.7	12.7	129.73	0	21.907	73354000	29	NaN	NaN	NaN	20.6911	20.4454	20.617
KAE8302116.1	KAE8302116.1	KAE8302116.1 hypothetical protein GL50803_0035341 [Giardia intestinalis]	NaN	NaN	0	NaN	NaN	0	0	18.0424	17.9877	100	3	7	7	7	2	2	2	776.87	0	11.843	9157900	15	NaN	NaN	NaN	17.9877	18.2324	17.9071
KAE8302122.1	KAE8302122.1	KAE8302122.1 Fcf1 pre-rRNA processing protein [Giardia intestinalis]	NaN	NaN	0	NaN	NaN	0	0	20.1567	20.1097	100	3	3	3	3	28.6	28.6	28.6	20.855	0.0059367	2.0826	22951000	7	NaN	NaN	NaN	20.2624	20.098	20.1097
KAE8302132.1	KAE8302132.1	KAE8302132.1 TFIIH P44 [Giardia intestinalis]	NaN	NaN	0	NaN	NaN	0	0	19.4451	19.4451	66.6667	2	2	2	2	7.9	7.9	7.9	45.275	0	4.3447	13605000	4	NaN	NaN	NaN	19.2778	19.6125	NaN
KAE8302140.1	KAE8302140.1	KAE8302140.1 hypothetical protein GL50803_0035332 [Giardia intestinalis]	NaN	NaN	0	NaN	NaN	0	0	21.3722	21.3835	100	3	13	13	13	11.5	11.5	11.5	175.38	0	18.614	185830000	25	NaN	NaN	NaN	21.2878	21.4452	21.3835
KAE8302147.1	KAE8302147.1	KAE8302147.1 CCAAT-box-binding transcription factor [Giardia intestinalis]	NaN	NaN	0	NaN	NaN	0	0	21.1316	21.2631	100	3	5	5	5	6.1	6.1	6.1	119.17	0	9.9988	57750000	12	NaN	NaN	NaN	20.7907	21.2631	21.3409
KAE8302170.1	KAE8302170.1	KAE8302170.1 hypothetical protein GL50803_0016273 [Giardia intestinalis]	NaN	NaN	0	NaN	NaN	0	0	23.5172	23.4506	100	3	11	11	11	6.4	6.4	6.4	253.85	0	19.995	224510000	20	NaN	NaN	NaN	23.7333	23.4506	23.3677
KAE8302185.1	KAE8302185.1	KAE8302185.1 hypothetical protein GL50803_0016604 [Giardia intestinalis]	NaN	NaN	0	NaN	NaN	0	0	19.1091	19.1091	66.6667	2	7	7	7	2.9	2.9	2.9	376.38	0	7.5556	33592000	11	NaN	NaN	NaN	NaN	19.1791	19.0391
KAE8302196.1	KAE8302196.1	KAE8302196.1 Kinase, NEK [Giardia intestinalis]	NaN	NaN	0	NaN	NaN	0	0	19.7339	19.6869	100	3	5	4	4	8	6.7	6.7	72.035	0	6.985	24121000	9	NaN	NaN	NaN	19.1372	19.6869	20.3775
KAE8302200.1	KAE8302200.1	KAE8302200.1 ABC transporter family protein [Giardia intestinalis]	NaN	NaN	0	NaN	NaN	0	0	22.8214	23.0085	100	3	2	2	2	18.1	18.1	18.1	19.817	0	36.277	123640000	6	NaN	NaN	NaN	22.4166	23.0085	23.0391
KAE8302209.1	KAE8302209.1	KAE8302209.1 Kinase, NEK [Giardia intestinalis]	NaN	NaN	0	NaN	NaN	0	0	19.1713	19.1713	66.6667	2	4	4	4	11.2	11.2	11.2	61.898	0	4.6403	17633000	5	NaN	NaN	NaN	19.379	18.9637	NaN
KAE8302214.1	KAE8302214.1	KAE8302214.1 hypothetical protein GL50803_0014593 [Giardia intestinalis]	NaN	NaN	0	NaN	NaN	0	0	20.8399	20.722	100	3	10	10	10	7.7	7.7	7.7	209.54	0	24.117	80718000	23	NaN	NaN	NaN	20.722	21.199	20.5988
KAE8302244.1	KAE8302244.1	KAE8302244.1 Nuclear ATP/GTP-binding protein [Giardia intestinalis]	NaN	NaN	0	NaN	NaN	0	0	22.2456	22.1819	100	3	6	6	6	6.3	6.3	6.3	173.62	0	12.67	73577000	13	NaN	NaN	NaN	22.8477	21.7073	22.1819
KAE8302247.1	KAE8302247.1	KAE8302247.1 Ankyrin repeat protein 1 [Giardia intestinalis]	NaN	NaN	0	NaN	NaN	0	0	19.4495	19.4495	66.6667	2	2	2	2	9.5	9.5	9.5	51.644	0	4.2199	16307000	6	NaN	NaN	NaN	19.1823	NaN	19.7166
KAE8302254.1	KAE8302254.1	KAE8302254.1 hypothetical protein GL50803_0015485 [Giardia intestinalis]	NaN	NaN	0	NaN	NaN	0	0	21.8378	21.8495	100	3	12	12	12	2.5	2.5	2.5	751.96	0	13.726	97935000	16	NaN	NaN	NaN	22.1301	21.8495	21.5337
KAE8302267.1	KAE8302267.1	KAE8302267.1 DNA replication licensing factor MCM6 [Giardia intestinalis]	NaN	NaN	0	NaN	NaN	0	0	20.6017	20.6252	100	3	6	6	6	11.5	11.5	11.5	105.44	0	49.028	55929000	21	NaN	NaN	NaN	20.6252	20.6988	20.4811
KAE8302271.1	KAE8302271.1	KAE8302271.1 hypothetical protein GL50803_006332 [Giardia intestinalis]	NaN	NaN	0	NaN	NaN	0	0	20.4269	20.3033	100	3	3	3	3	3.3	3.3	3.3	119.07	0	3.6955	30816000	3	NaN	NaN	NaN	20.8361	20.1412	20.3033
KAE8302287.1	KAE8302287.1	KAE8302287.1 hypothetical protein GL50803_0033281 [Giardia intestinalis]	NaN	NaN	0	NaN	NaN	0	0	19.5695	19.5695	66.6667	2	2	2	2	4.2	4.2	4.2	63.425	0.00035026	3.2202	13966000	5	NaN	NaN	NaN	19.9774	19.1616	NaN
KAE8302291.1	KAE8302291.1	KAE8302291.1 putative ATP-dependent RNA helicase DHR1 [Giardia intestinalis]	NaN	NaN	0	NaN	NaN	0	0	19.7972	19.8511	100	3	10	10	10	11.6	11.6	11.6	166.17	0	16.886	28069000	19	NaN	NaN	NaN	19.8511	19.9316	19.609
KAE8302323.1	KAE8302323.1	KAE8302323.1 hypothetical protein GL50803_0015264 [Giardia intestinalis]	NaN	NaN	0	NaN	NaN	0	0	20.9306	21.0197	100	3	7	7	7	2.5	2.5	2.5	404.24	0	4.4688	67494000	11	NaN	NaN	NaN	21.0197	20.7141	21.0579
KAE8302331.1	KAE8302331.1	KAE8302331.1 hypothetical protein GL50803_0016601 [Giardia intestinalis]	NaN	NaN	0	NaN	NaN	0	0	19.2451	19.2451	66.6667	2	3	3	3	7	7	7	71.98	0	7.9753	15496000	5	NaN	NaN	NaN	19.0051	NaN	19.4851
KAE8302376.1	KAE8302376.1	KAE8302376.1 Chromosome segregation ATPase [Giardia intestinalis]	NaN	NaN	0	NaN	NaN	0	0	21.2621	21.1794	100	3	10	10	10	11.7	11.7	11.7	173.48	0	27.465	66355000	8	NaN	NaN	NaN	21.1794	21.11	21.4969
KAE8302447.1;KAE8302563.1	KAE8302447.1;KAE8302563.1	KAE8302447.1 hypothetical protein GL50803_0015395 [Giardia intestinalis];KAE8302563.1 hypothetical protein GL50803_0060955 [Giardia intestinalis]	NaN	NaN	0	NaN	NaN	0	0	21.2336	21.2433	100	3	12	12	12	11.4	11.4	11.4	207.57	0	35.969	82220000	19	NaN	NaN	NaN	21.2433	21.1988	21.2588
KAE8302461.1	KAE8302461.1	KAE8302461.1 hypothetical protein GL50803_0014940 [Giardia intestinalis]	NaN	NaN	0	NaN	NaN	0	0	20.3045	20.1994	100	3	4	4	4	11.8	11.8	11.8	68.16	0	12.469	34109000	17	NaN	NaN	NaN	20.6415	20.1994	20.0727
KAE8302716.1;KAE8302466.1	KAE8302716.1;KAE8302466.1	KAE8302716.1 hypothetical protein GL50803_00111806 [Giardia intestinalis];KAE8302466.1 hypothetical protein GL50803_00112059 [Giardia intestinalis]	NaN	NaN	0	NaN	NaN	0	0	18.7982	18.7982	66.6667	2	2	2	2	6.6	6.6	6.6	52.818	0.004358	2.3963	7826500	3	NaN	NaN	NaN	18.7108	NaN	18.8855
KAE8302480.1	KAE8302480.1	KAE8302480.1 hypothetical protein GL50803_0017080 [Giardia intestinalis]	NaN	NaN	0	NaN	NaN	0	0	20.9623	20.9781	100	3	9	9	9	4.7	4.7	4.7	354.17	0	16.028	112450000	17	NaN	NaN	NaN	20.9781	20.9834	20.9254
KAE8302503.1	KAE8302503.1	KAE8302503.1 Kinase, NEK [Giardia intestinalis]	NaN	NaN	0	NaN	NaN	0	0	19.7843	19.7843	66.6667	2	3	3	3	3.7	3.7	3.7	119.41	0	5.0851	10745000	9	NaN	NaN	NaN	19.3494	20.2192	NaN
KAE8302504.1	KAE8302504.1	KAE8302504.1 Ubiquitin [Giardia intestinalis]	NaN	NaN	0	NaN	NaN	0	0	20.319	20.1599	100	3	1	1	1	17.1	17.1	17.1	8.4237	0.0010359	2.9686	23163000	6	NaN	NaN	NaN	20.0009	20.7962	20.1599
KAE8302509.1	KAE8302509.1	KAE8302509.1 tRNA 2-methylthioadenosine synthase [Giardia intestinalis]	NaN	NaN	0	NaN	NaN	0	0	20.9271	20.9271	66.6667	2	4	4	4	9.3	9.3	9.3	58.321	0	10.597	50824000	8	NaN	NaN	NaN	20.6793	NaN	21.1749
KAE8302513.1	KAE8302513.1	KAE8302513.1 Bromodomain-containing protein [Giardia intestinalis]	NaN	NaN	0	NaN	NaN	0	0	20.8289	20.7127	100	3	3	3	3	15.4	15.4	15.4	44.51	0	8.1644	34368000	12	NaN	NaN	NaN	21.0816	20.6923	20.7127
KAE8302537.1	KAE8302537.1	KAE8302537.1 hypothetical protein GL50803_0016613 [Giardia intestinalis]	NaN	NaN	0	NaN	NaN	0	0	20.2515	20.4434	100	3	7	7	7	14.2	14.2	14.2	105.87	0	22.041	46456000	22	NaN	NaN	NaN	19.6667	20.4434	20.6445
KAE8302576.1	KAE8302576.1	KAE8302576.1 Topoisomerase I-related protein [Giardia intestinalis]	NaN	NaN	0	NaN	NaN	0	0	19.6051	19.6381	100	3	3	3	3	7.6	7.6	7.6	57.048	0	6.7516	16965000	6	NaN	NaN	NaN	19.6381	19.4595	19.7178
KAE8302590.1	KAE8302590.1	KAE8302590.1 hypothetical protein GL50803_0033023 [Giardia intestinalis]	NaN	NaN	0	NaN	NaN	0	0	19.5417	19.559	100	3	3	3	3	22.2	22.2	22.2	29.847	0	5.0193	11906000	4	NaN	NaN	NaN	19.4634	19.559	19.6027
KAE8302607.1	KAE8302607.1	KAE8302607.1 hypothetical protein GL50803_00137755 [Giardia intestinalis]	NaN	NaN	0	NaN	NaN	0	0	21.5221	21.5221	66.6667	2	4	4	4	5.6	5.6	5.6	109.43	0	7.5012	65163000	8	NaN	NaN	NaN	NaN	21.1183	21.9259
KAE8302630.1	KAE8302630.1	KAE8302630.1 tRNA guanosine-2-O-methyltransferase [Giardia intestinalis]	NaN	NaN	0	NaN	NaN	0	0	21.1785	21.0836	100	3	4	4	4	3.1	3.1	3.1	188	0	3.5037	38481000	10	NaN	NaN	NaN	20.9674	21.0836	21.4844
KAE8302632.1	KAE8302632.1	KAE8302632.1 ELMO/CED-12 family protein [Giardia intestinalis]	NaN	NaN	0	NaN	NaN	0	0	19.1749	19.0893	100	3	2	2	2	3.1	3.1	3.1	77.025	0.0023681	2.6227	10037000	4	NaN	NaN	NaN	19.0732	19.3622	19.0893
KAE8302634.1	KAE8302634.1	KAE8302634.1 hypothetical protein GL50803_0095880 [Giardia intestinalis]	NaN	NaN	0	NaN	NaN	0	0	18.7948	18.5625	100	3	2	2	2	7.2	7.2	7.2	45.435	0	3.5081	6354500	4	NaN	NaN	NaN	19.2631	18.5625	18.5588
KAE8302635.1	KAE8302635.1	KAE8302635.1 Leucine-rich repeat protein [Giardia intestinalis]	NaN	NaN	0	NaN	NaN	0	0	21.2268	21.3349	100	3	11	11	11	11.3	11.3	11.3	168.04	0	22.466	87793000	18	NaN	NaN	NaN	21.3349	21.3403	21.0051
KAE8302638.1	KAE8302638.1	KAE8302638.1 Kinase, NEK [Giardia intestinalis]	NaN	NaN	0	NaN	NaN	0	0	18.651	18.6927	100	3	4	4	4	8.1	8.1	8.1	92.763	0	4.114	9112800	4	NaN	NaN	NaN	18.8281	18.6927	18.4323
KAE8302664.1	KAE8302664.1	KAE8302664.1 hypothetical protein GL50803_0013601 [Giardia intestinalis]	NaN	NaN	0	NaN	NaN	0	0	20.1873	20.192	100	3	3	3	3	24.1	24.1	24.1	23.64	0	5.8586	18448000	12	NaN	NaN	NaN	20.2214	20.1484	20.192
KAE8302681.1	KAE8302681.1	KAE8302681.1 Kinase, NEK [Giardia intestinalis]	NaN	NaN	0	NaN	NaN	0	0	20.3344	20.3841	100	3	10	10	10	15	15	15	125.79	0	27.039	58793000	27	NaN	NaN	NaN	20.2192	20.4001	20.3841
KAE8302695.1	KAE8302695.1	KAE8302695.1 hypothetical protein GL50803_0032938 [Giardia intestinalis]	NaN	NaN	0	NaN	NaN	0	0	19.9483	19.8508	100	3	4	4	4	6.9	6.9	6.9	110.11	0.0023633	2.5864	19598000	6	NaN	NaN	NaN	19.706	20.288	19.8508
KAE8302697.1	KAE8302697.1	KAE8302697.1 putative Ser/Thr phosphatase 2C [Giardia intestinalis]	NaN	NaN	0	NaN	NaN	0	0	20.5767	20.5767	66.6667	2	2	2	2	4	4	4	68.698	0	4.4401	34880000	2	NaN	NaN	NaN	NaN	20.4419	20.7115
KAE8302721.1	KAE8302721.1	KAE8302721.1 hypothetical protein GL50803_0061043 [Giardia intestinalis]	NaN	NaN	0	NaN	NaN	0	0	20.1696	20.0973	100	3	3	3	3	10.5	10.5	10.5	55.769	0	3.5483	32956000	3	NaN	NaN	NaN	20.0718	20.3396	20.0973
KAE8302734.1	KAE8302734.1	KAE8302734.1 putative Lecithin-cholesterol acyl transferase [Giardia intestinalis]	NaN	NaN	0	NaN	NaN	0	0	20.0833	20.0774	100	3	6	6	6	9	9	9	118.92	0	25.041	38273000	15	NaN	NaN	NaN	20.0284	20.1442	20.0774
KAE8302743.1	KAE8302743.1	KAE8302743.1 Mre11 [Giardia intestinalis]	NaN	NaN	0	NaN	NaN	0	0	20.8549	20.8549	66.6667	2	4	4	4	6.6	6.6	6.6	90.365	0	8.3936	28070000	5	NaN	NaN	NaN	NaN	20.8328	20.877
KAE8302786.1	KAE8302786.1	KAE8302786.1 ELMO/CED-12 family protein [Giardia intestinalis]	NaN	NaN	0	NaN	NaN	0	0	22.1728	22.2479	100	3	2	2	2	11.8	11.8	11.8	23.985	0	5.2938	75575000	5	NaN	NaN	NaN	22.2527	22.2479	22.0177
KAE8302790.1	KAE8302790.1	KAE8302790.1 hypothetical protein GL50803_00113592 [Giardia intestinalis]	NaN	NaN	0	NaN	NaN	0	0	20.1359	20.1297	100	3	13	13	13	4.8	4.8	4.8	489.16	0	27.764	42589000	21	NaN	NaN	NaN	20.106	20.1719	20.1297
KAE8302797.1	KAE8302797.1	KAE8302797.1 VSP [Giardia intestinalis]	NaN	NaN	0	NaN	NaN	0	0	20.1481	20.1481	66.6667	2	3	3	3	57.5	57.5	57.5	95.045	0	15.238	22251000	9	NaN	NaN	NaN	NaN	20.154	20.1422
KAE8302811.1	KAE8302811.1	KAE8302811.1 Ankyrin repeat protein 1 [Giardia intestinalis]	NaN	NaN	0	NaN	NaN	0	0	18.6745	18.6651	100	3	4	4	4	6	6	6	144.42	0	5.9802	9800400	9	NaN	NaN	NaN	19.1387	18.6651	18.2196
KAE8302832.1	KAE8302832.1	KAE8302832.1 hypothetical protein GL50803_0016963 [Giardia intestinalis]	NaN	NaN	0	NaN	NaN	0	0	20.6673	20.7192	100	3	11	11	11	6.1	6.1	6.1	305.35	0	26.389	63185000	22	NaN	NaN	NaN	20.7192	20.7281	20.5546
KAE8302839.1	KAE8302839.1	KAE8302839.1 hypothetical protein GL50803_0014180 [Giardia intestinalis]	NaN	NaN	0	NaN	NaN	0	0	20.9651	20.9651	66.6667	2	2	2	2	16.5	16.5	16.5	15.953	0	4.1365	22052000	6	NaN	NaN	NaN	NaN	21.1028	20.8274
KAE8302841.1	KAE8302841.1;KAE8303774.1;KAE8305603.1	KAE8302841.1 Superfamily II DNA and RNA helicase [Giardia intestinalis]	NaN	NaN	0	NaN	NaN	0	0	22.8237	22.8995	100	3	4	4	4	9.3	9.3	9.3	62.962	0	4.5701	127740000	7	NaN	NaN	NaN	22.642	22.9296	22.8995
KAE8302864.1	KAE8302864.1	KAE8302864.1 Inositol-hexakisphosphate/diphosphoinositol-pentakisphosphate 1-kinase [Giardia intestinalis]	NaN	NaN	0	NaN	NaN	0	0	18.4764	18.6184	100	3	5	5	5	4	4	4	245.39	0	3.9329	12072000	8	NaN	NaN	NaN	18.6184	18.681	18.1299
KAE8302866.1	KAE8302866.1	KAE8302866.1 Ankyrin repeat protein 1 [Giardia intestinalis]	NaN	NaN	0	NaN	NaN	0	0	19.8197	19.836	100	3	7	7	7	14.9	14.9	14.9	90.799	0	6.4343	28031000	13	NaN	NaN	NaN	19.9573	19.6659	19.836
KAE8302870.1	KAE8302870.1	KAE8302870.1 Ankyrin repeat protein 1 [Giardia intestinalis]	NaN	NaN	0	NaN	NaN	0	0	20.7635	20.7157	100	3	8	8	8	11.1	11.1	11.1	105.39	0	16.781	83758000	16	NaN	NaN	NaN	20.7157	20.7049	20.87
KAE8302872.1	KAE8302872.1	KAE8302872.1 Tubulin tyrosine ligase-like 3 [Giardia intestinalis]	NaN	NaN	0	NaN	NaN	0	0	20.0919	20.0836	100	3	4	4	4	8.5	8.5	8.5	74.066	0	8.5621	28082000	5	NaN	NaN	NaN	20.0836	19.7687	20.4234
KAE8302896.1	KAE8302896.1	KAE8302896.1 Ankyrin repeat protein 1 [Giardia intestinalis]	NaN	NaN	0	NaN	NaN	0	0	20.8828	20.9605	100	3	10	10	10	12.1	12.1	12.1	141.72	0	21.695	51123000	17	NaN	NaN	NaN	21.0206	20.9605	20.6673
KAE8302935.1	KAE8302935.1	KAE8302935.1 hypothetical protein GL50803_0016801 [Giardia intestinalis]	NaN	NaN	0	NaN	NaN	0	0	21.2018	21.2218	100	3	11	11	11	12.8	12.8	12.8	142.55	0	21.16	129420000	27	NaN	NaN	NaN	21.1568	21.2267	21.2218
KAE8302949.1	KAE8302949.1	KAE8302949.1 hypothetical protein GL50803_0011557 [Giardia intestinalis]	NaN	NaN	0	NaN	NaN	0	0	20.9221	20.9807	100	3	12	12	12	25.2	25.2	25.2	67.443	0	33.607	103790000	33	NaN	NaN	NaN	20.9807	20.6796	21.106
KAE8302985.1	KAE8302985.1	KAE8302985.1 SMC3-like protein [Giardia intestinalis]	NaN	NaN	0	NaN	NaN	0	0	22.138	22.1337	100	3	12	12	12	14.2	14.2	14.2	136.45	0	19.776	168510000	16	NaN	NaN	NaN	22.1337	22.2083	22.072
KAE8302991.1	KAE8302991.1	KAE8302991.1 putative Ribosome biogenesis protein NEP1 [Giardia intestinalis]	NaN	NaN	0	NaN	NaN	0	0	22.8948	22.7508	100	3	7	7	7	29.9	29.9	29.9	25.589	0	9.356	334760000	11	NaN	NaN	NaN	23.3724	22.7508	22.5613
KAE8302993.1	KAE8302993.1	KAE8302993.1 hypothetical protein GL50803_005784 [Giardia intestinalis]	NaN	NaN	0	NaN	NaN	0	0	21.4934	21.3788	100	3	10	10	10	15.2	15.2	15.2	118.66	0	38.883	111740000	20	NaN	NaN	NaN	21.8796	21.3788	21.2219
KAE8303010.1	KAE8303010.1	KAE8303010.1 WD40 repeat protein [Giardia intestinalis]	NaN	NaN	0	NaN	NaN	0	0	20.5625	20.568	100	3	5	5	5	3.1	3.1	3.1	221.27	0	5.9663	34553000	8	NaN	NaN	NaN	20.568	20.6495	20.4699
KAE8303012.1	KAE8303012.1	KAE8303012.1 DNA-directed RNA polymerase subunit B [Giardia intestinalis]	NaN	NaN	0	NaN	NaN	0	0	19.9595	19.7892	100	3	13	13	13	19.7	19.7	19.7	135.89	0	28.764	50693000	23	NaN	NaN	NaN	19.7892	20.3416	19.7478
KAE8303018.1	KAE8303018.1	KAE8303018.1 putative Phosphatidylinositol-4-phosphate 5-kinase [Giardia intestinalis]	NaN	NaN	0	NaN	NaN	0	0	21.263	21.245	100	3	6	6	6	17.6	17.6	17.6	56.584	0	19.96	77305000	11	NaN	NaN	NaN	21.6045	21.245	20.9396
KAE8303020.1	KAE8303020.1	KAE8303020.1 BBSome complex subunit PTHB1 [Giardia intestinalis]	NaN	NaN	0	NaN	NaN	0	0	20.0108	20.0162	100	3	4	4	4	6.7	6.7	6.7	106.5	0	8.4313	33005000	8	NaN	NaN	NaN	19.956	20.0162	20.0603
KAE8303032.1	KAE8303032.1	KAE8303032.1 hypothetical protein GL50803_0024980 [Giardia intestinalis]	NaN	NaN	0	NaN	NaN	0	0	19.7711	19.805	100	3	5	5	5	22.1	22.1	22.1	57.77	0	14.836	21720000	15	NaN	NaN	NaN	19.6423	19.8661	19.805
KAE8303039.1	KAE8303039.1	KAE8303039.1 Coiled-coil protein [Giardia intestinalis]	NaN	NaN	0	NaN	NaN	0	0	20.2434	20.2382	100	3	5	5	5	3.6	3.6	3.6	204.22	0	5.2712	33573000	8	NaN	NaN	NaN	20.3632	20.1287	20.2382
KAE8303043.1	KAE8303043.1	KAE8303043.1 Kinase, NEK [Giardia intestinalis]	NaN	NaN	0	NaN	NaN	0	0	19.9753	20.0534	100	3	4	4	4	6.8	6.8	6.8	105.19	0	8.1057	26284000	11	NaN	NaN	NaN	20.1216	19.751	20.0534
KAE8303050.1	KAE8303050.1	KAE8303050.1 Kinase, NEK [Giardia intestinalis]	NaN	NaN	0	NaN	NaN	0	0	19.2892	19.2892	66.6667	2	8	8	8	5.3	5.3	5.3	288.55	0	8.0155	23391000	9	NaN	NaN	NaN	19.2325	19.3459	NaN
KAE8303051.1	KAE8303051.1	KAE8303051.1 Ankyrin repeat protein 1 [Giardia intestinalis]	NaN	NaN	0	NaN	NaN	0	0	18.395	18.395	66.6667	2	2	2	2	2.5	2.5	2.5	145.19	0	4.7739	5707200	4	NaN	NaN	NaN	18.5707	18.2193	NaN
KAE8303091.1	KAE8303091.1	KAE8303091.1 High cysteine membrane protein Group 1 [Giardia intestinalis]	NaN	NaN	0	NaN	NaN	0	0	21.0161	21.0132	100	3	7	7	7	17.2	17.2	17.2	72.83	0	33.845	89426000	19	NaN	NaN	NaN	20.9958	21.0393	21.0132
KAE8303095.1	KAE8303095.1	KAE8303095.1 hypothetical protein GL50803_007721 [Giardia intestinalis]	NaN	NaN	0	NaN	NaN	0	0	20.5698	20.5711	100	3	10	10	10	12.7	12.7	12.7	120.65	0	14.507	66534000	26	NaN	NaN	NaN	20.5711	20.4631	20.6753
KAE8303101.1	KAE8303101.1	KAE8303101.1 hypothetical protein GL50803_00137749 [Giardia intestinalis]	NaN	NaN	0	NaN	NaN	0	0	24.3276	24.3276	66.6667	2	3	3	3	3	3	3	175.47	0.0020339	2.6721	143020000	4	NaN	NaN	NaN	NaN	24.3867	24.2685
KAE8303119.1	KAE8303119.1	KAE8303119.1 Kinase, NEK [Giardia intestinalis]	NaN	NaN	0	NaN	NaN	0	0	20.0882	20.2203	100	3	5	5	5	8	8	8	88.844	0	11.767	38905000	14	NaN	NaN	NaN	19.7498	20.2203	20.2943
KAE8303122.1	KAE8303122.1	KAE8303122.1 Kinase, NEK [Giardia intestinalis]	NaN	NaN	0	NaN	NaN	0	0	20.4663	20.5566	100	3	5	5	5	9.6	9.6	9.6	84.718	0	14.318	76818000	10	NaN	NaN	NaN	20.5566	20.841	20.0014
KAE8303143.1	KAE8303143.1	KAE8303143.1 hypothetical protein GL50803_00113740 [Giardia intestinalis]	NaN	NaN	0	NaN	NaN	0	0	20.6583	20.8204	100	3	15	15	15	9.8	9.8	9.8	259.68	0	22.234	77242000	31	NaN	NaN	NaN	20.8435	20.8204	20.311
KAE8303187.1	KAE8303187.1	KAE8303187.1 putative undecaprenyl diphosphate synthase [Giardia intestinalis]	NaN	NaN	0	NaN	NaN	0	0	19.8785	19.8527	100	3	2	2	2	8	8	8	42.853	0.00035199	3.3442	12958000	6	NaN	NaN	NaN	20.1212	19.8527	19.6615
KAE8303209.1	KAE8303209.1	KAE8303209.1 putative RNA-directed RNA polymerase [Giardia intestinalis]	NaN	NaN	0	NaN	NaN	0	0	18.7395	18.7523	100	3	2	2	2	1.1	1.1	1.1	224.61	0.00035112	3.2784	6144500	4	NaN	NaN	NaN	18.6188	18.7523	18.8473
KAE8303212.1	KAE8303212.1	KAE8303212.1 hypothetical protein GL50803_0010162 [Giardia intestinalis]	NaN	NaN	0	NaN	NaN	0	0	20.0259	20.0799	100	3	3	3	3	7.6	7.6	7.6	58.243	0	5.2477	29350000	7	NaN	NaN	NaN	19.7441	20.2538	20.0799
KAE8303223.1	KAE8303223.1	KAE8303223.1 hypothetical protein GL50803_0016751 [Giardia intestinalis]	NaN	NaN	0	NaN	NaN	0	0	21.3138	21.0742	100	3	4	4	4	9.9	9.9	9.9	62.961	0	13.978	82901000	12	NaN	NaN	NaN	21.8945	21.0742	20.9726
KAE8303264.1	KAE8303264.1	KAE8303264.1 Ankyrin repeat protein 1 [Giardia intestinalis]	NaN	NaN	0	NaN	NaN	0	0	20.571	20.3651	100	3	2	2	2	2.9	2.9	2.9	60.275	0.0062397	2.0398	33399000	5	NaN	NaN	NaN	21.0171	20.3651	20.3308
KAE8303318.1	KAE8303318.1	KAE8303318.1 WD-containing protein [Giardia intestinalis]	NaN	NaN	0	NaN	NaN	0	0	18.9289	18.9289	66.6667	2	3	3	3	4.1	4.1	4.1	80.463	0.0062336	2.0273	8802700	5	NaN	NaN	NaN	19.08	18.7777	NaN
KAE8303334.1	KAE8303334.1	KAE8303334.1 hypothetical protein GL50803_0010229 [Giardia intestinalis]	NaN	NaN	0	NaN	NaN	0	0	19.3051	19.3393	100	3	4	4	4	8.3	8.3	8.3	59.392	0	3.8749	17020000	8	NaN	NaN	NaN	19.1048	19.3393	19.4711
KAE8303347.1	KAE8303347.1	KAE8303347.1 Kinase, NEK [Giardia intestinalis]	NaN	NaN	0	NaN	NaN	0	0	20.7298	20.7602	100	3	5	5	5	8.6	8.6	8.6	71.414	0	7.244	30301000	13	NaN	NaN	NaN	20.5951	20.7602	20.8341
KAE8303370.1	KAE8303370.1	KAE8303370.1 Kinase, NEK [Giardia intestinalis]	NaN	NaN	0	NaN	NaN	0	0	21.4265	21.4024	100	3	4	4	4	9.9	9.9	9.9	53.018	0	6.3815	86576000	14	NaN	NaN	NaN	20.9775	21.8995	21.4024
KAE8303381.1	KAE8303381.1	KAE8303381.1 hypothetical protein GL50803_0015045 [Giardia intestinalis]	NaN	NaN	0	NaN	NaN	0	0	20.1398	20.1398	66.6667	2	2	2	2	11.2	11.2	11.2	27.126	0	4.2523	16807000	3	NaN	NaN	NaN	19.9464	20.3333	NaN
KAE8303388.1	KAE8303388.1	KAE8303388.1 Ankyrin repeat protein 1 [Giardia intestinalis]	NaN	NaN	0	NaN	NaN	0	0	20.0092	20.2091	100	3	3	2	2	5.5	4.4	4.4	86.789	0	4.4072	15876000	6	NaN	NaN	NaN	20.4335	20.2091	19.3852
KAE8303395.1	KAE8303395.1	KAE8303395.1 Ankyrin repeat protein 1 [Giardia intestinalis]	NaN	NaN	0	NaN	NaN	0	0	17.9403	17.7033	100	3	2	2	2	4.1	4.1	4.1	82.065	0.0020394	2.7007	4299800	4	NaN	NaN	NaN	18.4939	17.7033	17.6236
KAE8303402.1	KAE8303402.1	KAE8303402.1 Kinase, PEK [Giardia intestinalis]	NaN	NaN	0	NaN	NaN	0	0	18.441	18.5324	100	3	2	2	2	2.9	2.9	2.9	178.93	0.0010428	3.0699	5972600	3	NaN	NaN	NaN	18.7188	18.5324	18.0717
KAE8303403.1	KAE8303403.1	KAE8303403.1 hypothetical protein GL50803_0015573 [Giardia intestinalis]	NaN	NaN	0	NaN	NaN	0	0	20.2689	20.293	100	3	7	7	7	17.3	17.3	17.3	77.014	0	12.932	66649000	22	NaN	NaN	NaN	20.2933	20.293	20.2203
KAE8303518.1	KAE8303518.1	KAE8303518.1 Lipase [Giardia intestinalis]	NaN	NaN	0	NaN	NaN	0	0	21.1981	21.4991	100	3	4	4	4	7.5	7.5	7.5	97.577	0	17.861	144010000	8	NaN	NaN	NaN	21.554	20.5412	21.4991
KAE8303519.1	KAE8303519.1	KAE8303519.1 Exonuclease [Giardia intestinalis]	NaN	NaN	0	NaN	NaN	0	0	20.276	20.3488	100	3	3	3	3	10.7	10.7	10.7	64.509	0	7.146	34122000	6	NaN	NaN	NaN	20.7321	20.3488	19.7472
KAE8303572.1	KAE8303572.1	KAE8303572.1 hypothetical protein GL50803_0016503 [Giardia intestinalis]	NaN	NaN	0	NaN	NaN	0	0	19.9739	19.9739	66.6667	2	5	5	5	8	8	8	134.69	0	6.2218	26794000	6	NaN	NaN	NaN	19.7313	NaN	20.2166
KAE8303581.1	KAE8303581.1	KAE8303581.1 hypothetical protein GL50803_00114912 [Giardia intestinalis]	NaN	NaN	0	NaN	NaN	0	0	20.6212	20.678	100	3	8	8	8	11.7	11.7	11.7	138.51	0	14.674	34022000	16	NaN	NaN	NaN	20.7184	20.678	20.4673
KAE8303587.1;KAE8303592.1	KAE8303587.1;KAE8303592.1	KAE8303587.1 hypothetical protein GL50803_0015084 [Giardia intestinalis];KAE8303592.1 hypothetical protein GL50803_0032097 [Giardia intestinalis]	NaN	NaN	0	NaN	NaN	0	0	19.3619	19.3619	66.6667	2	2	2	2	2.4	2.4	2.4	136.37	0.0023649	2.5934	8648800	2	NaN	NaN	NaN	19.3188	19.405	NaN
KAE8303643.1	KAE8303643.1	KAE8303643.1 hypothetical protein GL50803_0060603 [Giardia intestinalis]	NaN	NaN	0	NaN	NaN	0	0	21.3853	21.318	100	3	6	6	6	0.9	0.9	0.9	776.66	0.0097213	1.8099	53831000	8	NaN	NaN	NaN	21.2007	21.318	21.6371
KAE8303651.1	KAE8303651.1	KAE8303651.1 Kinase, CMGC CMGC-GL1 [Giardia intestinalis]	NaN	NaN	0	NaN	NaN	0	0	21.4078	21.4348	100	3	10	10	10	24.8	24.8	24.8	69.909	0	24.882	126760000	25	NaN	NaN	NaN	21.4348	21.4486	21.3399
KAE8303709.1	KAE8303709.1	KAE8303709.1 Palmitoyltransferase [Giardia intestinalis]	NaN	NaN	0	NaN	NaN	0	0	20.8799	20.8219	100	3	2	2	2	6.4	6.4	6.4	34.914	0	5.0823	43237000	7	NaN	NaN	NaN	20.8219	21.1087	20.7092
KAE8303726.1	KAE8303726.1	KAE8303726.1 hypothetical protein GL50803_005307 [Giardia intestinalis]	NaN	NaN	0	NaN	NaN	0	0	22.7226	22.6452	100	3	8	8	8	7	7	7	183.93	0	10.613	119310000	10	NaN	NaN	NaN	23.0446	22.478	22.6452
KAE8303808.1	KAE8303808.1	KAE8303808.1 Kinesin-3 [Giardia intestinalis]	NaN	NaN	0	NaN	NaN	0	0	21.6554	21.6871	100	3	16	16	16	21.9	21.9	21.9	121.03	0	32.801	188620000	33	NaN	NaN	NaN	21.5743	21.7047	21.6871
KAE8303811.1	KAE8303811.1	KAE8303811.1 Kinase, NEK [Giardia intestinalis]	NaN	NaN	0	NaN	NaN	0	0	22.8195	22.7548	100	3	11	11	11	12	12	12	163.16	0	21.191	148300000	21	NaN	NaN	NaN	23.0193	22.7548	22.6844
KAE8303815.1	KAE8303815.1	KAE8303815.1 hypothetical protein GL50803_0014933 [Giardia intestinalis]	NaN	NaN	0	NaN	NaN	0	0	19.5416	19.5416	66.6667	2	5	5	5	9.4	9.4	9.4	78.434	0	6.5078	22183000	6	NaN	NaN	NaN	19.5036	19.5796	NaN
KAE8303826.1	KAE8303826.1	KAE8303826.1 Solute carrier family protein [Giardia intestinalis]	NaN	NaN	0	NaN	NaN	0	0	21.4332	21.4856	100	3	4	4	4	8.6	8.6	8.6	84.144	0	56.224	73269000	8	NaN	NaN	NaN	21.2081	21.6058	21.4856
KAE8303836.1	KAE8303836.1	KAE8303836.1 Intracellular protein transport protein USO1 [Giardia intestinalis]	NaN	NaN	0	NaN	NaN	0	0	21.4985	21.2321	100	3	6	6	6	11.2	11.2	11.2	68.439	0	7.1348	76042000	15	NaN	NaN	NaN	21.2321	20.8015	22.4617
KAE8303857.1	KAE8303857.1	KAE8303857.1 DNA topoisomerase III [Giardia intestinalis]	NaN	NaN	0	NaN	NaN	0	0	22.0129	21.991	100	3	15	15	15	19.3	19.3	19.3	107.04	0	33.251	223530000	37	NaN	NaN	NaN	22.1006	21.9471	21.991
KAE8303896.1	KAE8303896.1	KAE8303896.1 Transcriptional regulator, Sir2 family [Giardia intestinalis]	NaN	NaN	0	NaN	NaN	0	0	20.583	20.5853	100	3	3	3	3	15.6	15.6	15.6	43.908	0	9.4751	28610000	7	NaN	NaN	NaN	20.8015	20.5853	20.3622
KAE8303917.1	KAE8303917.1	KAE8303917.1 hypothetical protein GL50803_0015285 [Giardia intestinalis]	NaN	NaN	0	NaN	NaN	0	0	21.5409	21.5796	100	3	9	9	9	24.1	24.1	24.1	59.135	0	20.535	104120000	23	NaN	NaN	NaN	21.4075	21.5796	21.6356
KAE8303918.1	KAE8303918.1;KAE8305103.1;KAE8304800.1	KAE8303918.1 High cysteine membrane protein Group 4 [Giardia intestinalis]	NaN	NaN	0	NaN	NaN	0	0	20.7434	20.7181	100	3	11	8	6	17.4	15.2	12.5	87.131	0	28.764	97067000	13	NaN	NaN	NaN	20.5077	20.7181	21.0044
KAE8303922.1	KAE8303922.1	KAE8303922.1 hypothetical protein GL50803_003420 [Giardia intestinalis]	NaN	NaN	0	NaN	NaN	0	0	21.9075	21.8503	100	3	5	5	5	13.2	13.2	13.2	49	0	10.053	76255000	14	NaN	NaN	NaN	21.8503	22.1248	21.7473
KAE8303960.1	KAE8303960.1	KAE8303960.1 Phosphatidylinositol 4-kinase [Giardia intestinalis]	NaN	NaN	0	NaN	NaN	0	0	22.4871	22.6606	100	3	7	7	7	3.7	3.7	3.7	254.84	0	5.9872	125500000	13	NaN	NaN	NaN	22.6606	22.7685	22.0322
KAE8303995.1	KAE8303995.1	KAE8303995.1 hypothetical protein GL50803_005874 [Giardia intestinalis]	NaN	NaN	0	NaN	NaN	0	0	20.5567	20.6269	100	3	5	5	5	6.3	6.3	6.3	137.56	0	11.904	59446000	15	NaN	NaN	NaN	20.9962	20.6269	20.047
KAE8304010.1	KAE8304010.1	KAE8304010.1 putative membrane spanning protein [Giardia intestinalis]	NaN	NaN	0	NaN	NaN	0	0	20.5842	20.5908	100	3	17	17	17	10.8	10.8	10.8	275.39	0	29.788	105610000	33	NaN	NaN	NaN	20.7012	20.4606	20.5908
KAE8304012.1	KAE8304012.1	KAE8304012.1 DNA repair helicase TFIIH P90 [Giardia intestinalis]	NaN	NaN	0	NaN	NaN	0	0	20.6499	20.6616	100	3	6	6	6	13.3	13.3	13.3	88.243	0	8.5371	44847000	10	NaN	NaN	NaN	20.4411	20.847	20.6616
KAE8304021.1	KAE8304021.1	KAE8304021.1 hypothetical protein GL50803_004155 [Giardia intestinalis]	NaN	NaN	0	NaN	NaN	0	0	20.3566	20.383	100	3	2	2	2	5.1	5.1	5.1	54.337	0	6.3386	29873000	4	NaN	NaN	NaN	20.6647	20.383	20.022
KAE8304023.1	KAE8304023.1	KAE8304023.1 hypothetical protein GL50803_0026988 [Giardia intestinalis]	NaN	NaN	0	NaN	NaN	0	0	19.5263	19.8913	100	3	2	2	2	27.5	27.5	27.5	12.409	0	11.732	16650000	6	NaN	NaN	NaN	19.8913	20.1562	18.5315
KAE8304057.1;KAE8304033.1	KAE8304057.1;KAE8304033.1	KAE8304057.1 hypothetical protein GL50803_0060704 [Giardia intestinalis];KAE8304033.1 hypothetical protein GL50803_00d60704 [Giardia intestinalis]	NaN	NaN	0	NaN	NaN	0	0	18.9542	18.8334	100	3	4	4	4	8	8	8	85.894	0	9.2552	10497000	10	NaN	NaN	NaN	18.8334	19.2012	18.8278
KAE8304040.1	KAE8304040.1	KAE8304040.1 putative Transcriptional activator [Giardia intestinalis]	NaN	NaN	0	NaN	NaN	0	0	19.8273	19.8121	100	3	8	8	8	6.5	6.5	6.5	210.32	0	9.3098	32436000	14	NaN	NaN	NaN	19.8121	19.7369	19.9329
KAE8304079.1	KAE8304079.1	KAE8304079.1 tRNA (adenine57-N1/adenine58-N1)-methyltransferase catalytic subunit [Giardia intestinalis]	NaN	NaN	0	NaN	NaN	0	0	20.406	20.5643	100	3	5	5	5	17.4	17.4	17.4	38.718	0	8.5487	36780000	8	NaN	NaN	NaN	20.0105	20.6432	20.5643
KAE8304086.1	KAE8304086.1	KAE8304086.1 Exonuclease 1 [Giardia intestinalis]	NaN	NaN	0	NaN	NaN	0	0	21.8386	22.054	100	3	4	4	4	10.8	10.8	10.8	77.269	0	8.3585	68983000	7	NaN	NaN	NaN	22.1717	22.054	21.29
KAE8304091.1	KAE8304091.1	KAE8304091.1 putative Misacylated tRNA(Ala) deacylase [Giardia intestinalis]	NaN	NaN	0	NaN	NaN	0	0	19.9937	19.9937	66.6667	2	3	3	3	6.7	6.7	6.7	42.906	0	3.7194	19261000	7	NaN	NaN	NaN	NaN	20.1848	19.8026
KAE8304123.1	KAE8304123.1	KAE8304123.1 hypothetical protein GL50803_0021525 [Giardia intestinalis]	NaN	NaN	0	NaN	NaN	0	0	22.0856	22.025	100	3	2	2	2	25.9	25.9	25.9	13.539	0	8.8192	102250000	4	NaN	NaN	NaN	22.2154	22.025	22.0165
KAE8304148.1	KAE8304148.1	KAE8304148.1 hypothetical protein GL50803_0017439 [Giardia intestinalis]	NaN	NaN	0	NaN	NaN	0	0	19.8736	19.8736	66.6667	2	4	4	4	4.7	4.7	4.7	216.84	0.0046667	2.2831	14491000	6	NaN	NaN	NaN	NaN	20.0011	19.746
KAE8304150.1	KAE8304150.1	KAE8304150.1 hypothetical protein GL50803_0013790 [Giardia intestinalis]	NaN	NaN	0	NaN	NaN	0	0	20.4805	20.5973	100	3	7	7	7	8.6	8.6	8.6	140.61	0	5.9148	39414000	11	NaN	NaN	NaN	20.6333	20.2107	20.5973
KAE8304157.1	KAE8304157.1	KAE8304157.1 hypothetical protein GL50803_005002 [Giardia intestinalis]	NaN	NaN	0	NaN	NaN	0	0	19.5931	19.4973	100	3	4	4	4	11.9	11.9	11.9	53.076	0	5.4189	13541000	8	NaN	NaN	NaN	19.8113	19.4706	19.4973
KAE8304175.1	KAE8304175.1	KAE8304175.1 hypothetical protein GL50803_0015268 [Giardia intestinalis]	NaN	NaN	0	NaN	NaN	0	0	19.66	19.7164	100	3	3	3	3	3.5	3.5	3.5	96.1	0	6.2101	18404000	11	NaN	NaN	NaN	19.2507	19.7164	20.013
KAE8304180.1	KAE8304180.1	KAE8304180.1 hypothetical protein GL50803_0017431 [Giardia intestinalis]	NaN	NaN	0	NaN	NaN	0	0	23.1687	23.1256	100	3	6	6	6	4.1	4.1	4.1	243.59	0	10.974	171560000	10	NaN	NaN	NaN	23.1256	23.0796	23.3009
KAE8304185.1	KAE8304185.1	KAE8304185.1 NAD-dependent histone deacetylase Sir2 [Giardia intestinalis]	NaN	NaN	0	NaN	NaN	0	0	20.8979	20.9408	100	3	2	2	2	5.7	5.7	5.7	62.83	0.0062356	2.0377	28544000	5	NaN	NaN	NaN	20.7793	20.9408	20.9734
KAE8304188.1	KAE8304188.1	KAE8304188.1 Serine/threonine protein phosphatase [Giardia intestinalis]	NaN	NaN	0	NaN	NaN	0	0	22.3483	22.2112	100	3	6	6	6	23.3	23.3	23.3	36.47	0	10.446	145430000	19	NaN	NaN	NaN	22.8739	22.2112	21.9598
KAE8304190.1	KAE8304190.1	KAE8304190.1 Spc97 / Spc98 family protein [Giardia intestinalis]	NaN	NaN	0	NaN	NaN	0	0	19.3747	19.3747	66.6667	2	4	4	4	7.8	7.8	7.8	107.5	0	10.675	11230000	10	NaN	NaN	NaN	19.5771	19.1722	NaN
KAE8304238.1	KAE8304238.1	KAE8304238.1 Kinase, CMGC CDK [Giardia intestinalis]	NaN	NaN	0	NaN	NaN	0	0	20.2576	20.2613	100	3	4	4	4	15.4	15.4	15.4	39.895	0	4.2068	34293000	7	NaN	NaN	NaN	20.6068	19.9048	20.2613
KAE8304273.1	KAE8304273.1	KAE8304273.1 Ankyrin repeat protein 3 [Giardia intestinalis]	NaN	NaN	0	NaN	NaN	0	0	21.4901	21.3616	100	3	11	11	11	5.5	5.5	5.5	297.04	0	7.5086	122700000	17	NaN	NaN	NaN	21.8682	21.3616	21.2405
KAE8304284.1	KAE8304284.1	KAE8304284.1 hypothetical protein GL50803_0041569 [Giardia intestinalis]	NaN	NaN	0	NaN	NaN	0	0	20.7735	20.7735	66.6667	2	2	2	2	12.6	12.6	12.6	25.958	0	4.6332	33368000	5	NaN	NaN	NaN	20.9432	20.6039	NaN
KAE8304311.1	KAE8304311.1	KAE8304311.1 WD-repeat protein 5 [Giardia intestinalis]	NaN	NaN	0	NaN	NaN	0	0	21.1965	21.1965	66.6667	2	2	2	2	10.1	10.1	10.1	35.27	0.0056385	2.179	24122000	6	NaN	NaN	NaN	NaN	21.1112	21.2818
KAE8304365.1	KAE8304365.1	KAE8304365.1 hypothetical protein GL50803_0024097 [Giardia intestinalis]	NaN	NaN	0	NaN	NaN	0	0	19.9229	19.9388	100	3	3	3	3	11.6	11.6	11.6	48.869	0	5.1863	18923000	3	NaN	NaN	NaN	19.7717	19.9388	20.0581
KAE8304368.1	KAE8304368.1	KAE8304368.1 SMC1 beta-like protein [Giardia intestinalis]	NaN	NaN	0	NaN	NaN	0	0	20.1606	20.1388	100	3	6	6	6	6.6	6.6	6.6	153.18	0	6.0568	33249000	9	NaN	NaN	NaN	20.4502	19.8927	20.1388
KAE8304409.1	KAE8304409.1	KAE8304409.1 hypothetical protein GL50803_0020594 [Giardia intestinalis]	NaN	NaN	0	NaN	NaN	0	0	19.6579	19.716	100	3	3	3	3	12.4	12.4	12.4	39.867	0	5.8503	22073000	5	NaN	NaN	NaN	19.4169	19.716	19.8407
KAE8304421.1	KAE8304421.1	KAE8304421.1 Nop14-like family protein [Giardia intestinalis]	NaN	NaN	0	NaN	NaN	0	0	21.8259	21.8659	100	3	9	9	9	13.1	13.1	13.1	96.24	0	21.753	119380000	17	NaN	NaN	NaN	21.9588	21.653	21.8659
KAE8304447.1	KAE8304447.1	KAE8304447.1 Ankyrin repeat protein 1 [Giardia intestinalis]	NaN	NaN	0	NaN	NaN	0	0	20.2582	20.2573	100	3	4	4	4	5.6	5.6	5.6	132.5	0	10.132	37080000	14	NaN	NaN	NaN	20.3277	20.1894	20.2573
KAE8304474.1	KAE8304474.1	KAE8304474.1 hypothetical protein GL50803_00111886 [Giardia intestinalis]	NaN	NaN	0	NaN	NaN	0	0	19.9698	19.9111	100	3	8	8	8	4.6	4.6	4.6	262.67	0	9.5508	36643000	16	NaN	NaN	NaN	19.9071	19.9111	20.0913
KAE8304477.1	KAE8304477.1	KAE8304477.1 hypothetical protein GL50803_0016518 [Giardia intestinalis]	NaN	NaN	0	NaN	NaN	0	0	20.8912	20.9293	100	3	7	7	7	10.3	10.3	10.3	121.73	0	55.718	57912000	11	NaN	NaN	NaN	20.9293	20.5852	21.1592
KAE8304525.1	KAE8304525.1	KAE8304525.1 hypothetical protein GL50803_0016869 [Giardia intestinalis]	NaN	NaN	0	NaN	NaN	0	0	18.9402	18.8144	100	3	6	6	6	5.1	5.1	5.1	189.44	0	5.44	13203000	12	NaN	NaN	NaN	18.8144	19.3174	18.6889
KAE8304539.1	KAE8304539.1	KAE8304539.1 putative Glycosaminoglycan polysaccharide lyase [Giardia intestinalis]	NaN	NaN	0	NaN	NaN	0	0	21.2242	21.1985	100	3	7	7	7	10.6	10.6	10.6	113.12	0	12.302	64817000	17	NaN	NaN	NaN	21.1985	21.1531	21.3211
KAE8304563.1	KAE8304563.1	KAE8304563.1 Thymidylate kinase [Giardia intestinalis]	NaN	NaN	0	NaN	NaN	0	0	19.2283	19.0342	100	3	5	5	5	20.5	20.5	20.5	28.814	0	7.6152	18781000	10	NaN	NaN	NaN	19.0342	19.0092	19.6415
KAE8304583.1	KAE8304583.1	KAE8304583.1 Molybdopterin biosynthesis MoeB protein [Giardia intestinalis]	NaN	NaN	0	NaN	NaN	0	0	20.7711	20.7788	100	3	7	7	7	32.3	32.3	32.3	29.849	0	14.734	72632000	18	NaN	NaN	NaN	20.8173	20.7173	20.7788
KAE8304587.1	KAE8304587.1	KAE8304587.1 hypothetical protein GL50803_0017559 [Giardia intestinalis]	NaN	NaN	0	NaN	NaN	0	0	19.0813	19.0813	66.6667	2	2	2	2	10.5	10.5	10.5	27.135	0.0020387	2.6932	9939200	2	NaN	NaN	NaN	NaN	18.8814	19.2812
KAE8304660.1	KAE8304660.1	KAE8304660.1 Serine aminopeptidase [Giardia intestinalis]	NaN	NaN	0	NaN	NaN	0	0	18.182	18.182	66.6667	2	3	3	3	13.9	13.9	13.9	38.398	0	5.0248	6258400	13	NaN	NaN	NaN	17.9958	NaN	18.3682
KAE8304694.1	KAE8304694.1	KAE8304694.1 hypothetical protein GL50803_0010034 [Giardia intestinalis]	NaN	NaN	0	NaN	NaN	0	0	20.0468	19.9735	100	3	9	9	9	6.7	6.7	6.7	229.79	0	14.979	51728000	17	NaN	NaN	NaN	20.2666	19.9002	19.9735
KAE8304711.1	KAE8304711.1	KAE8304711.1 Ankyrin repeat protein 1 [Giardia intestinalis]	NaN	NaN	0	NaN	NaN	0	0	20.2148	20.1163	100	3	6	6	6	10.5	10.5	10.5	88.018	0	13.477	27121000	13	NaN	NaN	NaN	20.576	20.1163	19.9522
KAE8304762.1	KAE8304762.1	KAE8304762.1 hypothetical protein GL50803_00101739 [Giardia intestinalis]	NaN	NaN	0	NaN	NaN	0	0	20.814	21.0057	100	3	5	5	5	7.1	7.1	7.1	133.25	0	9.4569	38790000	13	NaN	NaN	NaN	20.424	21.0123	21.0057
KAE8304804.1	KAE8304804.1	KAE8304804.1 Dimethyladenosine transferase [Giardia intestinalis]	NaN	NaN	0	NaN	NaN	0	0	21.3746	21.2202	100	3	3	3	3	13.3	13.3	13.3	34.951	0	16.484	49934000	8	NaN	NaN	NaN	22.0222	21.2202	20.8812
KAE8304815.1	KAE8304815.1	KAE8304815.1 Tim44 [Giardia intestinalis]	NaN	NaN	0	NaN	NaN	0	0	20.1515	20.3027	100	3	2	2	2	12.9	12.9	12.9	32.98	0.0043522	2.3671	23462000	5	NaN	NaN	NaN	20.3027	20.4843	19.6673
KAE8304873.1	KAE8304873.1	KAE8304873.1 putative U3 small nucleolar ribonucleoprotein IMP4 [Giardia intestinalis]	NaN	NaN	0	NaN	NaN	0	0	19.531	19.531	66.6667	2	2	2	2	9.6	9.6	9.6	43.093	0	7.5633	12179000	4	NaN	NaN	NaN	19.616	19.4461	NaN
KAE8304888.1	KAE8304888.1	KAE8304888.1 hypothetical protein GL50803_002366 [Giardia intestinalis]	NaN	NaN	0	NaN	NaN	0	0	20.7233	20.7233	66.6667	2	3	3	3	10.5	10.5	10.5	46.098	0	4.5718	28214000	4	NaN	NaN	NaN	NaN	20.6195	20.827
KAE8304891.1	KAE8304891.1	KAE8304891.1 Tenascin-like protein [Giardia intestinalis]	NaN	NaN	0	NaN	NaN	0	0	18.4673	18.4673	66.6667	2	4	4	4	14.4	14.4	14.4	44.606	0	8.9923	4923000	8	NaN	NaN	NaN	18.5339	NaN	18.4007
KAE8304902.1	KAE8304902.1	KAE8304902.1 Phosphomevalonate kinase [Giardia intestinalis]	NaN	NaN	0	NaN	NaN	0	0	18.8179	18.8179	66.6667	2	5	5	5	18.4	18.4	18.4	38.462	0	7.9342	12251000	8	NaN	NaN	NaN	18.6817	18.9541	NaN
KAE8304933.1	KAE8304933.1	KAE8304933.1 Kinase, NEK [Giardia intestinalis]	NaN	NaN	0	NaN	NaN	0	0	21.1848	21.1848	66.6667	2	3	3	3	6.7	6.7	6.7	76.065	0	4.6605	43448000	4	NaN	NaN	NaN	21.3196	NaN	21.05
KAE8304966.1	KAE8304966.1	KAE8304966.1 hypothetical protein GL50803_0060213 [Giardia intestinalis]	NaN	NaN	0	NaN	NaN	0	0	21.2745	21.3544	100	3	11	11	11	8.7	8.7	8.7	186.1	0	17.146	106650000	22	NaN	NaN	NaN	20.9827	21.3544	21.4864
KAE8304968.1	KAE8304968.1	KAE8304968.1 hypothetical protein GL50803_003564 [Giardia intestinalis]	NaN	NaN	0	NaN	NaN	0	0	20.4528	20.5036	100	3	3	3	3	7.5	7.5	7.5	80.247	0	19.576	27247000	9	NaN	NaN	NaN	20.5036	20.979	19.8759
KAE8304988.1	KAE8304988.1	KAE8304988.1 putative Spindle pole protein [Giardia intestinalis]	NaN	NaN	0	NaN	NaN	0	0	16.5945	16.5945	66.6667	2	4	4	4	1.9	1.9	1.9	253.2	0	3.6308	2719300	5	NaN	NaN	NaN	16.4133	NaN	16.7757
KAE8304994.1	KAE8304994.1	KAE8304994.1 TFIIH P34 [Giardia intestinalis]	NaN	NaN	0	NaN	NaN	0	0	19.562	19.5416	100	3	3	3	3	17.6	17.6	17.6	30.144	0.001037	2.9831	13876000	3	NaN	NaN	NaN	19.4872	19.6572	19.5416
KAE8305001.1	KAE8305001.1	KAE8305001.1 hypothetical protein GL50803_003141 [Giardia intestinalis]	NaN	NaN	0	NaN	NaN	0	0	19.7457	19.764	100	3	3	3	3	14.9	14.9	14.9	28.754	0	6.1271	25219000	4	NaN	NaN	NaN	19.5312	19.764	19.9419
KAE8305018.1	KAE8305018.1	KAE8305018.1 hypothetical protein GL50803_0024818 [Giardia intestinalis]	NaN	NaN	0	NaN	NaN	0	0	19.8792	19.8395	100	3	7	7	7	5.6	5.6	5.6	267.3	0	4.9295	34933000	10	NaN	NaN	NaN	19.7962	20.002	19.8395
KAE8305033.1	KAE8305033.1	KAE8305033.1 Kinase, NEK [Giardia intestinalis]	NaN	NaN	0	NaN	NaN	0	0	19.5804	19.568	100	3	4	4	4	9	9	9	75.379	0	7.4202	18174000	9	NaN	NaN	NaN	19.4268	19.7465	19.568
KAE8305051.1	KAE8305051.1	KAE8305051.1 hypothetical protein GL50803_002382 [Giardia intestinalis]	NaN	NaN	0	NaN	NaN	0	0	21.3385	21.3797	100	3	4	4	4	6.8	6.8	6.8	104.7	0	7.8369	47701000	6	NaN	NaN	NaN	21.3797	21.1583	21.4775
KAE8305087.1	KAE8305087.1	KAE8305087.1 putative Ser/Thr phosphatase 2C [Giardia intestinalis]	NaN	NaN	0	NaN	NaN	0	0	20.9507	20.9062	100	3	4	4	4	11.8	11.8	11.8	59.559	0	13.991	61214000	11	NaN	NaN	NaN	20.9062	21.1596	20.7862
KAE8305090.1	KAE8305090.1	KAE8305090.1 Kinase, NEK [Giardia intestinalis]	NaN	NaN	0	NaN	NaN	0	0	20.5716	20.5821	100	3	4	4	4	14.3	14.3	14.3	50.321	0	5.611	22711000	6	NaN	NaN	NaN	20.8135	20.5821	20.3192
KAE8305106.1	KAE8305106.1	KAE8305106.1 hypothetical protein GL50803_0014333 [Giardia intestinalis]	NaN	NaN	0	NaN	NaN	0	0	20.9244	20.9418	100	3	4	4	4	10.3	10.3	10.3	84.998	0	15.101	50017000	10	NaN	NaN	NaN	21.087	20.7443	20.9418
KAE8305107.1	KAE8305107.1	KAE8305107.1 DNA pol/primase, large sub [Giardia intestinalis]	NaN	NaN	0	NaN	NaN	0	0	20.0924	19.8363	100	3	4	4	4	9.5	9.5	9.5	60.886	0	4.688	29338000	5	NaN	NaN	NaN	19.6988	20.7421	19.8363
KAE8305123.1	KAE8305123.1	KAE8305123.1 hypothetical protein GL50803_0033674 [Giardia intestinalis]	NaN	NaN	0	NaN	NaN	0	0	21.0606	21.1222	100	3	8	8	8	15.4	15.4	15.4	79.665	0	26.045	106450000	20	NaN	NaN	NaN	21.1481	21.1222	20.9115
KAE8305127.1	KAE8305127.1	KAE8305127.1 Tubulin specific chaperone E [Giardia intestinalis]	NaN	NaN	0	NaN	NaN	0	0	20.4342	20.4342	66.6667	2	5	5	5	8.8	8.8	8.8	68.893	0	8.0528	40744000	6	NaN	NaN	NaN	NaN	20.4581	20.4103
KAE8305143.1	KAE8305143.1	KAE8305143.1 hypothetical protein GL50803_00137718 [Giardia intestinalis]	NaN	NaN	0	NaN	NaN	0	0	20.201	20.2186	100	3	6	6	6	10.1	10.1	10.1	77.938	0	4.0826	33103000	12	NaN	NaN	NaN	20.2203	20.2186	20.1642
KAE8305164.1	KAE8305164.1	KAE8305164.1 Phosphatidylinositol-4,5-bisphosphate 3-kinase catalytic subunit alpha/beta/delta [Giardia intestinalis]	NaN	NaN	0	NaN	NaN	0	0	20.3205	20.3419	100	3	5	5	5	2.7	2.7	2.7	242.26	0.0026981	2.5595	52750000	9	NaN	NaN	NaN	20.1873	20.4325	20.3419
KAE8305170.1	KAE8305170.1	KAE8305170.1 hypothetical protein GL50803_006485 [Giardia intestinalis]	NaN	NaN	0	NaN	NaN	0	0	21.5503	21.5503	66.6667	2	2	2	2	5.4	5.4	5.4	54.777	0.0020436	2.7396	68096000	4	NaN	NaN	NaN	21.2514	21.8492	NaN
KAE8305180.1	KAE8305180.1	KAE8305180.1 hypothetical protein GL50803_0017276 [Giardia intestinalis]	NaN	NaN	0	NaN	NaN	0	0	19.4578	19.5462	100	3	4	4	4	30.5	30.5	30.5	26.26	0.0020422	2.7321	14490000	9	NaN	NaN	NaN	19.5462	19.6523	19.1748
KAE8305200.1	KAE8305200.1	KAE8305200.1 Kinesin like protein [Giardia intestinalis]	NaN	NaN	0	NaN	NaN	0	0	19.2023	19.2023	66.6667	2	2	2	2	3.9	3.9	3.9	122.21	0.0013675	2.8018	8156600	8	NaN	NaN	NaN	NaN	19.428	18.9766
KAE8305221.1;KAE8304291.1	KAE8305221.1;KAE8304291.1	KAE8305221.1 hypothetical protein GL50803_00137713 [Giardia intestinalis];KAE8304291.1 hypothetical protein GL50803_0060774 [Giardia intestinalis]	NaN	NaN	0	NaN	NaN	0	0	21.2798	21.2954	100	3	5	5	5	4.9	4.9	4.9	135.83	0	3.889	44074000	6	NaN	NaN	NaN	21.3985	21.1454	21.2954
KAE8305243.1	KAE8305243.1	KAE8305243.1 hypothetical protein GL50803_008922 [Giardia intestinalis]	NaN	NaN	0	NaN	NaN	0	0	20.5993	20.7466	100	3	3	3	3	12.1	12.1	12.1	38.969	0	3.4739	32337000	9	NaN	NaN	NaN	20.1186	20.9327	20.7466
KAE8305291.1	KAE8305291.1	KAE8305291.1 hypothetical protein GL50803_0016130 [Giardia intestinalis]	NaN	NaN	0	NaN	NaN	0	0	21.2844	21.1832	100	3	6	6	6	18.6	18.6	18.6	48.728	0	9.7378	68667000	10	NaN	NaN	NaN	21.0572	21.1832	21.6127
KAE8305374.1	KAE8305374.1	KAE8305374.1 hypothetical protein GL50803_0010892 [Giardia intestinalis]	NaN	NaN	0	NaN	NaN	0	0	20.5553	20.5553	66.6667	2	5	5	5	9.4	9.4	9.4	80.734	0	14.466	37403000	7	NaN	NaN	NaN	20.5671	20.5435	NaN
KAE8305408.1	KAE8305408.1	KAE8305408.1 ATP-dependent RNA helicase [Giardia intestinalis]	NaN	NaN	0	NaN	NaN	0	0	23.1124	23.2502	100	3	11	11	11	35.1	35.1	35.1	49.239	0	21.719	312970000	27	NaN	NaN	NaN	23.2502	23.2531	22.834
KAE8305414.1;KAE8303968.1	KAE8305414.1;KAE8303968.1	KAE8305414.1 hypothetical protein GL50803_00111973 [Giardia intestinalis];KAE8303968.1 hypothetical protein GL50803_00102575 [Giardia intestinalis]	NaN	NaN	0	NaN	NaN	0	0	21.265	21.2827	100	3	10	7	6	26	20.5	18.1	55.354	0	10.396	110110000	18	NaN	NaN	NaN	21.1444	21.3679	21.2827
KAE8305419.1	KAE8305419.1	KAE8305419.1 WD40 repeat protein [Giardia intestinalis]	NaN	NaN	0	NaN	NaN	0	0	18.4493	18.4493	66.6667	2	5	5	5	4.1	4.1	4.1	176.94	0	6.4987	49651000	10	NaN	NaN	NaN	NaN	18.4974	18.4012
KAE8305437.1	KAE8305437.1	KAE8305437.1 High cysteine membrane protein [Giardia intestinalis]	NaN	NaN	0	NaN	NaN	0	0	20.4885	20.4885	66.6667	2	2	2	2	3.4	3.4	3.4	117.04	0.0056329	2.1694	13414000	3	NaN	NaN	NaN	20.2833	NaN	20.6937
KAE8305484.1	KAE8305484.1	KAE8305484.1 hypothetical protein GL50803_008725 [Giardia intestinalis]	NaN	NaN	0	NaN	NaN	0	0	20.6445	20.6557	100	3	4	4	4	16	16	16	51.753	0	10.65	42052000	6	NaN	NaN	NaN	20.5752	20.7024	20.6557
KAE8305488.1	KAE8305488.1	KAE8305488.1 Zinc finger domain-containing protein [Giardia intestinalis]	NaN	NaN	0	NaN	NaN	0	0	20.3781	20.4206	100	3	3	3	3	22.5	22.5	22.5	23.808	0	12.865	32319000	13	NaN	NaN	NaN	20.1517	20.4206	20.5621
KAE8305501.1	KAE8305501.1;KAE8306118.1	KAE8305501.1 hypothetical protein GL50803_00112295 [Giardia intestinalis]	NaN	NaN	0	NaN	NaN	0	0	20.5363	20.5172	100	3	14	14	14	10.4	10.4	10.4	226.71	0	29.487	95351000	30	NaN	NaN	NaN	20.5172	20.6065	20.4852
KAE8305522.1	KAE8305522.1	KAE8305522.1 hypothetical protein GL50803_0017529 [Giardia intestinalis]	NaN	NaN	0	NaN	NaN	0	0	20.2403	20.2403	66.6667	2	5	5	5	34.2	34.2	34.2	37.642	0	19.502	49312000	12	NaN	NaN	NaN	19.8938	NaN	20.5868
KAE8305530.1	KAE8305530.1	KAE8305530.1 hypothetical protein GL50803_0017532 [Giardia intestinalis]	NaN	NaN	0	NaN	NaN	0	0	20.5068	20.5068	66.6667	2	3	3	3	9.8	9.8	9.8	66.333	0.0037074	2.4897	25464000	3	NaN	NaN	NaN	NaN	20.4777	20.5359
KAE8305533.1;KAE8305393.1	KAE8305533.1;KAE8305393.1	KAE8305533.1 Kinase, CMGC CDK [Giardia intestinalis];KAE8305393.1 Kinase [Giardia intestinalis]	NaN	NaN	0	NaN	NaN	0	0	19.0226	18.8637	100	3	4	4	4	11.6	11.6	11.6	60.322	0	9.6415	10959000	11	NaN	NaN	NaN	18.8637	19.7041	18.5
KAE8305541.1	KAE8305541.1	KAE8305541.1 hypothetical protein GL50803_0015988 [Giardia intestinalis]	NaN	NaN	0	NaN	NaN	0	0	21.9916	21.991	100	3	7	7	7	8.1	8.1	8.1	133.04	0	15.398	109810000	18	NaN	NaN	NaN	22.1768	21.991	21.807
KAE8305558.1	KAE8305558.1	KAE8305558.1 hypothetical protein GL50803_0013948 [Giardia intestinalis]	NaN	NaN	0	NaN	NaN	0	0	19.9156	19.7346	100	3	3	3	2	11.3	11.3	7.2	35.038	0.00034965	3.1948	47414000	3	NaN	NaN	NaN	19.5766	19.7346	20.4355
KAE8305578.1	KAE8305578.1	KAE8305578.1 DHHC palmitoyltransferase [Giardia intestinalis]	NaN	NaN	0	NaN	NaN	0	0	20.9771	20.9771	66.6667	2	2	2	2	8.5	8.5	8.5	49.58	0	12.761	23528000	8	NaN	NaN	NaN	20.9289	NaN	21.0254
KAE8305579.1	KAE8305579.1	KAE8305579.1 hypothetical protein GL50803_0016630 [Giardia intestinalis]	NaN	NaN	0	NaN	NaN	0	0	20.6256	20.6588	100	3	7	7	7	8.5	8.5	8.5	140.63	0	28.381	47534000	15	NaN	NaN	NaN	20.6588	21.0345	20.1834
KAE8305611.1	KAE8305611.1	KAE8305611.1 hypothetical protein GL50803_005821 [Giardia intestinalis]	NaN	NaN	0	NaN	NaN	0	0	21.196	21.196	66.6667	2	4	4	4	6.8	6.8	6.8	85.29	0	6.0942	50224000	6	NaN	NaN	NaN	20.9873	NaN	21.4047
KAE8305645.1	KAE8305645.1	KAE8305645.1 hypothetical protein GL50803_0017200 [Giardia intestinalis]	NaN	NaN	0	NaN	NaN	0	0	19.3113	19.3497	100	3	3	3	3	10.9	10.9	10.9	57.602	0.005631	2.1503	11298000	5	NaN	NaN	NaN	19.5233	19.0608	19.3497
KAE8305656.1	KAE8305656.1	KAE8305656.1 hypothetical protein GL50803_0011200 [Giardia intestinalis]	NaN	NaN	0	NaN	NaN	0	0	19.1668	19.1668	66.6667	2	3	3	3	16	16	16	35.266	0	5.7795	11535000	11	NaN	NaN	NaN	18.9372	NaN	19.3965
KAE8305679.1	KAE8305679.1	KAE8305679.1 hypothetical protein GL50803_0016699 [Giardia intestinalis]	NaN	NaN	0	NaN	NaN	0	0	21.3057	21.2465	100	3	14	14	14	14.5	14.5	14.5	188.59	0	60.378	128340000	29	NaN	NaN	NaN	21.61	21.2465	21.0607
KAE8305792.1	KAE8305792.1	KAE8305792.1 Kinase, NEK [Giardia intestinalis]	NaN	NaN	0	NaN	NaN	0	0	21.1923	21.1923	66.6667	2	5	5	5	6.4	6.4	6.4	132.74	0	4.1338	42490000	4	NaN	NaN	NaN	NaN	21.3396	21.0449
KAE8305795.1	KAE8305795.1	KAE8305795.1 hypothetical protein GL50803_0032668 [Giardia intestinalis]	NaN	NaN	0	NaN	NaN	0	0	20.2655	20.2328	100	3	4	4	4	5.2	5.2	5.2	99.908	0	5.5624	32507000	4	NaN	NaN	NaN	20.073	20.4907	20.2328
KAE8305797.1	KAE8305797.1	KAE8305797.1 hypothetical protein GL50803_0016482 [Giardia intestinalis]	NaN	NaN	0	NaN	NaN	0	0	22.0336	22.001	100	3	6	6	6	21.7	21.7	21.7	45.33	0	20.051	116560000	21	NaN	NaN	NaN	22.001	22.1425	21.9573
KAE8305824.1	KAE8305824.1	KAE8305824.1 Src-associated protein-like protein [Giardia intestinalis]	NaN	NaN	0	NaN	NaN	0	0	20.9728	20.8269	100	3	3	3	3	10.8	10.8	10.8	59.701	0	5.4999	44315000	7	NaN	NaN	NaN	20.7702	20.8269	21.3213
KAE8305830.1	KAE8305830.1	KAE8305830.1 hypothetical protein GL50803_009746 [Giardia intestinalis]	NaN	NaN	0	NaN	NaN	0	0	19.2995	19.377	100	3	2	2	2	6.8	6.8	6.8	45.744	0	3.839	14530000	7	NaN	NaN	NaN	19.1156	19.4059	19.377
KAE8305834.1	KAE8305834.1	KAE8305834.1 hypothetical protein GL50803_009752 [Giardia intestinalis]	NaN	NaN	0	NaN	NaN	0	0	20.104	20.104	66.6667	2	6	6	6	8.2	8.2	8.2	167.22	0	12.651	21077000	11	NaN	NaN	NaN	20.1862	NaN	20.0219
KAE8305839.1	KAE8305839.1	KAE8305839.1 Kinase, NEK [Giardia intestinalis]	NaN	NaN	0	NaN	NaN	0	0	22.6062	22.8632	100	3	4	4	4	9.3	9.3	9.3	65.024	0	32.746	178920000	7	NaN	NaN	NaN	22.8632	22.8917	22.0637
KAE8305841.1	KAE8305841.1	KAE8305841.1 CLASP N terminal domain-containing protein [Giardia intestinalis]	NaN	NaN	0	NaN	NaN	0	0	19.1738	19.2396	100	3	6	6	6	9.8	9.8	9.8	107.15	0	19.889	22092000	10	NaN	NaN	NaN	19.0168	19.2396	19.2649
KAE8305853.1	KAE8305853.1	KAE8305853.1 Kinesin-4 [Giardia intestinalis]	NaN	NaN	0	NaN	NaN	0	0	19.6172	19.7216	100	3	4	4	4	6.2	6.2	6.2	117.18	0	4.3887	14140000	7	NaN	NaN	NaN	19.8308	19.7216	19.2992
KAE8305893.1	KAE8305893.1	KAE8305893.1 hypothetical protein GL50803_003062 [Giardia intestinalis]	NaN	NaN	0	NaN	NaN	0	0	22.679	22.7253	100	3	2	2	2	5.1	5.1	5.1	57.431	0	3.7405	138050000	5	NaN	NaN	NaN	22.5624	22.7492	22.7253
KAE8305898.1	KAE8305898.1	KAE8305898.1 ATP-dependent RNA helicase [Giardia intestinalis]	NaN	NaN	0	NaN	NaN	0	0	22.0754	21.9866	100	3	4	4	4	8.8	8.8	8.8	69.298	0	10.919	108360000	12	NaN	NaN	NaN	21.9866	22.2685	21.9713
KAE8305969.1	KAE8305969.1	KAE8305969.1 Nuclear ATP/GTP-binding protein [Giardia intestinalis]	NaN	NaN	0	NaN	NaN	0	0	18.6025	18.6056	100	3	6	6	6	13.4	13.4	13.4	68.652	0	20.989	8216000	9	NaN	NaN	NaN	18.5736	18.6056	18.6283
KAE8305996.1	KAE8305996.1	KAE8305996.1 PHD-zinc-finger like domain-containing protein [Giardia intestinalis]	NaN	NaN	0	NaN	NaN	0	0	20.7703	20.8368	100	3	2	2	2	3.6	3.6	3.6	74.239	0	6.0616	30253000	4	NaN	NaN	NaN	20.2613	20.8368	21.2127
KAE8305999.1	KAE8305999.1	KAE8305999.1 hypothetical protein GL50803_0013274 [Giardia intestinalis]	NaN	NaN	0	NaN	NaN	0	0	21.2688	21.2688	66.6667	2	4	4	4	9.9	9.9	9.9	38.331	0.0013685	2.803	52527000	12	NaN	NaN	NaN	21.3045	21.2332	NaN
KAE8306025.1	KAE8306025.1	KAE8306025.1 hypothetical protein GL50803_00101120 [Giardia intestinalis]	NaN	NaN	0	NaN	NaN	0	0	19.3776	19.4423	100	3	4	4	4	14.1	14.1	14.1	97.97	0	7.5431	15750000	8	NaN	NaN	NaN	19.2126	19.4777	19.4423
KAE8306028.1	KAE8306028.1	KAE8306028.1 hypothetical protein GL50803_00114829 [Giardia intestinalis]	NaN	NaN	0	NaN	NaN	0	0	20.9253	20.9253	66.6667	2	5	5	5	5	5	5	162.85	0	3.5162	61814000	6	NaN	NaN	NaN	21.0291	NaN	20.8214
KAE8306029.1	KAE8306029.1	KAE8306029.1 hypothetical protein GL50803_002118 [Giardia intestinalis]	NaN	NaN	0	NaN	NaN	0	0	20.3634	20.3566	100	3	2	2	2	27.4	27.4	27.4	13.808	0	4.2599	23600000	5	NaN	NaN	NaN	20.3566	20.4857	20.2478
KAE8306041.1	KAE8306041.1	KAE8306041.1 hypothetical protein GL50803_009150 [Giardia intestinalis]	NaN	NaN	0	NaN	NaN	0	0	18.9064	18.9064	66.6667	2	3	3	3	5.7	5.7	5.7	73.846	0	4	4143600	4	NaN	NaN	NaN	NaN	19.1614	18.6514
KAE8306042.1	KAE8306042.1	KAE8306042.1 hypothetical protein GL50803_0017447 [Giardia intestinalis]	NaN	NaN	0	NaN	NaN	0	0	21.0066	20.9654	100	3	6	6	6	7.2	7.2	7.2	115.47	0	9.2315	36040000	10	NaN	NaN	NaN	20.7221	20.9654	21.3322
KAE8306081.1	KAE8306081.1	KAE8306081.1 SMC4-like protein [Giardia intestinalis]	NaN	NaN	0	NaN	NaN	0	0	20.7642	20.9155	100	3	8	8	8	8.5	8.5	8.5	160.6	0	32.461	73194000	20	NaN	NaN	NaN	20.9517	20.9155	20.4255
KAE8306114.1	KAE8306114.1	KAE8306114.1 Eukaryotic initiation factor 4A [Giardia intestinalis]	NaN	NaN	0	NaN	NaN	0	0	19.6123	19.6123	66.6667	2	4	4	4	14	14	14	47.973	0.0088034	1.9185	12548000	5	NaN	NaN	NaN	19.5166	19.708	NaN
KAE8306127.1	KAE8306127.1	KAE8306127.1 Kinase, NEK [Giardia intestinalis]	NaN	NaN	0	NaN	NaN	0	0	20.1901	20.1901	66.6667	2	7	7	7	7.9	7.9	7.9	129.08	0	6.9125	40106000	10	NaN	NaN	NaN	NaN	19.9452	20.4349
KAE8304671.1	KAE8304671.1	KAE8304671.1 hypothetical protein GL50803_0017058 [Giardia intestinalis]	-9.09169514962116E-05	-9.09169514962116E-05	0	20.995	21.2615	100	3	NaN	NaN	33.3333	1	7	7	7	9.2	9.2	9.2	117.46	0	20.867	66165000	13	20.3791	21.2615	21.3444	NaN	20.9951	NaN
KAE8302351.1	KAE8302351.1	KAE8302351.1 RAN binding protein 1 [Giardia intestinalis]	6.53885364532471	92.9803	2.62141	23.4939	23.4336	100	3	16.955	16.955	66.6667	2	10	10	10	62	62	62	18.713	0	29.887	345220000	46	23.175	23.4336	23.873	NaN	16.1131	17.7969
KAE8303758.1	KAE8303758.1	KAE8303758.1 putative Deoxyhypusine synthase [Giardia intestinalis]	6.51463731129964	91.4326	3.31531	23.1978	23.4339	100	3	16.6832	16.5506	100	3	16	16	16	57.3	57.3	57.3	43.856	0	73.764	283680000	54	22.527	23.6325	23.4339	15.845	17.6539	16.5506
KAE8305062.1	KAE8305062.1	KAE8305062.1 Axoneme-associated protein GASP-180 [Giardia intestinalis]	6.33043734232584	80.4732	3.75132	24.4623	24.2785	100	3	18.1319	18.4853	100	3	54	54	54	55.1	55.1	55.1	889.6	0	238.27	1157000000	172	25.0236	24.0848	24.2785	18.4853	17.3841	18.5263
KAE8304552.1;KAE8304551.1	KAE8304552.1;KAE8304551.1	KAE8304552.1 VSP [Giardia intestinalis];KAE8304551.1 VSP [Giardia intestinalis]	6.11931355794271	69.5179	5.2623	29.4862	29.3533	100	3	23.3669	23.3247	100	3	48	48	30	73.4	73.4	51.3	75.401	0	323.31	30566000000	1032	29.2713	29.3533	29.834	23.2704	23.3247	23.5055
KAE8305619.1	KAE8305619.1	KAE8305619.1 hypothetical protein GL50803_007233 [Giardia intestinalis]	4.84850152333577	28.8101	4.12746	22.5787	22.6679	100	3	17.7302	17.7302	66.6667	2	16	16	16	49.1	49.1	49.1	47.154	0	63.762	214960000	51	22.6782	22.6679	22.3899	17.8629	NaN	17.5975
KAE8303263.1	KAE8303263.1	KAE8303263.1 Stress-induced-phosphoprotein 1 [Giardia intestinalis]	4.80448659261068	27.9444	3.76776	28.1954	28.2822	100	3	23.3909	23.4103	100	3	53	53	53	79.4	79.4	79.4	65.36	0	323.31	23302000000	764	27.5609	28.2822	28.7432	23.2375	23.4103	23.5249
KAE8301712.1	KAE8301712.1	KAE8301712.1 S-adenosylmethionine synthetase [Giardia intestinalis]	4.67568143208821	25.5576	3.69328	24.4648	24.3927	100	3	19.7892	19.7429	100	3	18	18	18	51.2	51.2	51.2	48.346	0	59.712	544340000	79	24.8292	24.3927	24.1726	20.337	19.2875	19.7429
KAE8305991.1	KAE8305991.1	KAE8305991.1 hypothetical protein GL50803_0015834 [Giardia intestinalis]	4.64132436116537	24.9562	4.81179	23.5474	23.614	100	3	18.906	18.8517	100	3	11	11	11	53.7	53.7	53.7	29.974	0	23.755	252580000	35	23.614	23.7319	23.2961	18.707	19.1594	18.8517
KAE8303971.1	KAE8303971.1	KAE8303971.1 Wos2 protein [Giardia intestinalis]	4.55363337198893	23.4844	5.66882	27.4816	27.4911	100	3	22.928	22.9132	100	3	16	16	16	89.2	89.2	89.2	20.852	0	138.06	4831200000	202	27.4252	27.5286	27.4911	23.1207	22.9132	22.7501
KAE8302246.1	KAE8302246.1	KAE8302246.1 Prefoldin subunit 2 [Giardia intestinalis]	4.20345242818197	18.4232	3.12539	23.0587	22.909	100	3	18.8553	18.9207	100	3	6	6	6	65.7	65.7	65.7	12.4	0	71.244	179860000	21	23.8082	22.909	22.4589	18.9207	18.4484	19.1967
KAE8302273.1	KAE8302273.1	KAE8302273.1 hypothetical protein GL50803_006330 [Giardia intestinalis]	4.18537966410319	18.1939	6.25072	26.8304	26.8048	100	3	22.6451	22.692	100	3	11	11	11	55.7	55.7	55.7	29.401	0	44.332	1936200000	143	26.8048	26.7657	26.9208	22.692	22.5325	22.7106
KAE8304001.1	KAE8304001.1	KAE8304001.1 High cysteine membrane protein Group 1 [Giardia intestinalis]	4.13669395446777	17.5901	4.05398	21.7786	21.8188	100	3	17.6419	17.4233	100	3	16	16	16	20.5	20.5	20.5	140.4	0	41.968	79910000	41	21.8188	21.5877	21.9293	17.3861	17.4233	18.1163
KAE8304803.1	KAE8304803.1	KAE8304803.1 Ankyrin repeat protein 1 [Giardia intestinalis]	3.95277277628581	15.4847	5.15902	28.1366	28.1443	100	3	24.1838	24.2324	100	3	20	20	20	70.9	70.9	70.9	36.635	0	229.67	12294000000	417	28.2684	27.9972	28.1443	24.2324	23.9853	24.3338
KAE8303556.1	KAE8303556.1	KAE8303556.1 Protein phosphatase methylesterase-1 [Giardia intestinalis]	3.9031982421875	14.9617	4.48431	23.7542	23.7869	100	3	19.851	19.9756	100	3	13	13	13	42.4	42.4	42.4	40.875	0	24.33	314120000	35	23.6415	23.8342	23.7869	19.4955	20.0819	19.9756
KAE8302792.1	KAE8302792.1	KAE8302792.1 Kinase, NEK [Giardia intestinalis]	3.88179651896159	14.7413	3.29209	23.1062	23.185	100	3	19.2244	19.1454	100	3	10	10	10	48	48	48	33.453	0	26.969	187730000	53	22.736	23.3975	23.185	19.8219	19.1454	18.7059
KAE8304881.1	KAE8304881.1	KAE8304881.1 Glucokinase [Giardia intestinalis]	3.83578936258952	14.2787	5.7885	27.6696	27.6077	100	3	23.8338	23.8305	100	3	17	17	17	58.6	58.6	58.6	37.713	0	146.67	5582600000	228	27.8333	27.6077	27.5678	23.8305	23.7854	23.8856
KAE8301324.1	KAE8301324.1	KAE8301324.1 Cytosolic heat shock protein 70 [Giardia intestinalis]	3.83177439371745	14.239	6.2497	30.1542	30.1828	100	3	26.3224	26.3171	100	3	47	47	47	70.6	70.6	70.6	71.632	0	323.31	66015000000	1789	30.2494	30.1828	30.0303	26.3171	26.2958	26.3543
KAE8303795.1	KAE8303795.1	KAE8303795.1 putative Extracellular nuclease [Giardia intestinalis]	3.82598304748535	14.1819	3.50546	23.5789	23.7664	100	3	19.753	19.8636	100	3	6	6	6	39.3	39.3	39.3	30.78	0	34.732	201280000	34	23.0514	23.9191	23.7664	19.3801	20.0152	19.8636
KAE8302433.1	KAE8302433.1	KAE8302433.1 hypothetical protein GL50803_0017403 [Giardia intestinalis]	3.74864641825358	13.4417	3.95225	22.0585	22.2397	100	3	18.3099	18.2331	100	3	29	29	29	27.3	27.3	27.3	174.28	0	112.82	187470000	70	21.6515	22.2844	22.2397	18.5834	18.113	18.2331
KAE8303103.1	KAE8303103.1	KAE8303103.1 Ubiquitin carboxyl-terminal hydrolase 14 [Giardia intestinalis]	3.71232922871907	13.1076	3.66188	22.2404	22.2935	100	3	18.5281	18.5208	100	3	15	15	15	25.8	25.8	25.8	91.75	0	33.671	128420000	43	22.2935	22.4925	21.9352	18.1141	18.9493	18.5208
KAE8303190.1	KAE8303190.1	KAE8303190.1 CTP synthase/UTP-ammonia lyase [Giardia intestinalis]	3.63190587361654	12.3969	4.16593	23.162	23.1586	100	3	19.53	19.477	100	3	19	19	19	30.4	30.4	30.4	99.35	0	49.503	217190000	54	22.9184	23.1586	23.4089	19.2869	19.8262	19.477
KAE8301742.1	KAE8301742.1	KAE8301742.1 Cytidine deaminase [Giardia intestinalis]	3.59277598063151	12.0652	4.44297	25.364	25.3449	100	3	21.7712	21.9109	100	3	6	6	6	53.7	53.7	53.7	14.386	0	20.101	650700000	42	25.2117	25.3449	25.5352	21.9109	21.4676	21.9351
KAE8301925.1	KAE8301925.1	KAE8301925.1 High cysteine membrane protein VSP-like [Giardia intestinalis]	3.56002648671468	11.7944	2.71564	21.9862	22.1902	100	3	18.4262	18.4262	66.6667	2	20	16	7	27.8	21.2	11.6	120.77	0	64.09	113520000	54	22.2912	21.4771	22.1902	18.2993	18.553	NaN
KAE8304071.1	KAE8304071.1	KAE8304071.1 hypothetical protein GL50803_00101326 [Giardia intestinalis]	3.55238723754883	11.7321	1.93731	23.1341	23.1159	100	3	19.5817	19.5817	66.6667	2	10	10	10	40	40	40	35.101	0	32.955	143980000	39	23.4322	22.8541	23.1159	NaN	18.7727	20.3907
KAE8304744.1	KAE8304744.1	KAE8304744.1 Tenascin-like protein [Giardia intestinalis]	3.53066444396973	11.5568	3.31239	24.5803	24.3587	100	3	21.0496	21.1265	100	3	16	16	4	49.5	49.5	14.8	60.96	0	188.63	798800000	121	25.2315	24.1505	24.3587	21.1265	20.893	21.1292
KAE8301592.1	KAE8301592.1	KAE8301592.1 hypothetical protein GL50803_007520 [Giardia intestinalis]	3.46262868245443	11.0244	1.86763	22.4327	22.5663	100	3	18.9701	18.9701	66.6667	2	15	15	15	38.2	38.2	38.2	53.586	0	36.681	173560000	42	21.4951	22.5663	23.2368	18.845	19.0952	NaN
KAE8305355.1	KAE8305355.1	KAE8305355.1 Ankyrin repeat protein 1 [Giardia intestinalis]	3.40526898701986	10.5947	4.42062	26.6162	26.7251	100	3	23.2109	23.1994	100	3	38	38	38	79.9	79.9	79.9	66.235	0	323.31	9767900000	544	26.2811	26.8424	26.7251	23.2391	23.1944	23.1994
KAE8305847.1	KAE8305847.1	KAE8305847.1 Centrin [Giardia intestinalis]	3.40010515848796	10.5568	2.47924	24.7387	24.9096	100	3	21.3386	21.4678	100	3	6	6	6	60.2	60.2	60.2	18.687	0	65.986	668150000	101	23.7584	24.9096	25.5481	21.4957	21.0522	21.4678
KAE8304663.1	KAE8304663.1	KAE8304663.1 Calmodulin [Giardia intestinalis]	3.38762505849202	10.4659	1.41163	22.3119	21.7408	100	3	18.9243	18.9243	66.6667	2	6	6	6	50.3	50.3	50.3	17.275	0	15.119	71671000	20	23.7801	21.4148	21.7408	19.0605	NaN	18.788
KAE8303510.1	KAE8303510.1	KAE8303510.1 FKBP-type peptidyl-prolyl cis-trans isomerase [Giardia intestinalis]	3.33808708190918	10.1126	6.19101	27.8015	27.7867	100	3	24.4634	24.4198	100	3	28	28	28	76.9	76.9	76.9	37.584	0	178.4	9640300000	368	27.7867	27.8625	27.7551	24.4046	24.4198	24.5658
KAE8303047.1	KAE8303047.1	KAE8303047.1 Kinase, NEK [Giardia intestinalis]	3.25887870788574	9.57239	3.73058	25.1328	25.2245	100	3	21.8739	21.8072	100	3	22	22	22	77.3	77.3	77.3	36.051	0	94.189	1178100000	128	24.7313	25.4427	25.2245	22.1184	21.8072	21.6962
KAE8301523.1	KAE8301523.1	KAE8301523.1 Xaa-Pro dipeptidase [Giardia intestinalis]	3.2435162862142	9.471	5.20984	28.3791	28.3144	100	3	25.1356	25.1345	100	3	25	25	25	84.5	84.5	84.5	49.672	0	323.31	17247000000	821	28.2729	28.5501	28.3144	25.235	25.1345	25.0374
KAE8303472.1;KAE8303468.1	KAE8303472.1;KAE8303468.1	KAE8303472.1 Ubiquitin-like protein [Giardia intestinalis];KAE8303468.1 Ubiquitin-like protein [Giardia intestinalis]	3.21129480997721	9.26181	3.6753	23.3793	23.1726	100	3	20.168	20.0854	100	3	11	11	11	39.5	39.5	39.5	36.491	0	59.818	281370000	74	23.8415	23.1238	23.1726	20.0634	20.0854	20.3552
KAE8301312.1	KAE8301312.1	KAE8301312.1 Ankyrin repeat protein 1 [Giardia intestinalis]	3.1512451171875	8.88422	4.41818	26.4901	26.5473	100	3	23.3389	23.3943	100	3	123	123	123	72	72	72	182.52	0	323.31	15630000000	1037	26.6225	26.5473	26.3006	23.3943	23.0988	23.5236
KAE8304503.1	KAE8304503.1	KAE8304503.1 Prefoldin subunit [Giardia intestinalis]	3.11436589558919	8.65999	2.02065	22.3795	22.0913	100	3	19.2651	19.2651	66.6667	2	3	3	3	31.1	31.1	31.1	15.303	0	34.239	71917000	18	23.1699	22.0913	21.8773	19.1437	NaN	19.3866
KAE8304077.1	KAE8304077.1	KAE8304077.1 Tenascin-like protein [Giardia intestinalis]	3.10897445678711	8.62769	3.20696	23.5737	23.4566	100	3	20.4647	20.3233	100	3	10	10	9	44.6	44.6	42.3	53.969	0	62.846	279540000	60	23.4308	23.4566	23.8336	20.3233	20.0461	21.0248
KAE8302505.1	KAE8302505.1	KAE8302505.1 Zinc finger protein ZPR1 [Giardia intestinalis]	3.09729639689127	8.55813	7.15101	23.9317	23.9559	100	3	20.8344	20.8328	100	3	29	29	29	68.7	68.7	68.7	52.405	0	87.513	702990000	128	23.8769	23.9622	23.9559	20.8328	20.8058	20.8645
KAE8303113.1	KAE8303113.1	KAE8303113.1 Rhodanese-like protein [Giardia intestinalis]	3.09718132019043	8.55745	5.1189	26.7327	26.7979	100	3	23.6355	23.6998	100	3	6	6	6	80.7	80.7	80.7	12.977	0	28.275	2339700000	79	26.5805	26.7979	26.8198	23.4942	23.7126	23.6998
KAE8302545.1	KAE8302545.1	KAE8302545.1 Coiled-coil protein [Giardia intestinalis]	3.09129333496094	8.5226	3.05652	26.8457	26.6088	100	3	23.7545	23.7821	100	3	139	139	139	78.2	78.2	78.2	362.59	0	323.31	10008000000	938	27.4985	26.6088	26.4299	23.7821	23.5586	23.9227
KAE8303289.1	KAE8303289.1	KAE8303289.1 Arginine deiminase [Giardia intestinalis]	3.05725224812825	8.32386	5.24693	30.2879	30.3227	100	3	27.2307	27.2289	100	3	49	49	49	88.8	88.8	88.8	64.131	0	323.31	72548000000	1471	30.4306	30.3227	30.1105	27.2599	27.2033	27.2289
KAE8304207.1	KAE8304207.1	KAE8304207.1 Deoxyribose-phosphate aldolase [Giardia intestinalis]	3.0209108988444	8.1168	5.17604	25.9234	25.9391	100	3	22.9025	22.954	100	3	12	12	12	51.2	51.2	51.2	27.293	0	137.36	1910700000	146	26.0555	25.9391	25.7755	22.954	22.9614	22.7919
KAE8303809.1	KAE8303809.1	KAE8303809.1 tRNA-splicing ligase RtcB [Giardia intestinalis]	3.01422119140625	8.07925	3.81399	22.6475	22.7092	100	3	19.6333	19.7748	100	3	15	15	15	40.5	40.5	40.5	64.868	0	42.683	226330000	50	22.3962	22.7092	22.8372	19.291	19.8341	19.7748
KAE8301303.1	KAE8301303.1	KAE8301303.1 hypothetical protein GL50803_003538 [Giardia intestinalis]	3.0086784362793	8.04827	2.85203	24.9023	25.1408	100	3	21.8937	21.9057	100	3	12	12	12	61.3	61.3	61.3	30.032	0	181.27	1343700000	136	24.1709	25.1408	25.3953	21.7448	21.9057	22.0304
KAE8303473.1	KAE8303473.1;KAE8303467.1	KAE8303473.1 Small glutamine-rich tetratricopeptide repeat-containing protein [Giardia intestinalis]	2.97816721598307	7.87984	3.04048	25.0212	25.1338	100	3	22.043	22.1198	100	3	17	17	17	72.7	72.7	72.7	31.603	0	247.76	1403000000	136	24.4595	25.1338	25.4703	22.1198	21.7354	22.274
KAE8303509.1	KAE8303509.1	KAE8303509.1 hypothetical protein GL50803_0017249 [Giardia intestinalis]	2.94720395406087	7.71253	2.82546	27.4615	27.6188	100	3	24.5143	24.3684	100	3	126	126	126	68.5	68.5	68.5	190.52	0	323.31	26289000000	1269	26.8488	27.6188	27.917	24.3684	24.2492	24.9252
KAE8302030.1	KAE8302030.1	KAE8302030.1 Nucleotide-binding protein 35 [Giardia intestinalis]	2.94474029541016	7.69937	4.80134	22.6146	22.6009	100	3	19.6699	19.6571	100	3	11	10	10	62.4	60.5	60.5	37.857	0	32.703	143480000	50	22.6009	22.8207	22.4223	19.7264	19.6262	19.6571
KAE8302972.1	KAE8302972.1	KAE8302972.1 Tenascin-like protein [Giardia intestinalis]	2.92826588948568	7.61195	3.94862	25.9095	25.9969	100	3	22.9812	23.0163	100	3	8	8	8	46.7	46.7	46.7	28.09	0	68.136	1531900000	113	25.9969	25.6725	26.059	23.0163	22.7009	23.2264
KAE8305280.1	KAE8305280.1	KAE8305280.1 Prefoldin subunit [Giardia intestinalis]	2.90695063273112	7.50031	2.0036	22.2319	22.1331	100	3	19.325	19.325	66.6667	2	6	6	6	52.8	52.8	52.8	17.419	0	18.388	81976000	21	22.8448	22.1331	21.7179	NaN	19.6691	18.9809
KAE8304286.1	KAE8304286.1	KAE8304286.1 Beta-giardin [Giardia intestinalis]	2.90612602233887	7.49603	4.04691	28.0966	28.0932	100	3	25.1905	25.1555	100	3	34	34	34	81.2	81.2	81.2	30.876	0	323.31	17282000000	519	27.9037	28.0932	28.2929	25.1555	24.9621	25.4539
KAE8304362.1	KAE8304362.1	KAE8304362.1 Cia1 [Giardia intestinalis]	2.89293670654297	7.42781	0	21.9632	21.9546	100	3	NaN	NaN	33.3333	1	4	4	4	16.9	16.9	16.9	41.012	0	13.816	53329000	15	21.9546	22.0966	21.8383	NaN	NaN	19.0703
KAE8303822.1	KAE8303822.1	KAE8303822.1 hypothetical protein GL50803_0014963 [Giardia intestinalis]	2.89110628763835	7.41839	2.11747	21.4191	21.104	100	3	18.528	18.5942	100	3	13	13	13	23	23	23	96.759	0	59.029	56529000	23	22.5274	21.104	20.626	18.6737	18.3161	18.5942
KAE8303059.1	KAE8303059.1	KAE8303059.1 Seryl-tRNA synthetase [Giardia intestinalis]	2.87273406982422	7.32452	4.61381	25.4307	25.4009	100	3	22.5579	22.4984	100	3	28	28	28	74.6	74.6	74.6	51.756	0	179.34	1770300000	172	25.556	25.4009	25.3352	22.4015	22.7739	22.4984
KAE8301269.1	KAE8301269.1	KAE8301269.1 Dipeptidyl-peptidase III [Giardia intestinalis]	2.86669603983561	7.29393	3.58737	23.9593	24.0762	100	3	21.0926	21.1183	100	3	19	19	4	39.6	39.6	8.8	77.854	0	48.848	371640000	72	23.5278	24.0762	24.274	20.9552	21.2044	21.1183
KAE8303208.1	KAE8303208.1	KAE8303208.1 hypothetical protein GL50803_0010167 [Giardia intestinalis]	2.86452738444011	7.28297	2.0543	24.563	24.0946	100	3	21.6984	21.856	100	3	81	81	81	71.3	71.3	71.3	133.02	0	323.31	4163400000	494	25.6648	24.0946	23.9295	21.856	21.2391	22.0002
KAE8303590.1;KAE8303589.1	KAE8303590.1;KAE8303589.1;KAE8301284.1;KAE8301207.1	KAE8303590.1 VSP with INR [Giardia intestinalis];KAE8303589.1 VSP with INR [Giardia intestinalis]	2.8231201171875	7.07691	3.7152	23.1075	23.0429	100	3	20.2843	20.2896	100	3	18	18	18	41.3	41.3	41.3	70.882	0	113.57	330800000	102	22.7761	23.0429	23.5034	20.2295	20.3339	20.2896
KAE8305240.1	KAE8305240.1	KAE8305240.1 Axoneme-associated protein GASP-180 [Giardia intestinalis]	2.81075668334961	7.01652	2.77449	26.1761	25.8526	100	3	23.3653	23.3283	100	3	74	74	73	75.3	75.3	75	115.97	0	323.31	10330000000	652	26.8947	25.8526	25.781	23.3283	23.2095	23.5582
KAE8301951.1	KAE8301951.1	KAE8301951.1 Kinase, NEK [Giardia intestinalis]	2.79078165690104	6.92005	3.54818	26.6536	26.5667	100	3	23.8628	23.8419	100	3	32	32	32	68.5	68.5	68.5	85.183	0	242.82	5052400000	406	27.0936	26.5667	26.3004	23.9046	23.8419	23.8418
KAE8303029.1	KAE8303029.1	KAE8303029.1 Kinase, STE STE20 [Giardia intestinalis]	2.77865473429362	6.86212	3.57934	22.0403	22.1835	100	3	19.2617	19.2778	100	3	12	10	10	30.2	28.5	28.5	58.007	0	24.931	129110000	29	22.3387	21.5988	22.1835	19.3209	19.1864	19.2778
KAE8301311.1	KAE8301311.1	KAE8301311.1 hypothetical protein GL50803_0013584 [Giardia intestinalis]	2.76853116353353	6.81414	3.71488	25.3435	25.4596	100	3	22.575	22.6173	100	3	27	27	27	74.9	74.9	74.9	43.636	0	167.45	2381400000	199	24.966	25.4596	25.605	22.6173	22.4147	22.693
KAE8305793.1	KAE8305793.1	KAE8305793.1 putative Spindle pole protein [Giardia intestinalis]	2.72720464070638	6.62171	3.32821	24.5903	24.6428	100	3	21.8631	22.0038	100	3	25	25	25	48.8	48.8	48.8	66.084	0	98.74	1312600000	145	24.3307	24.6428	24.7974	22.0038	21.4294	22.1562
KAE8301965.1	KAE8301965.1	KAE8301965.1 Aldose reductase [Giardia intestinalis]	2.70389747619629	6.5156	4.49122	27.1138	27.1433	100	3	24.4099	24.4119	100	3	19	19	19	77.6	77.6	77.6	35.465	0	142.57	6174900000	275	26.8824	27.3157	27.1433	24.4694	24.3483	24.4119
KAE8301443.1	KAE8301443.1	KAE8301443.1 Ferrihemoglobin reductase [Giardia intestinalis]	2.68811734517416	6.44472	4.62085	22.4085	22.3645	100	3	19.7204	19.6564	100	3	5	5	5	38.8	38.8	38.8	14.436	0	19.212	104250000	12	22.5107	22.3502	22.3645	19.6564	19.5717	19.933
KAE8302723.1	KAE8302723.1	KAE8302723.1 Mucin-like protein [Giardia intestinalis]	2.68455505371094	6.42882	3.29754	23.0213	22.8557	100	3	20.3368	20.3037	100	3	9	9	9	18.8	18.8	18.8	102.28	0	35.158	188860000	40	23.4878	22.8557	22.7205	20.164	20.3037	20.5426
KAE8302700.1	KAE8302700.1	KAE8302700.1 hypothetical protein GL50803_0031144 [Giardia intestinalis]	2.67363293965657	6.38034	0	22.5769	22.8811	100	3	NaN	NaN	33.3333	1	2	2	2	11.8	11.8	11.8	20.274	0	4.4789	52057000	10	21.9294	22.8811	22.9203	NaN	NaN	19.9033
KAE8301322.1	KAE8301322.1	KAE8301322.1 putative Prefoldin subunit 3 [Giardia intestinalis]	2.67204920450846	6.37334	1.92958	23.5274	23.1602	100	3	20.8553	20.7211	100	3	8	8	8	44.8	44.8	44.8	21.859	0	11.321	224320000	24	24.6223	22.7996	23.1602	21.3287	20.7211	20.5161
KAE8303618.1	KAE8303618.1	KAE8303618.1 hypothetical protein GL50803_0014213 [Giardia intestinalis]	2.66923141479492	6.3609	4.15193	24.3443	24.3022	100	3	21.6751	21.6306	100	3	18	18	18	72	72	72	32.98	0	59.993	842300000	106	24.6104	24.3022	24.1202	21.5914	21.6306	21.8032
KAE8302732.1	KAE8302732.1	KAE8302732.1 AAA domain-containing protein [Giardia intestinalis]	2.66366704305013	6.33642	3.75975	23.4623	23.4941	100	3	20.7986	20.8491	100	3	9	9	9	54.8	54.8	54.8	22.989	0	22.051	224810000	31	23.4941	23.5478	23.3449	21.0954	20.8491	20.4513
KAE8303949.1	KAE8303949.1	KAE8303949.1 Tubulin specific chaperone B [Giardia intestinalis]	2.65517425537109	6.29922	3.36103	23.6854	23.7323	100	3	21.0303	20.984	100	3	13	13	13	59	59	59	26.746	0	115.83	659260000	72	23.2726	23.7323	24.0514	20.8787	20.984	21.2281
KAE8304598.1	KAE8304598.1	KAE8304598.1 Tenascin-like protein [Giardia intestinalis]	2.63589859008789	6.21562	4.90175	26.6638	26.5797	100	3	24.0279	24.0596	100	3	21	21	21	50.3	50.3	50.3	61.787	0	323.31	3331400000	295	26.569	26.5797	26.8425	24.0596	23.9377	24.0863
KAE8305605.1	KAE8305605.1	KAE8305605.1 Neurogenic locus Notch protein [Giardia intestinalis]	2.62050374348958	6.14965	5.0792	26.5087	26.5295	100	3	23.8882	23.8878	100	3	9	9	9	29.7	29.7	29.7	63.07	0	119.66	2430100000	143	26.3601	26.5295	26.6366	23.8878	23.8181	23.9587
KAE8304515.1	KAE8304515.1	KAE8304515.1 Cathepsin B [Giardia intestinalis]	2.61643918355306	6.13235	6.48517	26.2275	26.1957	100	3	23.611	23.5935	100	3	13	9	9	62.8	51	51	32.761	0	255.4	1892100000	155	26.2946	26.1957	26.1921	23.5853	23.6543	23.5935
KAE8305230.1	KAE8305230.1	KAE8305230.1 Metallo-beta-lactamase superfamily protein [Giardia intestinalis]	2.6106497446696	6.10779	2.03235	21.991	21.9161	100	3	19.3804	19.3804	66.6667	2	4	4	4	24.6	24.6	24.6	34.696	0	30	56094000	18	22.3515	21.9161	21.7055	NaN	19.8626	18.8982
KAE8302059.1	KAE8302059.1	KAE8302059.1 Carbamate kinase [Giardia intestinalis]	2.60048357645671	6.0649	3.50473	30.4079	30.5571	100	3	27.8074	27.8218	100	3	22	22	22	64.2	64.2	64.2	33.879	0	254.89	33314000000	639	29.9698	30.5571	30.6967	27.8218	27.7664	27.8339
KAE8304355.1	KAE8304355.1;KAE8304454.1;KAE8305423.1	KAE8304355.1 Ankyrin repeat protein 1 [Giardia intestinalis]	2.59007835388184	6.02131	3.48144	23.0748	23.2162	100	3	20.4847	20.4679	100	3	27	27	26	47.4	47.4	46.3	87.537	0	124.79	588550000	145	22.6362	23.2162	23.3721	20.4679	20.4437	20.5426
KAE8303575.1	KAE8303575.1	KAE8303575.1 SALP-1 [Giardia intestinalis]	2.58935483296712	6.0183	2.90596	25.0481	24.8323	100	3	22.4587	22.4438	100	3	17	17	17	62	62	62	29.827	0	59.997	1333900000	112	25.6283	24.8323	24.6836	22.4438	22.2525	22.6799
KAE8305494.1	KAE8305494.1	KAE8305494.1 Tubulin binding cofactor A [Giardia intestinalis]	2.57048034667969	5.94007	2.18457	25.8148	25.8906	100	3	23.2444	23.3857	100	3	8	8	8	49.1	49.1	49.1	12.739	0	49.103	1713700000	70	24.9697	25.8906	26.5843	22.922	23.4253	23.3857
KAE8306054.1	KAE8306054.1	KAE8306054.1 Ankyrin repeat protein 1 [Giardia intestinalis]	2.56258710225423	5.90766	1.72966	23.395	23.9739	100	3	20.8324	20.8743	100	3	6	5	4	43	39.8	34.8	23.927	0	25.237	267740000	11	22.1262	24.085	23.9739	21.1747	20.8743	20.4483
KAE8305453.1	KAE8305453.1	KAE8305453.1 Nif3-related protein [Giardia intestinalis]	2.55460929870605	5.87508	4.17937	23.1153	23.2318	100	3	20.5607	20.495	100	3	7	7	7	45.9	45.9	45.9	29.852	0	24.691	192830000	45	22.8817	23.2318	23.2324	20.495	20.7404	20.4466
KAE8304751.1	KAE8304751.1	KAE8304751.1 GTP-binding nuclear protein RAN/TC4 [Giardia intestinalis]	2.54712168375651	5.84467	4.82479	27.8792	27.8854	100	3	25.332	25.3251	100	3	19	19	19	81	81	81	25.421	0	163.49	9246800000	379	27.7019	28.0501	27.8854	25.3126	25.3251	25.3585
KAE8305263.1	KAE8305263.1	KAE8305263.1 VSP [Giardia intestinalis]	2.54708035786947	5.8445	4.32544	24.0998	24.0616	100	3	21.5527	21.4751	100	3	16	16	9	41.1	41.1	24.7	59.856	0	165.76	656410000	109	24.0616	23.9697	24.2681	21.4751	21.4264	21.7567
KAE8305713.1	KAE8305713.1	KAE8305713.1 Delta giardin [Giardia intestinalis]	2.54341952006022	5.82969	2.99432	25.9824	26.1611	100	3	23.439	23.3381	100	3	19	19	19	67.2	67.2	67.2	30.873	0	90.86	3677400000	196	25.4397	26.1611	26.3465	23.3269	23.3381	23.6521
KAE8301787.1	KAE8301787.1	KAE8301787.1 hypothetical protein GL50803_0016637 [Giardia intestinalis]	2.51000722249349	5.69623	1.73504	21.1564	21.0965	100	3	18.6464	18.5152	100	3	5	5	5	25.2	25.2	25.2	33.573	0	5.7331	49586000	16	22.2639	21.0965	20.1088	19.0325	18.5152	18.3914
KAE8304900.1	KAE8304900.1	KAE8304900.1 hypothetical protein GL50803_0086761 [Giardia intestinalis]	2.50043741861979	5.65857	3.31251	23.0278	23.1208	100	3	20.5274	20.5629	100	3	22	22	22	50	50	50	79.063	0	85.812	403190000	88	22.5791	23.1208	23.3835	20.5802	20.439	20.5629
KAE8304638.1	KAE8304638.1	KAE8304638.1 hypothetical protein GL50803_0015251 [Giardia intestinalis]	2.49510320027669	5.63769	2.65978	22.7877	22.5645	100	3	20.2926	20.3803	100	3	8	8	8	37.1	37.1	37.1	32.493	0	55.776	206010000	29	23.4029	22.3957	22.5645	20.5388	19.9587	20.3803
KAE8305227.1	KAE8305227.1	KAE8305227.1 Guanylate kinase [Giardia intestinalis]	2.49035390218099	5.61916	0	22.0379	22.0796	100	3	NaN	NaN	33.3333	1	7	7	7	48.3	48.3	48.3	23.677	0	18.548	60468000	18	21.5763	22.4579	22.0796	19.5476	NaN	NaN
KAE8305185.1	KAE8305185.1	KAE8305185.1 Axoneme-associated protein GASP-180 [Giardia intestinalis]	2.48184776306152	5.58612	2.64701	26.8219	26.5233	100	3	24.34	24.2924	100	3	162	10	10	81.4	6	6	179.27	0	136.38	2203700000	110	27.5027	26.5233	26.4396	24.1859	24.2924	24.5418
KAE8301517.1	KAE8301517.1	KAE8301517.1 hypothetical protein GL50803_0010192 [Giardia intestinalis]	2.46006965637207	5.50243	4.35458	22.9782	22.965	100	3	20.5181	20.4027	100	3	6	6	6	46	46	46	17.338	0	8.7491	116950000	20	22.965	23.0501	22.9196	20.4027	20.3878	20.7639
KAE8301825.1	KAE8301825.1	KAE8301825.1 Glucosamine-6-phosphate deaminase [Giardia intestinalis]	2.45692825317383	5.49046	0	22.3211	22.295	100	3	NaN	NaN	33.3333	1	10	2	2	52.5	12.9	12.9	28.767	0	9.8275	51718000	12	22.295	22.1902	22.4781	NaN	NaN	19.8642
KAE8303546.1	KAE8303546.1	KAE8303546.1 Methionyl-tRNA synthetase [Giardia intestinalis]	2.45672098795573	5.48968	3.93648	26.0258	26.1808	100	3	23.5691	23.5612	100	3	16	16	16	77	77	77	24.723	0	106.86	2724800000	178	25.7072	26.1808	26.1895	23.506	23.5612	23.6401
KAE8304820.1	KAE8304820.1	KAE8304820.1 Coiled-coil protein [Giardia intestinalis]	2.45270919799805	5.47443	0	21.1554	20.9705	100	3	NaN	NaN	33.3333	1	11	11	11	17.9	17.9	17.9	98.928	0	19.503	46321000	22	20.413	20.9705	22.0828	18.7027	NaN	NaN
KAE8304384.1	KAE8304384.1	KAE8304384.1 hypothetical protein GL50803_0017374 [Giardia intestinalis]	2.45009358723958	5.46452	3.21403	21.14	21.2439	100	3	18.6899	18.6364	100	3	5	5	5	22.3	22.3	22.3	36.561	0	14.555	37523000	11	21.2439	20.7238	21.4522	18.9291	18.6364	18.5042
KAE8304945.1	KAE8304945.1	KAE8304945.1 Centrin [Giardia intestinalis]	2.44567171732585	5.44779	2.20305	26.4425	26.5797	100	3	23.9968	23.9366	100	3	15	15	15	78.4	78.4	78.4	20.223	0	64.05	3674000000	168	25.6101	26.5797	27.1376	23.9366	23.8055	24.2484
KAE8304754.1	KAE8304754.1	KAE8304754.1 Deflagellation inducible protein [Giardia intestinalis]	2.41437721252441	5.33089	1.57695	23.6542	23.5207	100	3	21.2398	21.0298	100	3	6	6	6	59.4	59.4	59.4	11.988	0	38.924	273620000	40	24.3332	23.5207	23.1087	21.0298	20.3136	22.3761
KAE8305523.1	KAE8305523.1	KAE8305523.1 hypothetical protein GL50803_003158 [Giardia intestinalis]	2.40902837117513	5.31117	2.50346	22.94	23.1034	100	3	20.531	20.4536	100	3	9	9	9	64.5	64.5	64.5	22.543	0	30.771	260700000	29	22.2989	23.1034	23.4179	20.4536	20.2644	20.875
KAE8302289.1	KAE8302289.1	KAE8302289.1 hypothetical protein GL50803_006896 [Giardia intestinalis]	2.39409828186035	5.25648	3.83611	23.4769	23.5413	100	3	21.0828	21.0974	100	3	14	14	14	64.4	64.4	64.4	31.28	0	115.48	556840000	96	23.1583	23.5413	23.7311	21.0974	21.0453	21.1057
KAE8303238.1	KAE8303238.1	KAE8303238.1 Nucleotide-binding protein 35 [Giardia intestinalis]	2.39408175150554	5.25642	2.30508	22.432	22.2124	100	3	20.0379	20.0379	66.6667	2	8	8	8	31.8	31.8	31.8	45.18	0	36.493	73215000	26	22.1886	22.895	22.2124	20.1916	19.8842	NaN
KAE8304496.1	KAE8304496.1	KAE8304496.1 WD-repeat protein [Giardia intestinalis]	2.38882446289063	5.2373	2.31087	22.018	22.3376	100	3	19.6292	19.651	100	3	5	5	5	20.4	20.4	20.4	44.493	0	18.319	83188000	19	22.5371	22.3376	21.1794	19.651	19.6605	19.5761
KAE8302584.1	KAE8302584.1	KAE8302584.1 Coiled-coil protein [Giardia intestinalis]	2.38787269592285	5.23385	1.38182	22.9776	23.6353	100	3	20.5897	20.7607	100	3	21	21	21	15.7	15.7	15.7	196.41	0	39.516	131530000	32	21.4192	23.6353	23.8783	20.7607	20.8088	20.1996
KAE8304639.1;KAE8304613.1	KAE8304639.1;KAE8304613.1	KAE8304639.1 High cysteine membrane protein Group 6 [Giardia intestinalis];KAE8304613.1 High cysteine membrane protein Group 6 [Giardia intestinalis]	2.37243906656901	5.17816	4.34951	22.8244	22.8859	100	3	20.452	20.4237	100	3	15	15	4	31.1	31.1	6.3	66.838	0	61.142	230360000	71	22.9915	22.5958	22.8859	20.4032	20.4237	20.529
KAE8301683.1	KAE8301683.1	KAE8301683.1 ADP-sugar diphosphatase [Giardia intestinalis]	2.35422484079997	5.11319	1.92205	21.8321	21.9031	100	3	19.4779	19.4779	66.6667	2	6	6	6	28.3	28.3	28.3	26.845	0	10.189	57215000	15	21.928	21.6654	21.9031	18.9198	20.036	NaN
KAE8301949.1	KAE8301949.1	KAE8301949.1 Ankyrin repeat protein 1 [Giardia intestinalis]	2.33724530537923	5.05337	2.28584	24.9879	24.7178	100	3	22.6507	22.6267	100	3	15	15	15	70.5	70.5	70.5	27.662	0	109.84	1601000000	145	25.8102	24.4358	24.7178	22.6267	22.739	22.5863
KAE8304426.1	KAE8304426.1	KAE8304426.1 Cathepsin B [Giardia intestinalis]	2.33388519287109	5.04161	6.86367	28.8746	28.8863	100	3	26.5407	26.552	100	3	17	17	13	60.7	60.7	49	33.056	0	153.27	14688000000	337	28.8863	28.903	28.8344	26.502	26.5681	26.552
KAE8304245.1	KAE8304245.1	KAE8304245.1 Vacuolar protein sorting 22 [Giardia intestinalis]	2.33051554361979	5.02985	2.91706	23.5321	23.573	100	3	21.2016	21.218	100	3	15	15	15	72	72	72	27.299	0	38.354	386280000	73	23.8323	23.1911	23.573	21.218	20.821	21.5657
KAE8305871.1	KAE8305871.1	KAE8305871.1 hypothetical protein GL50803_0016811 [Giardia intestinalis]	2.3274097442627	5.01903	2.79042	24.2882	24.5213	100	3	21.9608	21.9968	100	3	43	43	43	67.7	67.7	67.7	91.876	0	290.56	1679200000	214	23.694	24.5213	24.6492	21.9968	21.8304	22.0551
KAE8301314.1	KAE8301314.1	KAE8301314.1 Axoneme-associated protein GASP-180 [Giardia intestinalis]	2.32458178202311	5.00921	2.72167	28.7599	28.5232	100	3	26.4353	26.4319	100	3	162	162	10	81.4	81.4	6	179.27	0	323.31	88729000000	2627	29.39	28.5232	28.3663	26.4864	26.3875	26.4319
KAE8301643.1	KAE8301643.1	KAE8301643.1 hypothetical protein GL50803_0014960 [Giardia intestinalis]	2.313263575236	4.97006	2.05589	23.2134	23.426	100	3	20.9001	20.6097	100	3	5	5	5	37.9	37.9	37.9	20.821	0	12.656	173040000	29	22.7405	23.4737	23.426	20.6097	20.3584	21.7322
KAE8302757.1	KAE8302757.1	KAE8302757.1 Vacuolar ATP synthase subunit G [Giardia intestinalis]	2.31296793619791	4.96904	1.64544	24.6723	24.3376	100	3	22.3594	22.4763	100	3	6	6	6	49.1	49.1	49.1	12.108	0	27.019	579380000	47	25.479	24.3376	24.2004	22.4763	21.446	23.1558
KAE8302152.1	KAE8302152.1	KAE8302152.1 hypothetical protein GL50803_008799 [Giardia intestinalis]	2.31153742472331	4.96412	3.55189	22.6108	22.6529	100	3	20.2993	20.3687	100	3	16	16	16	54.3	54.3	54.3	35.935	0	38.276	347310000	60	22.3947	22.7848	22.6529	20.0015	20.5276	20.3687
KAE8304042.1	KAE8304042.1	KAE8304042.1 Tenascin-like protein [Giardia intestinalis]	2.27025858561198	4.8241	2.94764	22.8959	22.9198	100	3	20.6256	20.6256	66.6667	2	10	9	9	35.5	33.1	33.1	53.351	0	35.521	176650000	42	22.6447	23.1232	22.9198	20.5749	20.6764	NaN
KAE8305503.1	KAE8305503.1	KAE8305503.1 hypothetical protein GL50803_007685 [Giardia intestinalis]	2.25617345174154	4.77723	2.29469	21.2509	21.2997	100	3	18.9947	19.1661	100	3	8	8	8	52.9	52.9	52.9	24.37	0	22.455	62885000	30	21.0292	21.2997	21.4238	19.5637	18.2544	19.1661
KAE8305742.1	KAE8305742.1	KAE8305742.1 hypothetical protein GL50803_0014481 [Giardia intestinalis]	2.25242869059245	4.76484	2.97768	23.5429	23.5748	100	3	21.2905	21.106	100	3	7	7	7	53.7	53.7	53.7	15.599	0	14.946	268040000	30	23.85	23.2039	23.5748	21.0994	21.106	21.666
KAE8302884.1	KAE8302884.1	KAE8302884.1 VSP [Giardia intestinalis]	2.22749900817871	4.68321	4.23258	25.0793	25.0985	100	3	22.8518	22.847	100	3	2	2	2	62	62	62	60.63	0	72.945	329960000	41	25.1049	25.0345	25.0985	22.6411	22.847	23.0674
KAE8301349.1	KAE8301349.1	KAE8301349.1 Nitroreductase Fd-NR2 [Giardia intestinalis]	2.20762761433919	4.61915	4.83683	24.3856	24.3859	100	3	22.178	22.1663	100	3	16	16	16	68.6	68.6	68.6	28.552	0	34.025	951160000	94	24.3859	24.486	24.2848	22.2964	22.1663	22.0713
KAE8304416.1	KAE8304416.1	KAE8304416.1 Prolyl-tRNA synthetase [Giardia intestinalis]	2.19324048360189	4.57332	3.97325	25.4089	25.4052	100	3	23.2157	23.2167	100	3	33	33	33	75.5	75.5	75.5	61.017	0	176.98	2954700000	254	25.6582	25.4052	25.1634	23.2351	23.1953	23.2167
KAE8301515.1	KAE8301515.1	KAE8301515.1 hypothetical protein GL50803_0017330 [Giardia intestinalis]	2.18007151285807	4.53176	1.80943	20.372	20.3006	100	3	18.192	18.192	66.6667	2	2	2	2	20.3	20.3	20.3	18.715	0	5.7058	9929500	10	20.3006	20.2851	20.5304	NaN	17.6217	18.7622
KAE8304921.1	KAE8304921.1	KAE8304921.1 Proliferating cell nuclear antigen [Giardia intestinalis]	2.1654733022054	4.48614	4.50174	23.7796	23.8382	100	3	21.6142	21.6227	100	3	16	16	16	70.6	70.6	70.6	33.204	0	76.325	612250000	83	23.5905	23.8382	23.9103	21.6227	21.5445	21.6753
KAE8305072.1	KAE8305072.1	KAE8305072.1 Ankyrin repeat protein 1 [Giardia intestinalis]	2.16381708780924	4.48099	2.19038	21.7544	22.051	100	3	19.5906	19.4574	100	3	16	16	16	28.8	28.8	28.8	89.273	0	48.696	162020000	66	21.0008	22.051	22.2115	19.3912	19.9233	19.4574
KAE8301313.1	KAE8301313.1	KAE8301313.1 Ankyrin repeat protein 3 [Giardia intestinalis]	2.15648396809896	4.45827	3.31317	25.0739	24.9316	100	3	22.9174	22.9302	100	3	100	100	100	66.8	66.8	66.8	205.26	0	323.31	5900000000	685	25.4789	24.9316	24.811	22.9624	22.8595	22.9302
KAE8305478.1	KAE8305478.1	KAE8305478.1 Kinase, NEK [Giardia intestinalis]	2.1502374013265	4.43901	2.67494	21.4171	21.3695	100	3	19.2668	19.0818	100	3	9	9	9	39.2	39.2	39.2	33.325	0	9.3482	74345000	25	21.3695	21.5483	21.3335	18.8708	19.8479	19.0818
KAE8301629.1	KAE8301629.1	KAE8301629.1 hypothetical protein GL50803_005890 [Giardia intestinalis]	2.14885584513346	4.43476	0	24.7728	24.428	100	3	NaN	NaN	33.3333	1	6	6	6	56.6	56.6	56.6	12.035	0	12.171	174400000	26	25.6548	24.428	24.2355	NaN	NaN	22.6239
KAE8302286.1	KAE8302286.1	KAE8302286.1 Serine/threonine-protein phosphatase [Giardia intestinalis]	2.13930511474609	4.4055	4.24715	25.3439	25.3844	100	3	23.2046	23.1247	100	3	20	19	19	74.3	74.3	74.3	38.302	0	105.12	2361400000	201	25.4605	25.3844	25.1868	23.1108	23.1247	23.3782
KAE8301868.1	KAE8301868.1	KAE8301868.1 RNA recognition motif-containing protein [Giardia intestinalis]	2.12351290384929	4.35754	0	22.136	22.1178	100	3	NaN	NaN	33.3333	1	5	5	5	60.1	60.1	60.1	17.367	0	42.285	89486000	28	21.9528	22.1178	22.3375	NaN	NaN	20.0125
KAE8304717.1	KAE8304717.1	KAE8304717.1 Kinase, NEK [Giardia intestinalis]	2.11963240305583	4.34583	2.35012	22.6974	22.5765	100	3	20.5777	20.5777	66.6667	2	7	7	7	33	33	33	33.846	0	26.914	112960000	32	22.4185	23.0971	22.5765	20.67	20.4854	NaN
KAE8304709.1	KAE8304709.1;KAE8306015.1	KAE8304709.1 putative NADPH oxidoreductase [Giardia intestinalis]	2.11071141560872	4.31904	4.41105	26.2239	26.1904	100	3	24.1132	24.0872	100	3	9	9	9	78	78	78	18.582	0	48.725	2458600000	117	26.1904	26.3954	26.086	24.2211	24.0313	24.0872
KAE8302044.1	KAE8302044.1	KAE8302044.1 DNA-directed RNA polymerase subunit [Giardia intestinalis]	2.09819920857747	4.28175	0	21.2827	21.4597	100	3	NaN	NaN	33.3333	1	4	4	4	74.8	74.8	74.8	11.888	0	9.2153	36122000	17	21.6359	20.7525	21.4597	19.1845	NaN	NaN
KAE8301473.1	KAE8301473.1	KAE8301473.1 Tetratricopeptide repeat protein [Giardia intestinalis]	2.09315808614095	4.26681	4.28883	22.1581	22.106	100	3	20.0649	20.0061	100	3	9	9	9	64.6	64.6	64.6	20.92	0	16.8	139440000	26	22.0438	22.3245	22.106	20.0061	19.9738	20.2149
KAE8303378.1	KAE8303378.1	KAE8303378.1 Uridine phosphorylase 1 [Giardia intestinalis]	2.05749638875325	4.16263	4.53508	29.963	30.0308	100	3	27.9055	27.8959	100	3	31	31	31	95.8	95.8	95.8	34.283	0	248.8	43081000000	761	30.0308	30.0603	29.7979	27.8239	27.8959	27.9967
KAE8303975.1	KAE8303975.1	KAE8303975.1 Activator of Hsp90 ATPase [Giardia intestinalis]	2.04813194274902	4.1357	6.2449	24.0543	24.0753	100	3	22.0062	22.0091	100	3	5	5	5	41.5	41.5	41.5	16.827	0	34.281	334350000	41	23.9853	24.0753	24.1023	21.9938	22.0091	22.0156
KAE8305905.1	KAE8305905.1	KAE8305905.1 Heat shock 70kD protein binding protein [Giardia intestinalis]	2.0446294148763	4.12567	2.62462	22.8871	22.8744	100	3	20.8425	20.7263	100	3	7	7	7	28.3	28.3	28.3	32.362	0	15.347	196650000	28	23.1451	22.8744	22.6418	20.4606	21.3404	20.7263
KAE8303796.1	KAE8303796.1	KAE8303796.1 Prefoldin subunit [Giardia intestinalis]	2.04323450724284	4.12169	2.17003	25.8025	25.9953	100	3	23.7592	23.8298	100	3	6	6	6	53.7	53.7	53.7	13.798	0	26.607	1049900000	49	25.1298	25.9953	26.2822	23.3935	23.8298	24.0544
KAE8301726.1	KAE8301726.1	KAE8301726.1 Adenine phosphoribosyltransferase [Giardia intestinalis]	2.04023043314616	4.11311	4.05485	24.7847	24.7664	100	3	22.7445	22.7724	100	3	5	5	5	35.6	35.6	35.6	19.436	0	10.664	498710000	43	24.7664	24.907	24.6807	22.5438	22.9171	22.7724
KAE8303024.1	KAE8303024.1	KAE8303024.1 putative Phosphatase 1 regulatory subunit [Giardia intestinalis]	2.04007911682129	4.11268	2.98667	22.4783	22.6681	100	3	20.4382	20.401	100	3	20	20	20	52.4	52.4	52.4	53.593	0	56.462	367920000	75	22.0132	22.6681	22.7535	20.3788	20.401	20.5348
KAE8301301.1	KAE8301301.1	KAE8301301.1 Superoxide reductase (Desulfoferredoxin) [Giardia intestinalis]	2.03701273600261	4.10395	3.16681	26.8895	26.6828	100	3	24.8525	24.8419	100	3	7	7	7	84.7	84.7	84.7	12.53	0	46.422	2571400000	81	27.3128	26.6729	26.6828	24.8028	24.8419	24.9128
KAE8305454.1;KAE8305472.1	KAE8305454.1;KAE8305472.1	KAE8305454.1 VSP [Giardia intestinalis];KAE8305472.1 VSP [Giardia intestinalis]	2.01506106058757	4.04198	0	NaN	NaN	33.3333	1	18.9699	19.1036	100	3	10	3	1	28.9	9.6	3.6	59.753	0	6.5941	19297000	9	NaN	NaN	20.985	18.6881	19.1036	19.118
KAE8304352.1	KAE8304352.1	KAE8304352.1 Ankyrin repeat protein 3 [Giardia intestinalis]	2.00596936543782	4.01658	3.8306	24.0468	24.1248	100	3	22.0409	21.9982	100	3	27	27	27	44.2	44.2	44.2	83.937	0	141.68	1177000000	161	23.8381	24.1776	24.1248	21.9982	21.9004	22.2239
KAE8304937.1	KAE8304937.1	KAE8304937.1 putative La ribonucleoprotein [Giardia intestinalis]	2.00274085998535	4.00761	3.65069	24.2644	24.2168	100	3	22.2617	22.3586	100	3	18	18	18	63.5	63.5	63.5	39.175	0	87.304	1022900000	110	24.4823	24.2168	24.094	22.3821	22.0443	22.3586
KAE8305025.1	KAE8305025.1	KAE8305025.1 hypothetical protein GL50803_003345 [Giardia intestinalis]	1.9992504119873	3.99792	1.70912	20.7092	20.8103	100	3	18.7099	18.7099	66.6667	2	4	4	4	36	36	36	18.036	0	7.9435	24504000	13	21.2308	20.8103	20.0864	18.7986	18.6212	NaN
KAE8303658.1	KAE8303658.1	KAE8303658.1 hypothetical protein GL50803_0060606 [Giardia intestinalis]	1.99883333841959	3.99677	3.83175	21.5876	21.5791	100	3	19.5887	19.5715	100	3	5	5	1	48.2	48.2	12.3	12.883	0	7.9932	46245000	16	21.6927	21.4909	21.5791	19.5715	19.3739	19.8208
KAE8304773.1	KAE8304773.1	KAE8304773.1 Alpha-7.2 giardin [Giardia intestinalis]	1.99424235026042	3.98407	2.32375	28.0323	28.1864	100	3	26.038	25.9404	100	3	31	4	0	61.3	7.5	0	43.021	0	11.04	4428500000	49	27.4545	28.1864	28.4559	25.9404	25.7797	26.3939
KAE8305223.1	KAE8305223.1	KAE8305223.1 Ankyrin repeat protein 1 [Giardia intestinalis]	1.99068196614583	3.97425	3.564	24.1513	24.2066	100	3	22.1607	22.1468	100	3	43	43	43	59.1	59.1	59.1	103.97	0	172	2050900000	273	23.8655	24.3819	24.2066	22.0539	22.1468	22.2812
KAE8303216.1	KAE8303216.1	KAE8303216.1 Dipeptidyl-peptidase III [Giardia intestinalis]	1.97999922434489	3.94493	2.1079	22.4164	22.6359	100	3	20.4364	20.4364	66.6667	2	19	4	4	37.8	7.3	7.3	78.644	0	9.4386	60507000	22	21.9589	22.6359	22.6544	20.3085	20.5643	NaN
KAE8304605.1	KAE8304605.1	KAE8304605.1 Ornithine cyclodeaminase [Giardia intestinalis]	1.96195220947266	3.89589	4.1086	23.3278	23.3185	100	3	21.3659	21.3657	100	3	13	13	13	65.6	65.6	65.6	33.97	0	71.824	442230000	87	23.5302	23.3185	23.1348	21.3116	21.4204	21.3657
KAE8302124.1	KAE8302124.1	KAE8302124.1 hypothetical protein GL50803_002754 [Giardia intestinalis]	1.93986320495605	3.83669	2.05229	21.9325	22.209	100	3	19.9926	19.8958	100	3	9	9	9	44.9	44.9	44.9	32.164	0	34.844	94073000	29	21.2159	22.3725	22.209	19.7276	20.3543	19.8958
KAE8304879.1	KAE8304879.1	KAE8304879.1 2,3-bisphosphoglycerate-independent phosphoglycerate mutase [Giardia intestinalis]	1.92920748392741	3.80846	6.57818	26.6457	26.6461	100	3	24.7165	24.7021	100	3	27	27	27	69.1	69.1	69.1	65.09	0	279.08	5262000000	347	26.6737	26.6174	26.6461	24.7611	24.6863	24.7021
KAE8302901.1	KAE8302901.1	KAE8302901.1 hypothetical protein GL50803_0017612 [Giardia intestinalis]	1.91627438863118	3.77447	3.12247	23.1142	23.2237	100	3	21.1979	21.1296	100	3	5	5	5	23.2	23.2	23.2	42.684	0	33.41	110260000	25	22.7482	23.2237	23.3707	21.1296	21.0944	21.3697
KAE8302869.1	KAE8302869.1	KAE8302869.1 hypothetical protein GL50803_008460 [Giardia intestinalis]	1.9143549601237	3.76945	2.59421	23.1943	23.2886	100	3	21.2799	21.3382	100	3	29	29	29	51.9	51.9	51.9	91.992	0	121.56	615800000	113	22.723	23.2886	23.5713	21.3382	21.0185	21.4831
KAE8302470.1	KAE8302470.1	KAE8302470.1 Membrane transport protein [Giardia intestinalis]	1.91363843282064	3.76758	0	NaN	NaN	33.3333	1	19.7836	19.6033	100	3	2	2	2	6.2	6.2	6.2	48.866	0	6.5097	32646000	9	NaN	NaN	21.6972	19.6033	21.0556	18.6919
KAE8306159.1	KAE8306159.1	KAE8306159.1 Pyrazinamidase/nicotinamidase [Giardia intestinalis]	1.91173108418782	3.7626	4.39431	22.1558	22.1555	100	3	20.2441	20.1774	100	3	5	5	5	34.6	34.6	34.6	21.415	0	4.274	100400000	20	22.1058	22.2061	22.1555	20.4285	20.1774	20.1263
KAE8305296.1	KAE8305296.1	KAE8305296.1 heat shock protein 90 [Giardia intestinalis]	1.90925788879395	3.75616	5.0646	28.8727	28.85	100	3	26.9635	26.9827	100	3	69	69	69	69.9	69.9	69.9	80.771	0	323.31	66986000000	1689	28.9899	28.85	28.7784	26.9827	26.9178	26.99
KAE8301889.1	KAE8301889.1	KAE8301889.1 hypothetical protein GL50803_0014621 [Giardia intestinalis]	1.89352798461914	3.71543	3.14511	22.5524	22.4615	100	3	20.6588	20.4886	100	3	7	7	7	36.4	36.4	36.4	26.943	0	11.654	122430000	26	22.4615	22.7498	22.4457	21.0102	20.4777	20.4886
KAE8304840.1	KAE8304840.1	KAE8304840.1 hypothetical protein GL50803_0015847 [Giardia intestinalis]	1.88426526387532	3.69165	1.77688	24.2595	24.4898	100	3	22.3752	22.2198	100	3	14	14	14	62.1	62.1	62.1	28.688	0	95.507	891930000	106	23.3947	24.4898	24.8939	22.2073	22.2198	22.6985
KAE8304865.1	KAE8304865.1	KAE8304865.1 14-3-3 protein [Giardia intestinalis]	1.85703913370768	3.62263	2.19842	30.045	30.3496	100	3	28.188	28.0888	100	3	28	28	28	84.7	84.7	84.7	28.576	0	285.4	51853000000	834	29.3712	30.3496	30.4142	28.0888	28.0714	28.4037
KAE8304666.1	KAE8304666.1	KAE8304666.1 Chromosome segregation protein Spc25 [Giardia intestinalis]	1.83075745900472	3.55724	3.80178	20.6277	20.6498	100	3	18.7969	18.7969	66.6667	2	2	2	2	7.9	7.9	7.9	27.828	0	3.9877	17117000	6	20.711	20.6498	20.5221	18.8308	NaN	18.763
KAE8301460.1;KAE8301459.1	KAE8301460.1;KAE8301459.1	KAE8301460.1 VSP with INR [Giardia intestinalis];KAE8301459.1 VSP with INR [Giardia intestinalis]	1.830628712972	3.55692	3.38924	21.971	21.9129	100	3	20.1404	20.1195	100	3	9	9	7	26	26	19.1	60.518	0	27.529	98677000	35	21.9129	21.7176	22.2824	20.2023	20.0993	20.1195
KAE8302347.1	KAE8302347.1;KAE8302773.1	KAE8302347.1 Ankyrin repeat protein 1 [Giardia intestinalis]	1.82527923583984	3.54376	4.14115	25.2701	25.3197	100	3	23.4449	23.4085	100	3	24	24	24	68.1	68.1	68.1	49.682	0	153.5	3141000000	220	25.1066	25.3842	25.3197	23.4085	23.3491	23.577
KAE8301265.1	KAE8301265.1	KAE8301265.1 Thioredoxin like protein [Giardia intestinalis]	1.81070137023926	3.50813	1.76737	21.9524	22.3833	100	3	20.1417	20.1641	100	3	4	4	4	35.3	35.3	35.3	20.782	0	12.192	59976000	10	22.3833	21.0564	22.4175	20.1641	20.3141	19.9469
KAE8302033.1	KAE8302033.1	KAE8302033.1 Nucleotide-binding protein 35 [Giardia intestinalis]	1.81058883666992	3.50785	3.22629	24.8288	25.0037	100	3	23.0182	23.0129	100	3	14	14	13	53.4	53.4	51.2	34.798	0	60.055	922110000	86	24.4656	25.0037	25.0171	23.0675	23.0129	22.9741
KAE8306124.1	KAE8306124.1	KAE8306124.1 Ankyrin repeat protein 3 [Giardia intestinalis]	1.80374463399252	3.49125	2.91339	24.8947	25.0762	100	3	23.091	23.0807	100	3	32	32	32	60.4	60.4	60.4	75.883	0	150.05	2012300000	196	24.4587	25.0762	25.1493	23.0499	23.0807	23.1424
KAE8305464.1	KAE8305464.1	KAE8305464.1 hypothetical protein GL50803_009659 [Giardia intestinalis]	1.80185953776041	3.48669	2.66254	22.9253	22.7997	100	3	21.1234	21.1572	100	3	6	6	6	10.8	10.8	10.8	69.722	0	4.7504	79463000	8	23.4028	22.5733	22.7997	20.9913	21.1572	21.2218
KAE8303481.1	KAE8303481.1	KAE8303481.1 High cysteine membrane protein Group 6 [Giardia intestinalis]	1.79445139567057	3.46884	3.47746	22.5089	22.5291	100	3	20.7144	20.599	100	3	14	3	3	32.6	7.2	7.2	65.651	0	21.403	82381000	19	22.6649	22.3325	22.5291	20.599	20.9616	20.5827
KAE8303075.1	KAE8303075.1	KAE8303075.1 Tenascin-like protein [Giardia intestinalis]	1.78571573893229	3.44789	2.14685	23.2886	23.3108	100	3	21.5029	21.4393	100	3	8	8	8	28.5	28.5	28.5	61.934	0	58.037	225440000	41	23.1373	23.3108	23.4178	20.9439	22.1256	21.4393
KAE8305790.1	KAE8305790.1	KAE8305790.1 hypothetical protein GL50803_0060466 [Giardia intestinalis]	1.78529294331869	3.44688	2.30266	24.2393	24.2396	100	3	22.454	22.601	100	3	1	1	1	24.5	24.5	24.5	6.0587	0	3.4428	177810000	13	24.3928	24.0855	24.2396	21.866	22.601	22.895
KAE8302374.1	KAE8302374.1	KAE8302374.1 Ankyrin repeat protein 1 [Giardia intestinalis]	1.77759234110514	3.42854	0	21.6265	21.4895	100	3	NaN	NaN	33.3333	1	7	7	7	23.5	23.5	23.5	53.145	0	7.6126	52013000	12	21.2533	21.4895	22.1368	NaN	19.8489	NaN
KAE8305129.1	KAE8305129.1	KAE8305129.1 Ankyrin repeat protein 1 [Giardia intestinalis]	1.77739969889323	3.42808	2.56047	21.3267	21.3242	100	3	19.5493	19.4246	100	3	9	9	9	12.8	12.8	12.8	102.63	0	36.146	67290000	18	20.9739	21.3242	21.682	19.3263	19.4246	19.8969
KAE8305883.1	KAE8305883.1	KAE8305883.1 putative FixW protein [Giardia intestinalis]	1.77063751220703	3.41205	3.13366	26.7071	26.7229	100	3	24.9365	25.041	100	3	10	10	10	84.2	84.2	84.2	14.958	0	107.31	2720800000	174	26.9657	26.4329	26.7229	25.0538	24.7147	25.041
KAE8301718.1	KAE8301718.1	KAE8301718.1 Ankyrin repeat protein 1 [Giardia intestinalis]	1.77057075500488	3.41189	3.53504	23.9063	24.0217	100	3	22.1357	22.0589	100	3	20	20	20	64.3	64.3	64.3	40.625	0	91.856	1120700000	136	23.6611	24.0362	24.0217	22.0589	22.0416	22.3067
KAE8303923.1	KAE8303923.1	KAE8303923.1 hypothetical protein GL50803_003419 [Giardia intestinalis]	1.75997352600098	3.38692	1.73417	21.2449	21.034	100	3	19.4849	19.2768	100	3	9	9	9	40.5	40.5	40.5	20.375	0	10.562	57241000	25	21.7072	20.9936	21.034	19.2768	18.9282	20.2498
KAE8303304.1	KAE8303304.1	KAE8303304.1 hypothetical protein GL50803_0010883 [Giardia intestinalis]	1.75236066182454	3.36909	2.06916	22.203	22.5419	100	3	20.4506	20.4434	100	3	10	10	10	36.2	36.2	36.2	40.588	0	16.33	218280000	19	21.4767	22.5419	22.5904	20.474	20.4345	20.4434
KAE8304484.1	KAE8304484.1	KAE8304484.1 hypothetical protein GL50803_0010924 [Giardia intestinalis]	1.74923896789551	3.36181	0	20.7464	20.7464	66.6667	2	NaN	NaN	33.3333	1	2	2	2	9.7	9.7	9.7	38.26	0	11.61	33883000	5	19.9333	NaN	21.5594	NaN	NaN	18.9971
KAE8305919.1	KAE8305919.1	KAE8305919.1 hypothetical protein GL50803_006933 [Giardia intestinalis]	1.74798488616943	3.35889	0	22.0256	22.0256	66.6667	2	NaN	NaN	33.3333	1	5	5	5	5	5	5	134.47	0.0013689	2.8052	38712000	8	NaN	21.9586	22.0927	20.2776	NaN	NaN
KAE8302300.1	KAE8302300.1	KAE8302300.1 High cysteine membrane protein [Giardia intestinalis]	1.74347305297852	3.3484	2.78194	21.7835	21.7178	100	3	20.0401	20.0179	100	3	6	6	6	9.3	9.3	9.3	92.543	0	10.478	52783000	18	22.1787	21.4541	21.7178	19.8921	20.2101	20.0179
KAE8301656.1	KAE8301656.1	KAE8301656.1 GYF domain-containing protein [Giardia intestinalis]	1.74342028299968	3.34828	3.60331	22.2771	22.3066	100	3	20.5336	20.4395	100	3	6	6	6	24.7	24.7	24.7	42.079	0	36.875	154880000	42	22.3066	22.1671	22.3574	20.4395	20.3717	20.7898
KAE8303609.1	KAE8303609.1	KAE8303609.1 hypothetical protein GL50803_0017129 [Giardia intestinalis]	1.74285825093587	3.34698	0	21.7491	21.7016	100	3	NaN	NaN	33.3333	1	6	6	6	32.6	32.6	32.6	29.886	0	9.2271	63436000	9	21.9379	21.6077	21.7016	NaN	NaN	20.0062
KAE8302547.1	KAE8302547.1	KAE8302547.1 hypothetical protein GL50803_007007 [Giardia intestinalis]	1.73600323994955	3.33111	1.70706	23.596	23.6244	100	3	21.86	21.9926	100	3	3	3	3	60.5	60.5	60.5	9.8529	0	16.32	145390000	15	23.6244	23.6488	23.5147	21.9926	21.0073	22.58
KAE8302544.1	KAE8302544.1	KAE8302544.1 hypothetical protein GL50803_0014850 [Giardia intestinalis]	1.73269399007161	3.32348	2.6478	24.3666	24.5394	100	3	22.634	22.6373	100	3	11	11	11	68.9	68.9	68.9	29.873	0	111.76	801300000	106	23.8758	24.5394	24.6848	22.613	22.6373	22.6516
KAE8302036.1	KAE8302036.1	KAE8302036.1 L-serine dehydratase [Giardia intestinalis]	1.72043418884277	3.29536	4.0096	24.7156	24.7141	100	3	22.9952	23.0293	100	3	23	23	23	38.1	38.1	38.1	57.066	0	69.874	1212100000	140	24.897	24.7141	24.5358	23.0314	23.0293	22.9248
KAE8304537.1	KAE8304537.1	KAE8304537.1 hypothetical protein GL50803_0011129 [Giardia intestinalis]	1.7142219543457	3.2812	1.93119	25.6001	25.9039	100	3	23.8859	23.9382	100	3	15	15	15	51.7	51.7	51.7	34.399	0	102.11	1866000000	179	24.8539	25.9039	26.0426	23.6824	24.0371	23.9382
KAE8303531.1	KAE8303531.1	KAE8303531.1 CHY zinc finger domain-containing protein [Giardia intestinalis]	1.6985772450765	3.24581	3.03141	24.2876	24.4259	100	3	22.5891	22.535	100	3	6	6	6	45.7	45.7	45.7	16.406	0	33.881	397500000	31	23.9647	24.4259	24.4723	22.7936	22.4387	22.535
KAE8305727.1	KAE8305727.1	KAE8305727.1 High cysteine membrane protein Group 1 [Giardia intestinalis]	1.65562375386556	3.15059	4.32776	23.2907	23.2369	100	3	21.635	21.6291	100	3	32	32	32	25.2	25.2	25.2	220.48	0	195.12	907450000	171	23.4468	23.1883	23.2369	21.6291	21.5722	21.7038
KAE8305392.1	KAE8305392.1	KAE8305392.1 Ankyrin repeat protein 1 [Giardia intestinalis]	1.64843050638835	3.13492	4.04434	25.6743	25.6355	100	3	24.0259	24.0347	100	3	32	31	31	73.3	71.5	71.5	56.586	0	151.95	3373600000	261	25.5453	25.8422	25.6355	23.9276	24.0347	24.1154
KAE8302898.1	KAE8302898.1	KAE8302898.1 Ankyrin repeat protein 1 [Giardia intestinalis]	1.64431444803874	3.12599	2.51371	22.3514	22.1389	100	3	20.7071	20.7233	100	3	7	7	7	51.1	51.1	51.1	24.961	0	13.873	96350000	28	22.8179	22.1389	22.0975	20.8843	20.5137	20.7233
KAE8302314.1	KAE8302314.1	KAE8302314.1 Protein deglycase [Giardia intestinalis]	1.6429017384847	3.12293	3.5558	25.5337	25.5152	100	3	23.8908	24.0009	100	3	8	8	8	67.2	67.2	67.2	19.639	0	67.339	1179100000	101	25.5152	25.5078	25.578	24.0498	24.0009	23.6217
KAE8301824.1	KAE8301824.1	KAE8301824.1 Ribokinase [Giardia intestinalis]	1.64057032267253	3.11789	4.0793	24.3369	24.3768	100	3	22.6964	22.6327	100	3	15	15	15	57.3	57.3	57.3	36.623	0	51.67	885600000	102	24.1926	24.3768	24.4413	22.832	22.6244	22.6327
KAE8302671.1	KAE8302671.1	KAE8302671.1 Kinase, AGC PKA [Giardia intestinalis]	1.63874626159668	3.11395	4.49501	22.896	22.8437	100	3	21.2573	21.2636	100	3	13	13	13	37.7	37.7	37.7	46.642	0	43.402	377310000	79	22.8437	23.0287	22.8157	21.3271	21.2636	21.1812
KAE8303545.1	KAE8303545.1	KAE8303545.1 Coiled-coil protein [Giardia intestinalis]	1.6385440826416	3.11351	1.67358	21.9716	22.1812	100	3	20.333	20.2287	100	3	21	21	21	45.9	45.9	45.9	71.499	0	54.487	217830000	71	21.1735	22.1812	22.56	20.1149	20.2287	20.6555
KAE8304642.1	KAE8304642.1	KAE8304642.1 putative Alanine aminotransferase [Giardia intestinalis]	1.62807273864746	3.091	3.44541	26.1942	26.2821	100	3	24.5661	24.5657	100	3	30	30	30	77	77	77	53.15	0	180.41	4717700000	325	25.9144	26.386	26.2821	24.5657	24.6074	24.5253
KAE8303788.1	KAE8303788.1	KAE8303788.1 Sgt1-like protein [Giardia intestinalis]	1.62612056732178	3.08682	1.01385	21.526	21.5907	100	3	19.8999	19.8999	66.6667	2	5	5	5	49.4	49.4	49.4	18.363	0	21.022	52890000	23	20.6082	21.5907	22.3791	20.1168	NaN	19.683
KAE8303524.1	KAE8303524.1	KAE8303524.1 phosphoglucomutase [Giardia intestinalis]	1.61536026000977	3.06388	5.07697	25.6895	25.708	100	3	24.0742	24.0922	100	3	24	24	24	53.7	53.7	53.7	73.929	0	179.9	2792200000	211	25.7622	25.708	25.5984	24.1108	24.0922	24.0195
KAE8304676.1	KAE8304676.1	KAE8304676.1 Ankyrin repeat protein 1 [Giardia intestinalis]	1.61189524332682	3.05653	3.32881	24.3256	24.3882	100	3	22.7137	22.7154	100	3	41	41	41	52.5	52.5	52.5	113.95	0	147.71	2187000000	261	24.0337	24.5548	24.3882	22.6994	22.7154	22.7263
KAE8304876.1	KAE8304876.1	KAE8304876.1 Cia2 [Giardia intestinalis]	1.61022440592448	3.05299	1.96269	22.9137	22.8346	100	3	21.3035	21.3035	66.6667	2	5	5	5	57.9	57.9	57.9	16.271	0	13.771	111080000	21	22.8346	22.7725	23.1339	21.6323	NaN	20.9746
KAE8301498.1	KAE8301498.1	KAE8301498.1 Ribosomal protein P1B [Giardia intestinalis]	1.60977427164713	3.05204	1.7314	28.4668	28.3519	100	3	26.8571	26.8416	100	3	4	4	4	72.9	72.9	72.9	11.843	0	124.25	4049300000	195	29.2434	27.8053	28.3519	26.8416	26.822	26.9076
KAE8302874.1	KAE8302874.1	KAE8302874.1 hypothetical protein GL50803_0014712 [Giardia intestinalis]	1.60905265808105	3.05051	2.5193	23.0833	23.296	100	3	21.4743	21.5029	100	3	24	24	24	49.1	49.1	49.1	83.261	0	77.365	586940000	115	22.6068	23.296	23.3472	21.5029	21.5898	21.3302
KAE8304948.1	KAE8304948.1	KAE8304948.1 hypothetical protein GL50803_0040783 [Giardia intestinalis]	1.60904057820638	3.05049	3.14989	21.5909	21.6296	100	3	19.9818	19.9901	100	3	5	5	5	29.5	29.5	29.5	23.07	0	7.6711	47117000	14	21.6296	21.8108	21.3322	20.1483	19.8071	19.9901
KAE8302424.1	KAE8302424.1	KAE8302424.1 hypothetical protein GL50803_0013227 [Giardia intestinalis]	1.60379219055176	3.03941	0	21.3018	20.9624	100	3	NaN	NaN	33.3333	1	8	8	8	46	46	46	28.288	0	10.227	30623000	14	20.9481	21.995	20.9624	NaN	NaN	19.6981
KAE8303060.1	KAE8303060.1	KAE8303060.1 L-serine dehydratase [Giardia intestinalis]	1.59884897867839	3.02902	4.81087	24.7036	24.7563	100	3	23.1048	23.1297	100	3	24	24	24	47.7	47.7	47.7	56.036	0	126.5	1842600000	197	24.7601	24.7563	24.5944	23.1297	23.0379	23.1467
KAE8301395.1	KAE8301395.1	KAE8301395.1 hypothetical protein GL50803_0016678 [Giardia intestinalis]	1.59494336446126	3.02083	2.19971	22.3176	22.0659	100	3	20.7226	20.7547	100	3	9	9	9	54.3	54.3	54.3	34.357	0	89.603	97140000	31	22.842	22.0659	22.0447	20.9713	20.4418	20.7547
KAE8303496.1	KAE8303496.1	KAE8303496.1 High cysteine protein [Giardia intestinalis]	1.59454282124837	3.01999	3.67572	23.1418	23.0973	100	3	21.5472	21.6366	100	3	13	13	13	44.3	44.3	44.3	50.5	0	54.641	412760000	71	23.0973	23.0949	23.2331	21.3184	21.6867	21.6366
KAE8301750.1	KAE8301750.1	KAE8301750.1 Hydroxyacylglutathione hydrolase [Giardia intestinalis]	1.59433937072754	3.01956	4.34228	22.6555	22.6727	100	3	21.0611	21.0877	100	3	8	8	8	61.2	61.2	61.2	24.797	0	16.1	291710000	52	22.5111	22.7826	22.6727	21.0031	21.0877	21.0926
KAE8304170.1	KAE8304170.1	KAE8304170.1 Cytochrome b5-like Heme/Steroid binding domain-containing protein [Giardia intestinalis]	1.59352556864421	3.01786	2.21809	22.2537	22.2808	100	3	20.6601	20.7603	100	3	4	4	4	21.3	21.3	21.3	28.861	0	8.9325	68874000	10	21.9285	22.5517	22.2808	20.7603	20.2037	21.0164
KAE8301464.1	KAE8301464.1	KAE8301464.1 Regulatory subunit of cAMP-dependent protein kinase [Giardia intestinalis]	1.5793342590332	2.98832	0	21.2732	21.3062	100	3	NaN	NaN	33.3333	1	8	8	8	50.5	50.5	50.5	23.219	0	14.286	36446000	22	21.9088	20.6048	21.3062	NaN	NaN	19.6939
KAE8301337.1	KAE8301337.1	KAE8301337.1 Ribosomal protein P2 [Giardia intestinalis]	1.57800674438477	2.98557	1.68137	28.1857	27.8984	100	3	26.6077	26.6224	100	3	7	7	7	69.7	69.7	69.7	11.953	0	122.84	10032000000	229	28.9546	27.704	27.8984	26.6224	26.2962	26.9045
KAE8304998.1	KAE8304998.1	KAE8304998.1 hypothetical protein GL50803_001300 [Giardia intestinalis]	1.57741165161133	2.98434	2.06555	21.8245	22.0253	100	3	20.2471	20.1517	100	3	6	6	6	28.5	28.5	28.5	30.3	0	18.904	106320000	31	21.2459	22.0253	22.2024	20.0559	20.1517	20.5338
KAE8302631.1	KAE8302631.1	KAE8302631.1 hypothetical protein GL50803_003920 [Giardia intestinalis]	1.57144927978516	2.97203	0	20.6505	20.6505	66.6667	2	NaN	NaN	33.3333	1	5	5	5	9.6	9.6	9.6	81.528	0	3.6376	18300000	6	NaN	20.2071	21.0939	NaN	19.079	NaN
KAE8302820.1	KAE8302820.1	KAE8302820.1 Kinase, NEK [Giardia intestinalis]	1.57113774617513	2.97139	2.4918	22.4719	22.3627	100	3	20.9008	20.9511	100	3	13	13	13	33.1	33.1	33.1	86.182	0	47.401	124940000	33	22.8667	22.3627	22.1863	20.6321	20.9511	21.1192
KAE8305335.1	KAE8305335.1	KAE8305335.1 Ankyrin repeat protein 1 [Giardia intestinalis]	1.56973266601563	2.9685	2.84085	22.5813	22.5699	100	3	21.0116	20.9463	100	3	16	16	16	26.5	26.5	26.5	88.91	0	54.184	269590000	54	22.8967	22.5699	22.2773	21.1913	20.8971	20.9463
KAE8305987.1	KAE8305987.1	KAE8305987.1 Vacuolar ATP synthase subunit D [Giardia intestinalis]	1.56534512837728	2.95948	3.81741	23.2345	23.2828	100	3	21.6692	21.6375	100	3	11	11	11	48.5	48.5	48.5	29.479	0	48.28	465570000	56	23.2828	23.3535	23.0673	21.6375	21.5638	21.8062
KAE8304844.1	KAE8304844.1	KAE8304844.1 Alpha-7.1 giardin [Giardia intestinalis]	1.56383768717448	2.95639	2.41943	26.2631	26.4197	100	3	24.6992	24.5998	100	3	28	2	2	55.7	7	7	42.91	0	11.198	952020000	34	25.8095	26.4197	26.56	24.562	24.5998	24.9359
KAE8303036.1	KAE8303036.1	KAE8303036.1 Kinase, NEK [Giardia intestinalis]	1.53878911336263	2.90551	3.35232	25.9197	25.9297	100	3	24.3809	24.3929	100	3	19	19	19	82.6	82.6	82.6	32.636	0	94.639	3065600000	260	25.6932	26.1361	25.9297	24.3929	24.2578	24.492
KAE8302315.1	KAE8302315.1	KAE8302315.1 Polysaccharide biosynthesis family protein [Giardia intestinalis]	1.53044700622559	2.88875	1.82253	22.4338	22.2962	100	3	20.9034	20.6679	100	3	8	8	8	53.6	53.6	53.6	19.297	0	10.562	127430000	20	22.8554	22.1499	22.2962	20.6679	20.5302	21.5121
KAE8305733.1	KAE8305733.1	KAE8305733.1 VSP [Giardia intestinalis]	1.52552795410156	2.87892	2.7449	23.9057	23.8007	100	3	22.3802	22.3852	100	3	28	21	21	52	41.3	41.3	75.502	0	231.98	739180000	125	23.6808	23.8007	24.2357	22.1704	22.3852	22.5851
KAE8305345.1	KAE8305345.1	KAE8305345.1 Kinase, CAMK CAMK1 [Giardia intestinalis]	1.52385075887044	2.87558	2.28458	22.8605	22.9151	100	3	21.3367	21.4168	100	3	7	7	7	34.6	34.6	34.6	37.966	0	9.357	164540000	20	22.444	23.2225	22.9151	21.4168	21.0349	21.5583
KAE8305028.1	KAE8305028.1	KAE8305028.1 hypothetical protein GL50803_0028526 [Giardia intestinalis]	1.52240498860677	2.8727	2.69527	21.9695	21.7766	100	3	20.4471	20.4206	100	3	2	2	2	21.7	21.7	21.7	12.506	0	6.1062	59407000	13	22.3834	21.7766	21.7484	20.4206	20.3796	20.541
KAE8302270.1	KAE8302270.1	KAE8302270.1 hypothetical protein GL50803_006334 [Giardia intestinalis]	1.51973660786946	2.86739	0	19.6227	19.8063	100	3	NaN	NaN	33.3333	1	3	3	3	47.1	47.1	47.1	10.142	0	7.7926	18353000	17	19.8063	19.8123	19.2495	NaN	NaN	18.103
KAE8303044.1	KAE8303044.1	KAE8303044.1 Mob1-like protein [Giardia intestinalis]	1.51360766092936	2.85523	2.358	22.1024	21.9783	100	3	20.5888	20.6177	100	3	4	4	4	21.8	21.8	21.8	24.491	0	27.445	106210000	24	22.5761	21.9783	21.7528	20.6177	20.7242	20.4245
KAE8304455.1	KAE8304455.1	KAE8304455.1 C4 group specific protein [Giardia intestinalis]	1.50747934977213	2.84313	2.94806	29.1482	29.2331	100	3	27.6407	27.6085	100	3	18	18	18	85.4	85.4	85.4	21.936	0	159.12	20183000000	431	29.3484	29.2331	28.8631	27.4757	27.6085	27.838
KAE8301986.1	KAE8301986.1	KAE8301986.1 5-AMP-activated protein kinase, beta-1 subunit [Giardia intestinalis]	1.50385538736979	2.836	3.7491	22.7001	22.689	100	3	21.1962	21.1754	100	3	9	9	9	57.1	57.1	57.1	27.783	0	43.091	214060000	46	22.5195	22.8917	22.689	21.2577	21.1555	21.1754
KAE8305373.1	KAE8305373.1	KAE8305373.1 Kinase, NEK [Giardia intestinalis]	1.49826939900716	2.82504	4.23894	23.2758	23.2751	100	3	21.7776	21.7365	100	3	9	9	9	37.7	37.7	37.7	35.812	0	18.877	314390000	33	23.2751	23.2869	23.2656	21.7365	21.6577	21.9385
KAE8304389.1	KAE8304389.1	KAE8304389.1 hypothetical protein GL50803_004687 [Giardia intestinalis]	1.48033968607585	2.79014	1.31512	21.6945	21.3324	100	3	20.2142	20.3459	100	3	7	7	7	42.8	42.8	42.8	24.297	0	18.255	83101000	20	22.6306	21.1205	21.3324	20.3459	20.5384	19.7582
KAE8304961.1	KAE8304961.1	KAE8304961.1 Ankyrin repeat protein 1 [Giardia intestinalis]	1.47651100158691	2.78275	4.18366	24.2393	24.2148	100	3	22.7628	22.7756	100	3	37	37	37	53.6	53.6	53.6	93.943	0	164.85	2162300000	257	24.1504	24.3528	24.2148	22.6514	22.7756	22.8615
KAE8304317.1	KAE8304317.1	KAE8304317.1 putative Flagellar C1a complex subunit C1a-32 [Giardia intestinalis]	1.47620328267415	2.78216	3.42927	22.6484	22.6632	100	3	21.1722	21.2425	100	3	9	9	9	34.7	34.7	34.7	37.342	0	30.813	219200000	38	22.5338	22.7481	22.6632	20.9433	21.3307	21.2425
KAE8303876.1	KAE8303876.1	KAE8303876.1 20S proteasome alpha subunit 3 [Giardia intestinalis]	1.46618970235189	2.76291	3.65557	25.0357	25.0044	100	3	23.5695	23.6073	100	3	8	8	8	43.4	43.4	43.4	26.712	0	60.409	1151000000	63	25.0044	25.1839	24.9189	23.4072	23.6073	23.6941
KAE8304370.1	KAE8304370.1	KAE8304370.1 Leucine carboxyl methyltransferase [Giardia intestinalis]	1.46521313985189	2.76104	1.96661	21.1009	21.1428	100	3	19.6356	19.6356	66.6667	2	7	7	7	20.6	20.6	20.6	41.452	0	18.543	37923000	20	21.4237	21.1428	20.7361	19.6484	NaN	19.6229
KAE8304007.1	KAE8304007.1	KAE8304007.1 Nucleoside diphosphate kinase [Giardia intestinalis]	1.45179494222005	2.73548	3.64964	28.7614	28.8085	100	3	27.3096	27.3018	100	3	12	12	12	84.8	84.8	84.8	16.793	0	156.92	15980000000	387	28.928	28.8085	28.5476	27.2739	27.353	27.3018
KAE8304886.1	KAE8304886.1	KAE8304886.1 hypothetical protein GL50803_001902 [Giardia intestinalis]	1.44642575581868	2.72532	2.27595	21.7507	21.6974	100	3	20.3042	20.1462	100	3	5	5	5	29.2	29.2	29.2	24.003	0	3.7221	95648000	20	21.6974	22.0608	21.4939	20.1462	20.0583	20.7083
KAE8303783.1	KAE8303783.1	KAE8303783.1 hypothetical protein GL50803_007843 [Giardia intestinalis]	1.43692525227865	2.70743	1.35428	26.2718	26.4959	100	3	24.8349	24.7607	100	3	10	10	10	55.6	55.6	55.6	21.923	0	155.58	3925500000	222	25.3419	26.4959	26.9776	24.7607	25.0367	24.7073
KAE8301782.1	KAE8301782.1	KAE8301782.1 Serine/threonine-protein phosphatase [Giardia intestinalis]	1.43534978230794	2.70448	3.48425	26.2662	26.2579	100	3	24.8308	24.8185	100	3	25	25	24	76.6	76.6	73.4	35.474	0	120.98	5804100000	303	26.0567	26.4839	26.2579	24.8185	24.8693	24.8046
KAE8302546.1	KAE8302546.1	KAE8302546.1 Adenylate kinase family protein [Giardia intestinalis]	1.43205960591634	2.69832	3.77849	22.932	22.9231	100	3	21.4999	21.4998	100	3	12	12	12	69.6	69.6	69.6	28.355	0	30.703	324760000	51	22.7988	23.0741	22.9231	21.6182	21.3817	21.4998
KAE8301781.1	KAE8301781.1	KAE8301781.1 Serine/threonine-protein phosphatase [Giardia intestinalis]	1.43083381652832	2.69602	4.23658	24.143	24.1352	100	3	22.7122	22.6483	100	3	18	17	17	81.3	78.1	78.1	35.321	0	61.776	1091000000	153	24.2196	24.1352	24.0742	22.6483	22.8486	22.6396
KAE8301700.1	KAE8301700.1	KAE8301700.1 hypothetical protein GL50803_00114546 [Giardia intestinalis]	1.42951202392578	2.69356	1.30415	21.3602	21.5023	100	3	19.9307	20.1154	100	3	6	6	6	24	24	24	37.271	0	17.089	56790000	11	22.0476	20.5309	21.5023	20.2573	20.1154	19.4195
KAE8303498.1	KAE8303498.1	KAE8303498.1 hypothetical protein GL50803_0015120 [Giardia intestinalis]	1.42442893981934	2.68408	1.87156	21.7199	21.5582	100	3	20.2955	20.0591	100	3	4	4	4	26.5	26.5	26.5	26.643	0	11.203	75927000	12	21.417	22.1845	21.5582	20.0591	20.0497	20.7776
KAE8303259.1	KAE8303259.1;KAE8303249.1	KAE8303259.1 Ankyrin repeat protein 1 [Giardia intestinalis]	1.41918690999349	2.67435	2.23244	22.9479	22.8517	100	3	21.5287	21.5338	100	3	7	7	7	51.6	51.6	51.6	21.162	0	13.192	291070000	28	23.4403	22.5518	22.8517	21.6049	21.5338	21.4475
KAE8301950.1	KAE8301950.1	KAE8301950.1 Kinase, NEK [Giardia intestinalis]	1.4091936747233	2.65589	3.83623	28.6418	28.6914	100	3	27.2326	27.2134	100	3	26	26	26	74	74	74	57.009	0	323.31	30618000000	924	28.7582	28.6914	28.4758	27.3306	27.1539	27.2134
KAE8304534.1	KAE8304534.1	KAE8304534.1 FKBP-type peptidyl-prolyl cis-trans isomerase [Giardia intestinalis]	1.40470822652181	2.64764	3.44869	21.8579	21.7776	100	3	20.4532	20.3634	100	3	4	4	4	23.4	23.4	23.4	27.808	0	7.7612	72545000	17	21.777	22.0191	21.7776	20.3634	20.6439	20.3523
KAE8302277.1	KAE8302277.1	KAE8302277.1 Ribosomal protein L37 [Giardia intestinalis]	1.404265721639	2.64683	0.866449	24.8051	24.2547	100	3	23.4008	23.6548	100	3	4	4	4	42.7	42.7	42.7	10.301	0	5.9931	714930000	29	26.0392	24.1214	24.2547	22.5594	23.6548	23.9882
KAE8303944.1	KAE8303944.1	KAE8303944.1 hypothetical protein GL50803_0013437 [Giardia intestinalis]	1.40294138590495	2.6444	2.11711	22.4358	22.5368	100	3	21.0329	20.9423	100	3	8	8	8	46.8	46.8	46.8	35.171	0	21.836	153970000	29	21.9865	22.5368	22.7842	20.9423	20.8216	21.3348
KAE8305158.1	KAE8305158.1	KAE8305158.1 Ankyrin repeat protein 1 [Giardia intestinalis]	1.40184593200684	2.64239	4.72866	25.5642	25.5642	100	3	24.1623	24.1363	100	3	50	50	50	59.5	59.5	59.5	102.71	0	267.3	5564800000	401	25.5642	25.566	25.5624	24.1363	24.0756	24.2751
KAE8302190.1	KAE8302190.1	KAE8302190.1 Thioredoxin reductase [Giardia intestinalis]	1.39945602416992	2.63802	3.02562	25.1248	25.015	100	3	23.7253	23.7037	100	3	15	15	15	73.6	73.6	73.6	33.868	0	140	2202100000	195	25.015	24.9333	25.426	23.8184	23.7037	23.6538
KAE8303834.1	KAE8303834.1	KAE8303834.1 hypothetical protein GL50803_002523 [Giardia intestinalis]	1.39767265319824	2.63476	0	NaN	NaN	33.3333	1	19.0293	19.0293	66.6667	2	3	3	3	9.3	9.3	9.3	86.374	0	3.8338	15788000	5	NaN	NaN	20.427	19.1628	18.8958	NaN
KAE8302079.1	KAE8302079.1	KAE8302079.1 hypothetical protein GL50803_008942 [Giardia intestinalis]	1.39658864339193	2.63278	3.57495	22.7988	22.784	100	3	21.4022	21.4266	100	3	12	12	12	60.2	60.2	60.2	29.723	0	42.57	333430000	49	22.9181	22.784	22.6943	21.5534	21.2265	21.4266
KAE8305855.1	KAE8305855.1	KAE8305855.1 Queuine tRNA-ribosyltransferase [Giardia intestinalis]	1.38930447896321	2.61952	1.64133	21.0485	20.7767	100	3	19.6592	19.4843	100	3	7	7	7	20.3	20.3	20.3	42.232	0	6.6959	40513000	13	20.7536	20.7767	21.6154	19.4843	19.318	20.1754
KAE8302394.1	KAE8302394.1	KAE8302394.1 Prefoldin subunit [Giardia intestinalis]	1.37956174214681	2.60189	2.26504	24.5875	24.4585	100	3	23.2079	23.2727	100	3	8	8	8	61.5	61.5	61.5	13.406	0	24.563	889660000	49	24.2582	24.4585	25.0457	23.2727	23.0337	23.3174
KAE8304367.1	KAE8304367.1	KAE8304367.1 Proteasome subunit beta type 3 [Giardia intestinalis]	1.37656720479329	2.5965	4.20019	25.3393	25.3218	100	3	23.9627	23.9591	100	3	12	12	12	60.9	60.9	60.9	23.038	0	58.566	1528600000	89	25.3218	25.4721	25.2239	23.9591	24.0193	23.9098
KAE8306134.1	KAE8306134.1	KAE8306134.1 putative Lecithin-cholesterol acyl transferase [Giardia intestinalis]	1.37570699055989	2.59495	3.93386	21.9142	21.9301	100	3	20.5385	20.5713	100	3	16	16	16	29.5	29.5	29.5	95.812	0	26.243	177850000	48	21.9301	21.8458	21.9666	20.666	20.5713	20.378
KAE8302719.1	KAE8302719.1	KAE8302719.1 Kinase, NEK [Giardia intestinalis]	1.37052631378174	2.58565	0	21.5598	21.5598	66.6667	2	NaN	NaN	33.3333	1	4	4	4	8	8	8	109.29	0	9.7969	38948000	8	NaN	21.1438	21.9759	NaN	NaN	20.1893
KAE8302643.1	KAE8302643.1	KAE8302643.1 Vacuolar protein sorting 24 [Giardia intestinalis]	1.36933326721191	2.58351	3.56008	25.7572	25.6741	100	3	24.3879	24.3713	100	3	11	11	11	68	68	68	22.905	0	45.916	1494100000	91	25.6574	25.6741	25.9402	24.5129	24.3713	24.2796
KAE8305224.1	KAE8305224.1	KAE8305224.1 Cathepsin B [Giardia intestinalis]	1.36418024698893	2.5743	2.63022	24.3297	24.4593	100	3	22.9655	23.0222	100	3	9	9	9	42.3	42.3	42.3	33.951	0	28.048	557010000	56	24.5153	24.4593	24.0144	23.0222	22.7364	23.1379
KAE8303270.1	KAE8303270.1	KAE8303270.1 Cathepsin B [Giardia intestinalis]	1.35869598388672	2.56453	2.71479	24.9739	24.9062	100	3	23.6152	23.486	100	3	9	8	8	56.1	51.4	51.4	31.959	0	67.441	806910000	68	24.8571	24.9062	25.1583	23.421	23.9385	23.486
KAE8303316.1	KAE8303316.1	KAE8303316.1 Vacuolar ATP synthase E subunit [Giardia intestinalis]	1.35666783650716	2.56093	2.59424	24.156	24.0858	100	3	22.7993	22.7921	100	3	7	7	7	49.5	49.5	49.5	22.851	0	35.392	375530000	50	23.8482	24.0858	24.534	22.7921	22.7757	22.8303
KAE8301741.1	KAE8301741.1	KAE8301741.1 Tenascin-like protein [Giardia intestinalis]	1.35562070210775	2.55907	3.1351	24.8673	24.7489	100	3	23.5117	23.5462	100	3	14	14	14	41.5	41.5	41.5	64.666	0	98.708	1688600000	132	24.7489	24.7312	25.122	23.6113	23.3777	23.5462
KAE8302986.1	KAE8302986.1	KAE8302986.1 High cysteine membrane protein Group 2 [Giardia intestinalis]	1.34470240275065	2.53978	3.60224	26.1362	26.0769	100	3	24.7915	24.7755	100	3	26	26	26	50.2	50.2	50.2	98.879	0	191.54	2950000000	262	26.2992	26.0769	26.0325	24.7755	24.6764	24.9227
KAE8304893.1	KAE8304893.1	KAE8304893.1 hypothetical protein GL50803_0014361 [Giardia intestinalis]	1.34144846598307	2.53406	0	19.8989	19.5965	100	3	NaN	NaN	33.3333	1	5	5	5	10.2	10.2	10.2	78.671	0	7.6224	16429000	11	19.5965	19.457	20.6432	NaN	18.5574	NaN
KAE8302772.1	KAE8302772.1	KAE8302772.1 Aldose reductase [Giardia intestinalis]	1.34134356180827	2.53387	5.55706	25.5384	25.5326	100	3	24.197	24.2055	100	3	21	21	21	77.9	77.9	77.9	34.764	0	80.905	1806200000	122	25.5956	25.5326	25.4869	24.2055	24.1674	24.2182
KAE8302742.1	KAE8302742.1	KAE8302742.1 Kinase, NEK [Giardia intestinalis]	1.33960660298665	2.53082	3.44314	22.3457	22.371	100	3	21.0061	21.0865	100	3	29	29	29	43.9	43.9	43.9	111.47	0	129.14	404370000	112	22.2407	22.371	22.4255	21.1361	21.0865	20.7957
KAE8304274.1	KAE8304274.1	KAE8304274.1 Ankyrin repeat protein 1 [Giardia intestinalis]	1.3243350982666	2.50417	1.97701	23.1209	23.2048	100	3	21.7966	21.8236	100	3	9	9	9	11.1	11.1	11.1	132.44	0	9.6812	99324000	20	23.2048	23.3178	22.8402	21.8236	21.3437	22.2225
KAE8301632.1	KAE8301632.1	KAE8301632.1 Ankyrin repeat protein 3 [Giardia intestinalis]	1.31778144836426	2.49282	4.30625	20.802	20.8157	100	3	19.4842	19.5228	100	3	7	7	7	10.6	10.6	10.6	103.42	0	10.918	55275000	18	20.8157	20.7495	20.8408	19.5734	19.5228	19.3565
KAE8304181.1	KAE8304181.1	KAE8304181.1 putative Ubiquitin protein [Giardia intestinalis]	1.30163637797038	2.46508	2.69341	22.8962	22.7358	100	3	21.5946	21.6053	100	3	12	12	12	40.2	40.2	40.2	55.606	0	49.346	275920000	57	23.2575	22.7358	22.6953	21.6214	21.5569	21.6053
KAE8301884.1	KAE8301884.1	KAE8301884.1 Protein disulfide isomerase PDI5 [Giardia intestinalis]	1.30134455362955	2.46458	2.05081	26.6282	26.5618	100	3	25.3268	25.2081	100	3	4	3	3	50.9	42.2	42.2	12.527	0	42.767	1147500000	53	26.2407	26.5618	27.0819	25.5687	25.2036	25.2081
KAE8303288.1	KAE8303288.1	KAE8303288.1 hypothetical protein GL50803_0037350 [Giardia intestinalis]	1.29945119222005	2.46135	0	NaN	NaN	33.3333	1	25.0439	25.2741	100	3	6	6	6	0.9	0.9	0.9	796.87	0.0020443	2.7442	908060000	14	NaN	26.3434	NaN	25.4056	25.2741	24.4521
KAE8302479.1	KAE8302479.1	KAE8302479.1 hypothetical protein GL50803_0017081 [Giardia intestinalis]	1.29908847808838	2.46073	0	NaN	NaN	33.3333	1	19.2598	19.2598	66.6667	2	5	5	5	18.6	18.6	18.6	52.273	0	12.819	17554000	11	20.5589	NaN	NaN	19.2586	19.261	NaN
KAE8303258.1;KAE8303250.1	KAE8303258.1;KAE8303250.1	KAE8303258.1 hypothetical protein GL50803_00113480 [Giardia intestinalis];KAE8303250.1 hypothetical protein GL50803_00135873 [Giardia intestinalis]	1.29793771107991	2.45877	1.56652	23.9705	23.9939	100	3	22.6725	22.6725	66.6667	2	8	8	8	7	7	7	138.93	0	8.0928	188160000	19	23.5316	24.3859	23.9939	22.7186	22.6265	NaN
KAE8305273.1	KAE8305273.1	KAE8305273.1 Translationally controlled tumor protein-like protein [Giardia intestinalis]	1.29763603210449	2.45826	3.47747	25.213	25.2603	100	3	23.9154	23.8744	100	3	12	12	12	51	51	51	17.368	0	81.69	1684900000	107	25.0214	25.3574	25.2603	23.8744	23.8497	24.0221
KAE8301256.1	KAE8301256.1	KAE8301256.1 1,4-alpha-glucan branching enzyme [Giardia intestinalis]	1.29509925842285	2.45394	2.77967	21.903	21.9345	100	3	20.6079	20.5338	100	3	13	13	13	24.3	24.3	24.3	91.495	0	85.893	217350000	63	21.9345	21.9488	21.8257	20.5338	20.9277	20.3622
KAE8302213.1	KAE8302213.1	KAE8302213.1 20S proteasome alpha subunit 6 [Giardia intestinalis]	1.29184277852377	2.44841	4.31677	25.7961	25.7825	100	3	24.5042	24.5241	100	3	19	19	19	83.5	83.5	83.5	28.235	0	160.82	3215900000	207	25.7087	25.8971	25.7825	24.5241	24.4234	24.5652
KAE8305858.1	KAE8305858.1	KAE8305858.1 hypothetical protein GL50803_006535 [Giardia intestinalis]	1.28776995340983	2.4415	2.22439	22.4958	22.5453	100	3	21.208	21.2466	100	3	3	3	3	28.8	28.8	28.8	12.013	0	18.225	160460000	22	22.5453	22.128	22.814	21.2466	20.9552	21.4221
KAE8303715.1	KAE8303715.1	KAE8303715.1 Inositol-3-phosphate synthase [Giardia intestinalis]	1.28540166219075	2.4375	3.83377	24.1154	24.1166	100	3	22.83	22.7984	100	3	19	19	19	42.4	42.4	42.4	59.905	0	102.54	882680000	111	24.257	24.1166	23.9725	22.9085	22.7829	22.7984
KAE8302136.1	KAE8302136.1	KAE8302136.1 High cysteine membrane protein Group 2 [Giardia intestinalis]	1.27826436360677	2.42547	2.7432	21.7852	21.6743	100	3	20.5069	20.5059	100	3	12	12	12	21.9	21.9	21.9	87.747	0	55.198	149460000	57	22.098	21.6743	21.5833	20.3857	20.5059	20.6291
KAE8303309.1	KAE8303309.1	KAE8303309.1 20S proteasome alpha subunit 1 [Giardia intestinalis]	1.27673530578613	2.4229	6.0097	24.8061	24.791	100	3	23.5294	23.5163	100	3	21	21	21	85.4	85.4	85.4	27.335	0	138.71	1858700000	158	24.7858	24.8415	24.791	23.5163	23.5059	23.5659
KAE8301593.1	KAE8301593.1	KAE8301593.1 Aminoacyl-tRNA hydrolase [Giardia intestinalis]	1.27530161539714	2.42049	1.87404	22.364	22.2455	100	3	21.0887	21.0418	100	3	6	6	6	70.5	70.5	70.5	13.786	0	32.958	169870000	36	22.0056	22.8408	22.2455	21.0418	21.4055	20.8187
KAE8302989.1	KAE8302989.1	KAE8302989.1 High cysteine membrane protein EGF-like [Giardia intestinalis]	1.27482986450195	2.4197	0	21.904	21.904	66.6667	2	NaN	NaN	33.3333	1	4	4	4	4.6	4.6	4.6	162.61	0	5.1049	36727000	5	NaN	21.7267	22.0813	NaN	NaN	20.6292
KAE8302822.1	KAE8302822.1	KAE8302822.1 putative Alanine aminotransferase [Giardia intestinalis]	1.27268091837565	2.4161	4.72102	25.5705	25.5352	100	3	24.2978	24.2922	100	3	30	30	30	58.5	58.5	58.5	58.323	0	132.83	4661400000	300	25.6719	25.5044	25.5352	24.2736	24.3277	24.2922
KAE8305835.1	KAE8305835.1	KAE8305835.1 High cysteine membrane protein Group 2 [Giardia intestinalis]	1.27230008443196	2.41546	4.20764	23.2492	23.239	100	3	21.9769	21.9721	100	3	14	14	14	35.7	35.7	35.7	64.411	0	80.116	417500000	83	23.239	23.1348	23.3737	21.9416	22.0169	21.9721
KAE8303981.1	KAE8303981.1	KAE8303981.1 hypothetical protein GL50803_004046 [Giardia intestinalis]	1.26073455810547	2.39618	0	NaN	NaN	33.3333	1	19.2172	19.2172	66.6667	2	3	3	3	32	32	32	13.57	0	5.6316	18212000	5	NaN	NaN	20.4779	NaN	19.0733	19.3611
KAE8304712.1	KAE8304712.1	KAE8304712.1 Serine/threonine protein phosphatase 7 [Giardia intestinalis]	1.25845781962077	2.3924	2.85596	26.1874	26.2349	100	3	24.929	24.9393	100	3	20	20	20	71.1	71.1	71.1	47.307	0	205.67	5151200000	266	25.8923	26.4351	26.2349	24.8947	24.9393	24.9528
KAE8305120.1	KAE8305120.1	KAE8305120.1 putative Phosphatidylinositol-4-phosphate 5-kinase [Giardia intestinalis]	1.25634574890137	2.3889	3.90027	23.949	23.9909	100	3	22.6927	22.7015	100	3	17	17	17	46	46	46	61.706	0	128.38	883790000	111	23.9909	23.8552	24.001	22.5645	22.7015	22.8121
KAE8305928.1	KAE8305928.1	KAE8305928.1 Glutamine-tRNA synthetase [Giardia intestinalis]	1.25535901387532	2.38727	4.55081	25.0676	25.0758	100	3	23.8122	23.808	100	3	38	38	38	56.1	56.1	56.1	87.601	0	163.76	2545400000	236	25.1126	25.0758	25.0144	23.7258	23.9029	23.808
KAE8302274.1	KAE8302274.1	KAE8302274.1 Glutamate-rich WD-repeat protein [Giardia intestinalis]	1.25444157918294	2.38575	5.50216	23.2683	23.2838	100	3	22.0138	22.0062	100	3	13	13	13	35.2	35.2	35.2	57.825	0	79.494	395430000	62	23.2838	23.3055	23.2155	21.9833	22.0062	22.052
KAE8301684.1	KAE8301684.1	KAE8301684.1 Translation elongation factor 1-beta [Giardia intestinalis]	1.25230026245117	2.38221	3.77892	29.1705	29.175	100	3	27.9182	27.8686	100	3	13	13	13	73.2	73.2	73.2	24.759	0	241.91	24808000000	533	29.0935	29.175	29.2429	28.0763	27.8097	27.8686
KAE8301815.1	KAE8301815.1	KAE8301815.1 Adenylate kinase/UMP-CMP kinase [Giardia intestinalis]	1.25169690450032	2.38121	2.98493	23.5053	23.4486	100	3	22.2536	22.3118	100	3	8	8	8	53.7	53.7	53.7	21.331	0	28.627	462740000	57	23.4486	23.6805	23.3868	22.0294	22.3118	22.4195
KAE8305063.1	KAE8305063.1	KAE8305063.1 Kinase, NEK [Giardia intestinalis]	1.24972025553386	2.37795	3.41423	21.4042	21.4613	100	3	20.1545	20.1154	100	3	11	11	11	33.3	33.3	33.3	52.257	0	17.793	107630000	22	21.4613	21.2586	21.4926	20.3199	20.0281	20.1154
KAE8304692.1	KAE8304692.1	KAE8304692.1 Alpha-17 giardin [Giardia intestinalis]	1.23972638448079	2.36154	3.36348	23.376	23.4451	100	3	22.1363	22.1076	100	3	15	15	15	67.4	67.4	67.4	34.646	0	55.636	487150000	92	23.4937	23.4451	23.1893	22.2644	22.1076	22.0369
KAE8301660.1	KAE8301660.1	KAE8301660.1 DNA-directed RNA polymerase II RPB6 [Giardia intestinalis]	1.23382123311361	2.35189	1.91436	21.9929	21.8989	100	3	20.7591	20.8046	100	3	5	5	5	61.5	61.5	61.5	11.836	0	12.339	164780000	36	22.3555	21.8989	21.7243	20.8046	20.3705	21.1022
KAE8301461.1	KAE8301461.1	KAE8301461.1 hypothetical protein GL50803_008528 [Giardia intestinalis]	1.23229598999023	2.34941	3.6601	25.3772	25.3317	100	3	24.1449	24.1387	100	3	22	22	22	61.7	61.7	61.7	56.851	0	190.77	3207100000	280	25.3317	25.5318	25.268	24.2433	24.0527	24.1387
KAE8303817.1	KAE8303817.1	KAE8303817.1 5-methylthioadenosine nucleosidase/S-adenosylhomocysteine nucleosidase [Giardia intestinalis]	1.21964009602864	2.32889	0	20.7713	20.9491	100	3	NaN	NaN	33.3333	1	3	3	3	17.7	17.7	17.7	28.908	0	7.9905	35392000	8	20.3775	20.9491	20.9871	NaN	19.5516	NaN
KAE8301667.1	KAE8301667.1	KAE8301667.1 hypothetical protein GL50803_0016067 [Giardia intestinalis]	1.21556790669759	2.32232	2.41667	24.3959	24.5555	100	3	23.1803	23.241	100	3	15	15	15	58.6	58.6	58.6	35.21	0	55.912	1152800000	168	24.0165	24.5555	24.6157	23.0469	23.253	23.241
KAE8303563.1	KAE8303563.1	KAE8303563.1 5 nucleotidase family protein [Giardia intestinalis]	1.20793851216634	2.31007	3.39223	22.1136	22.061	100	3	20.9057	20.9621	100	3	9	9	9	21.2	21.2	21.2	67.066	0	39.687	203930000	51	21.992	22.061	22.2878	20.7743	20.9621	20.9806
KAE8305410.1	KAE8305410.1	KAE8305410.1 cAMP-dependent protein kinase regulatory chain [Giardia intestinalis]	1.20509465535482	2.30552	2.53712	23.6175	23.5853	100	3	22.4124	22.292	100	3	19	19	19	57.8	57.8	57.8	50.738	0	94.711	977460000	136	23.4819	23.7853	23.5853	22.2105	22.292	22.7347
KAE8302179.1	KAE8302179.1	KAE8302179.1 hypothetical protein GL50803_0016607 [Giardia intestinalis]	1.1985912322998	2.29515	1.42057	21.1131	21.0852	100	3	19.9145	19.6873	100	3	9	9	9	33	33	33	37.223	0	17.835	75614000	23	21.6425	21.0852	20.6115	19.6308	20.4253	19.6873
KAE8302761.1	KAE8302761.1	KAE8302761.1 Serine/threonine protein phosphatase 5 [Giardia intestinalis]	1.19618288675944	2.29133	3.82577	24.9838	24.997	100	3	23.7876	23.8169	100	3	24	24	24	63	63	63	56.964	0	155.05	2817600000	193	25.1062	24.997	24.8482	23.839	23.7069	23.8169
KAE8304276.1	KAE8304276.1	KAE8304276.1 F5/8 type C domain-containing protein [Giardia intestinalis]	1.19412930806478	2.28807	2.07189	23.5056	23.4851	100	3	22.3115	22.3138	100	3	8	8	8	88.6	88.6	88.6	16.179	0	39.908	348590000	57	23.9013	23.4851	23.1304	22.3138	22.1242	22.4964
KAE8302405.1	KAE8302405.1	KAE8302405.1 hypothetical protein GL50803_0015499 [Giardia intestinalis]	1.1937395731608	2.28745	4.38888	25.2868	25.3018	100	3	24.0931	24.129	100	3	12	12	12	37.6	37.6	37.6	48.834	0	36.406	1315500000	33	25.2006	25.3018	25.358	24.0125	24.1377	24.129
KAE8301723.1	KAE8301723.1	KAE8301723.1 Casein kinase II beta chain [Giardia intestinalis]	1.19357935587565	2.28719	2.34746	23.1573	23.2137	100	3	21.9637	21.8626	100	3	7	7	7	38.7	38.7	38.7	27.452	0	21.665	387970000	38	22.8652	23.393	23.2137	21.7931	21.8626	22.2355
KAE8304593.1	KAE8304593.1	KAE8304593.1 Ankyrin repeat protein 1 [Giardia intestinalis]	1.18548011779785	2.27439	1.92872	23.8948	23.9472	100	3	22.7094	22.5294	100	3	20	17	15	35.7	30.3	28.3	77.472	0	54.657	313070000	61	23.6546	23.9472	24.0828	22.4165	22.5294	23.1822
KAE8306096.1	KAE8306096.1	KAE8306096.1 Kinase, NEK [Giardia intestinalis]	1.18188794453939	2.26873	4.70848	25.2525	25.286	100	3	24.0706	24.0801	100	3	21	21	21	70.9	70.9	70.9	53.054	0	102.15	1848900000	147	25.3151	25.286	25.1565	24.0801	24.0455	24.0863
KAE8302266.1	KAE8302266.1	KAE8302266.1 putative Small nuclear ribonucleoprotein Sm D2 [Giardia intestinalis]	1.18182881673177	2.26864	1.5855	21.7512	22.0293	100	3	20.5694	20.6077	100	3	3	3	3	37.3	37.3	37.3	9.5878	0	3.9707	53777000	15	21.0773	22.147	22.0293	20.6077	20.4718	20.6287
KAE8304702.1	KAE8304702.1	KAE8304702.1 Alpha-11 giardin [Giardia intestinalis]	1.17940012613932	2.26483	2.58249	29.4761	29.5888	100	3	28.2967	28.3334	100	3	21	21	21	79.2	79.2	79.2	35.01	0	323.31	38249000000	752	29.1529	29.6867	29.5888	28.3334	28.1696	28.3872
KAE8303154.1	KAE8303154.1	KAE8303154.1 Guanine phosphoribosyltransferase [Giardia intestinalis]	1.17167218526204	2.25273	4.33152	23.9714	24.0029	100	3	22.7997	22.7996	100	3	15	15	15	56.1	56.1	56.1	26.328	0	40.444	820360000	82	24.0029	24.0336	23.8776	22.8688	22.7996	22.7308
KAE8303649.1	KAE8303649.1	KAE8303649.1 ATP-binding protein [Giardia intestinalis]	1.16997973124186	2.25009	3.02701	23.0517	23.1016	100	3	21.8817	21.9716	100	3	15	15	15	54.5	54.5	54.5	42.13	0	59.954	548890000	84	22.8866	23.1016	23.1669	21.9982	21.9716	21.6753
KAE8305513.1	KAE8305513.1	KAE8305513.1 High cysteine membrane protein [Giardia intestinalis]	1.16931025187175	2.24904	5.99331	23.0497	23.0353	100	3	21.8804	21.8718	100	3	5	5	5	37	37	37	26.197	0	26.583	304230000	41	23.0306	23.0353	23.0831	21.8565	21.8718	21.9128
KAE8304124.1	KAE8304124.1	KAE8304124.1 putative Phosphatidylinositol-4-phosphate 5-kinase [Giardia intestinalis]	1.16737238566081	2.24602	2.02764	24.3435	24.5698	100	3	23.1761	23.2254	100	3	9	9	9	30.1	30.1	30.1	32.317	0	14.847	664840000	46	23.8572	24.6035	24.5698	23.0713	23.2254	23.2318
KAE8304596.1	KAE8304596.1	KAE8304596.1 Seven transmembrane protein 1 [Giardia intestinalis]	1.1562442779541	2.22876	0.763787	24.3869	24.5735	100	3	23.2307	23.5659	100	3	4	4	4	16.4	16.4	16.4	35.169	0	15.217	594140000	40	24.7472	23.8401	24.5735	21.9956	23.5659	24.1305
KAE8306155.1	KAE8306155.1	KAE8306155.1 putative Alpha-SNAP [Giardia intestinalis]	1.15215301513672	2.22245	2.16185	26.3504	26.4803	100	3	25.1982	25.1412	100	3	12	12	12	44.3	44.3	44.3	33.269	0	137.02	3526400000	159	25.9399	26.4803	26.631	25.0947	25.1412	25.3588
KAE8305671.1	KAE8305671.1	KAE8305671.1 hypothetical protein GL50803_0014906 [Giardia intestinalis]	1.14774513244629	2.21567	1.92634	20.8127	20.801	100	3	19.6649	19.5349	100	3	5	5	5	19.2	19.2	19.2	51.841	0	4.7403	26445000	10	20.5502	21.0869	20.801	19.5349	19.3822	20.0777
KAE8305851.1	KAE8305851.1	KAE8305851.1 hypothetical protein GL50803_0042008 [Giardia intestinalis]	1.14623896280925	2.21336	0	20.6102	20.5753	100	3	NaN	NaN	33.3333	1	10	10	10	19.5	19.5	19.5	84.264	0	15.835	40605000	17	20.3307	20.9246	20.5753	19.464	NaN	NaN
KAE8305912.1	KAE8305912.1	KAE8305912.1 hypothetical protein GL50803_0021110 [Giardia intestinalis]	1.14266967773438	2.20789	2.63653	21.7056	21.6921	100	3	20.5629	20.4375	100	3	6	6	6	35.2	35.2	35.2	27.123	0	12.307	70016000	19	21.6921	21.8587	21.5658	20.4375	20.4047	20.8465
KAE8302542.1	KAE8302542.1	KAE8302542.1 TAP42-like family protein [Giardia intestinalis]	1.14131228129069	2.20582	2.25335	24.8069	24.9222	100	3	23.6655	23.6563	100	3	13	13	13	38.7	38.7	38.7	50.512	0	60.969	1808700000	136	24.4247	24.9222	25.0737	23.539	23.6563	23.8013
KAE8305646.1	KAE8305646.1	KAE8305646.1 Triosephosphate isomerase, cytosolic [Giardia intestinalis]	1.13949394226074	2.20304	2.57699	25.8387	25.8279	100	3	24.6992	24.8415	100	3	12	12	12	70.8	70.8	70.8	27.903	0	136.56	1988000000	134	25.9254	25.8279	25.7628	24.8851	24.8415	24.371
KAE8304186.1	KAE8304186.1	KAE8304186.1 Sir2 family protein [Giardia intestinalis]	1.13845634460449	2.20145	3.03893	21.5743	21.534	100	3	20.4358	20.395	100	3	8	8	8	19.9	19.9	19.9	74.593	0	30.235	118420000	50	21.4017	21.534	21.787	20.3539	20.395	20.5585
KAE8305682.1	KAE8305682.1	KAE8305682.1 Peptide methionine sulfoxide reductase msrB [Giardia intestinalis]	1.13268407185872	2.19266	2.62918	23.2159	23.2039	100	3	22.0832	21.9953	100	3	8	8	8	80.4	80.4	80.4	17.407	0	26.103	448280000	46	23.067	23.2039	23.3769	22.3543	21.9001	21.9953
KAE8304579.1	KAE8304579.1	KAE8304579.1 Kinase, CMGC MAPK [Giardia intestinalis]	1.13217926025391	2.1919	4.01494	25.8258	25.8293	100	3	24.6936	24.7281	100	3	25	25	25	73	73	73	43.953	0	146.58	5162400000	297	25.7207	25.9274	25.8293	24.7281	24.6126	24.7401
KAE8301444.1	KAE8301444.1	KAE8301444.1 Chromosome segregation protein [Giardia intestinalis]	1.13057772318522	2.18946	1.73653	21.6767	21.9215	100	3	20.5461	20.5133	100	3	28	28	28	27.6	27.6	27.6	160.22	0	62.09	205190000	60	21.1433	21.9653	21.9215	20.352	20.5133	20.7731
KAE8306055.1	KAE8306055.1	KAE8306055.1 Deoxynucleoside kinase [Giardia intestinalis]	1.12931315104167	2.18755	0	20.2924	20.1679	100	3	NaN	NaN	33.3333	1	4	4	4	26.3	26.3	26.3	29.215	0	4.7348	20115000	5	19.5085	21.2008	20.1679	19.1631	NaN	NaN
KAE8301378.1	KAE8301378.1	KAE8301378.1 Ankyrin repeat protein 3 [Giardia intestinalis]	1.12907346089681	2.18718	3.02057	24.0625	24.0123	100	3	22.9334	22.9277	100	3	11	11	11	49.4	49.4	49.4	42.358	0	88.883	829560000	103	23.8728	24.0123	24.3024	22.9277	22.8888	22.9838
KAE8305386.1;KAE8305362.1	KAE8305386.1;KAE8305362.1	KAE8305386.1 Histidine phosphatase superfamily protein [Giardia intestinalis];KAE8305362.1 Histidine phosphatase superfamily protein [Giardia intestinalis]	1.1276741027832	2.18506	3.93635	23.6971	23.7063	100	3	22.5694	22.5928	100	3	7	7	7	41.2	41.2	41.2	24.038	0	73.471	667260000	62	23.5746	23.7063	23.8103	22.5063	22.5928	22.6092
KAE8304981.1	KAE8304981.1	KAE8304981.1 Glucoamylase S1/S2 [Giardia intestinalis]	1.12760289510091	2.18495	2.01086	21.9581	22.0602	100	3	20.8305	20.7525	100	3	10	10	10	14.7	14.7	14.7	135.13	0	16.022	120430000	34	21.5304	22.0602	22.2837	20.7525	20.7175	21.0215
KAE8302127.1	KAE8302127.1	KAE8302127.1 hypothetical protein GL50803_009605 [Giardia intestinalis]	1.12734095255534	2.18456	3.3122	25.9613	25.9227	100	3	24.834	24.7896	100	3	38	38	38	51.4	51.4	51.4	70.64	0	223.78	7820600000	363	26.1279	25.9227	25.8334	24.7505	24.7896	24.9617
KAE8305634.1	KAE8305634.1	KAE8305634.1 Proteasome subunit beta type 4 [Giardia intestinalis]	1.12336667378743	2.17855	2.34239	25.5555	25.6952	100	3	24.4322	24.3429	100	3	10	10	10	60.8	60.8	60.8	23.401	0	97.283	2094600000	153	25.2476	25.7237	25.6952	24.6701	24.3429	24.2834
KAE8304102.1	KAE8304102.1	KAE8304102.1 hypothetical protein GL50803_009896 [Giardia intestinalis]	1.11657460530599	2.16832	0	17.7621	17.3575	100	3	NaN	NaN	33.3333	1	2	2	2	23.6	23.6	23.6	14.484	0.00069759	3.1196	2231200	5	17.1215	18.8073	17.3575	NaN	NaN	16.6455
KAE8305014.1	KAE8305014.1	KAE8305014.1 hypothetical protein GL50803_008260 [Giardia intestinalis]	1.11111068725586	2.16012	3.70197	22.7445	22.719	100	3	21.6334	21.7096	100	3	7	7	7	67.3	67.3	67.3	17.041	0	29.662	215260000	42	22.7179	22.719	22.7966	21.7191	21.7096	21.4714
KAE8304490.1	KAE8304490.1	KAE8304490.1 Vacuolar protein sorting 46b [Giardia intestinalis]	1.10864194234212	2.15643	1.02112	25.8899	26.058	100	3	24.7812	24.8123	100	3	10	10	7	68.9	68.9	60.5	20.952	0	158.7	3129100000	213	24.9368	26.058	26.6748	24.7186	24.8127	24.8123
KAE8305151.1	KAE8305151.1	KAE8305151.1 Ankyrin repeat protein 3 [Giardia intestinalis]	1.10702069600423	2.154	2.78779	22.7729	22.6777	100	3	21.6659	21.6897	100	3	17	17	17	40	40	40	358.83	0	35.282	335220000	64	23.0214	22.6196	22.6777	21.5255	21.6897	21.7826
KAE8303305.1	KAE8303305.1	KAE8303305.1 hypothetical protein GL50803_0010882 [Giardia intestinalis]	1.10598754882813	2.15246	3.41547	23.3728	23.3663	100	3	22.2668	22.2763	100	3	11	11	11	40.9	40.9	40.9	33.116	0	39.591	569860000	71	23.5393	23.3663	23.2127	22.3203	22.2763	22.2037
KAE8304390.1	KAE8304390.1	KAE8304390.1 hypothetical protein GL50803_0013700 [Giardia intestinalis]	1.10579935709636	2.15218	2.06702	23.6091	23.5559	100	3	22.5033	22.3749	100	3	7	7	7	6.9	6.9	6.9	123.46	0	9.3746	176630000	29	23.8944	23.3769	23.5559	22.3749	22.29	22.8449
KAE8304896.1	KAE8304896.1	KAE8304896.1 PX domain-containing protein [Giardia intestinalis]	1.10140164693196	2.14563	2.03736	21.7857	21.8876	100	3	20.6843	20.6478	100	3	6	6	6	48.3	48.3	48.3	26.705	0	11.305	120230000	50	21.3883	22.0813	21.8876	20.6478	20.5166	20.8885
KAE8303880.1;KAE8303879.1	KAE8303880.1;KAE8303879.1	KAE8303880.1 VSP [Giardia intestinalis];KAE8303879.1 VSP [Giardia intestinalis]	1.09919452667236	2.14235	0.667348	20.1857	20.1857	66.6667	2	19.0865	19.0865	66.6667	2	3	3	3	9.4	9.4	9.4	64.641	0	6.038	16872000	10	NaN	19.5928	20.7787	19.2444	NaN	18.9287
KAE8301878.1	KAE8301878.1	KAE8301878.1 Cathepsin B [Giardia intestinalis]	1.09561284383138	2.13704	2.02995	22.3195	22.3817	100	3	21.2239	21.1822	100	3	5	5	5	26.3	26.3	26.3	34.681	0	18.465	129990000	18	22.0599	22.5168	22.3817	21.5716	21.1822	20.9178
KAE8303495.1	KAE8303495.1	KAE8303495.1 Leucine-rich repeat protein [Giardia intestinalis]	1.09550348917643	2.13688	3.54251	22.0001	22.0387	100	3	20.9046	20.9306	100	3	11	11	11	47.2	47.2	47.2	36.882	0	41.498	173240000	50	21.8351	22.0387	22.1265	20.9306	20.8404	20.9429
KAE8301972.1	KAE8301972.1	KAE8301972.1 20S proteasome alpha subunit 7 [Giardia intestinalis]	1.0946216583252	2.13557	4.00897	24.861	24.9112	100	3	23.7664	23.7252	100	3	12	12	12	54.8	54.8	54.8	29.555	0	115.41	1794900000	129	24.9112	24.9165	24.7552	23.858	23.7252	23.7159
KAE8301930.1	KAE8301930.1	KAE8301930.1 hypothetical protein GL50803_0014877 [Giardia intestinalis]	1.0756950378418	2.10774	3.38996	21.1062	21.1212	100	3	20.0305	20.0663	100	3	9	9	9	22.9	22.9	22.9	54.475	0	22.952	82637000	21	21.1212	21.1811	21.0163	19.866	20.1592	20.0663
KAE8306148.1	KAE8306148.1	KAE8306148.1 DNA-directed RNA polymerase subunit D [Giardia intestinalis]	1.07295163472493	2.10373	4.68447	22.5757	22.6019	100	3	21.5027	21.5258	100	3	11	11	11	50.6	50.6	50.6	39.896	0	50.931	386950000	68	22.6086	22.6019	22.5166	21.5258	21.4327	21.5497
KAE8305125.1	KAE8305125.1	KAE8305125.1 Proteasome subunit beta type 1 [Giardia intestinalis]	1.06836954752604	2.09706	3.28112	25.3218	25.304	100	3	24.2534	24.278	100	3	13	13	13	70	70	70	24.562	0	124.61	2109100000	136	25.1598	25.5016	25.304	24.278	24.2968	24.1853
KAE8303943.1	KAE8303943.1	KAE8303943.1 Ankyrin repeat protein 1 [Giardia intestinalis]	1.0657901763916	2.09332	4.16259	22.3703	22.4048	100	3	21.3045	21.3395	100	3	18	18	18	32.4	32.4	32.4	81.966	0	53.71	316530000	56	22.2783	22.4048	22.4279	21.3523	21.3395	21.2217
KAE8305131.1	KAE8305131.1;KAE8305132.1	KAE8305131.1 High cysteine membrane protein TMK-like [Giardia intestinalis]	1.06552886962891	2.09294	2.66892	22.0644	22.0573	100	3	20.9988	20.9685	100	3	38	38	20	24.8	24.8	13.9	265.71	0	120.71	527570000	166	22.3141	21.8217	22.0573	20.9685	20.9284	21.0996
KAE8301794.1	KAE8301794.1	KAE8301794.1 hypothetical protein GL50803_0013467 [Giardia intestinalis]	1.0588550567627	2.08328	3.74569	24.4671	24.4984	100	3	23.4083	23.4086	100	3	21	21	21	87.7	87.7	87.7	35.048	0	73.509	1809000000	148	24.5857	24.4984	24.3173	23.4096	23.4086	23.4065
KAE8305325.1	KAE8305325.1	KAE8305325.1 Iron-sulfur cluster biosynthesis protein IscU [Giardia intestinalis]	1.05642000834147	2.07976	1.3524	24.3438	24.5453	100	3	23.2874	23.2368	100	3	7	7	7	59.6	59.6	59.6	17.254	0	88.142	822680000	67	23.6465	24.5453	24.8395	23.2041	23.2368	23.4211
KAE8302789.1	KAE8302789.1	KAE8302789.1 hypothetical protein GL50803_0015777 [Giardia intestinalis]	1.05612691243489	2.07934	1.05041	20.6272	20.8882	100	3	19.5711	19.678	100	3	7	7	7	15.6	15.6	15.6	61.934	0	11.89	62788000	22	19.7965	20.8882	21.1969	19.172	19.8632	19.678
KAE8302164.1	KAE8302164.1	KAE8302164.1 hypothetical protein GL50803_002401 [Giardia intestinalis]	1.05611928304037	2.07933	4.26135	22.0122	21.9869	100	3	20.9561	20.929	100	3	4	4	4	23.3	23.3	23.3	38.582	0	49.841	89743000	17	22.0902	21.9869	21.9595	20.929	21.0397	20.8995
KAE8302176.1	KAE8302176.1	KAE8302176.1 FAD synthetase [Giardia intestinalis]	1.0544589360555	2.07694	1.3059	21.719	21.9694	100	3	20.6645	20.6645	66.6667	2	5	5	5	11.4	11.4	11.4	69.451	0	14.235	59167000	21	21.9695	21.9694	21.2181	NaN	20.5772	20.7519
KAE8304623.1	KAE8304623.1	KAE8304623.1 Coiled-coil protein [Giardia intestinalis]	1.05401547749837	2.0763	2.9054	22.0949	22.0777	100	3	21.0409	21.0564	100	3	28	28	28	43.5	43.5	43.5	91.602	0	60.868	391790000	80	22.2894	22.0777	21.9175	20.909	21.0564	21.1572
KAE8302013.1	KAE8302013.1	KAE8302013.1 High cysteine membrane protein [Giardia intestinalis]	1.05069859822591	2.07153	3.42301	24.109	24.0666	100	3	23.0583	23.1317	100	3	13	13	13	35.6	35.6	35.6	57.048	0	73.426	790820000	106	24.2274	24.0331	24.0666	23.1317	22.9114	23.1319
KAE8303941.1	KAE8303941.1	KAE8303941.1 Ankyrin repeat protein 1 [Giardia intestinalis]	1.0497194925944	2.07013	0.925076	21.3183	21.7162	100	3	20.2686	20.2527	100	3	7	7	7	45.6	45.6	45.6	21.308	0	8.5904	74813000	20	20.3153	21.7162	21.9235	19.9976	20.5556	20.2527
KAE8304713.1	KAE8304713.1	KAE8304713.1 hypothetical protein GL50803_0020307 [Giardia intestinalis]	1.04718271891276	2.06649	1.18161	21.4901	21.7054	100	3	20.443	20.5535	100	3	3	3	3	39	39	39	13.764	0	11.425	57974000	23	20.7503	21.7054	22.0147	20.1098	20.6656	20.5535
KAE8301912.1	KAE8301912.1	KAE8301912.1 alpha/beta hydrolase [Giardia intestinalis]	1.04493459065755	2.06327	3.62123	21.2778	21.2576	100	3	20.2329	20.2771	100	3	6	6	6	30.3	30.3	30.3	29.328	0	18.515	92984000	24	21.383	21.2576	21.1929	20.2771	20.3124	20.1092
KAE8305400.1	KAE8305400.1	KAE8305400.1 Kinase, NEK [Giardia intestinalis]	1.0398120880127	2.05596	2.50776	25.9234	26.0343	100	3	24.8836	24.882	100	3	14	14	14	60.9	60.9	60.9	33.875	0	101.21	2525600000	133	25.6405	26.0956	26.0343	25.0217	24.7472	24.882
KAE8306147.1	KAE8306147.1	KAE8306147.1 Alpha-7.3 giardin [Giardia intestinalis]	1.03730010986328	2.05238	1.55936	30.4239	30.6813	100	3	29.3866	29.2881	100	3	35	35	6	90.5	90.5	19	32.973	0	323.31	110830000000	1406	29.8511	30.6813	30.7393	29.2881	29.2714	29.6003
KAE8304615.1	KAE8304615.1	KAE8304615.1 Kinase, CMGC RCK [Giardia intestinalis]	1.03550084431966	2.04983	2.90717	23.2114	23.3264	100	3	22.1759	22.1252	100	3	13	13	13	55.9	55.9	55.9	44.91	0	38.898	381770000	73	23.3264	23.3266	22.9811	22.2839	22.1185	22.1252
KAE8304341.1	KAE8304341.1	KAE8304341.1 hypothetical protein GL50803_0012217 [Giardia intestinalis]	1.03322315216064	2.04659	1.19627	21.6197	21.6197	66.6667	2	20.5865	20.5865	66.6667	2	3	3	3	1.8	1.8	1.8	237.98	0.0087919	1.8958	40573000	4	NaN	21.3629	21.8765	NaN	20.6817	20.4913
KAE8302453.1	KAE8302453.1	KAE8302453.1 Ubiquitin-conjugating enzyme E2 G1 [Giardia intestinalis]	1.02964210510254	2.04152	0.851881	21.6882	21.2788	100	3	20.6586	20.6432	100	3	2	2	2	17.7	17.7	17.7	18.55	0	3.7835	57129000	6	20.9948	22.7911	21.2788	20.7823	20.5502	20.6432
KAE8302369.1	KAE8302369.1	KAE8302369.1 hypothetical protein GL50803_0014696 [Giardia intestinalis]	1.0285161336263	2.03993	1.26842	22.9364	23.2241	100	3	21.9079	21.8117	100	3	7	7	7	34.8	34.8	34.8	34.974	0	22.385	166370000	33	22.2421	23.2241	23.3431	22.2052	21.7068	21.8117
KAE8302891.1	KAE8302891.1	KAE8302891.1 Phosphoenolpyruvate carboxykinase [Giardia intestinalis]	1.02772649129232	2.03881	3.79747	25.5339	25.5269	100	3	24.5061	24.5045	100	3	29	29	29	62.2	62.2	62.2	73.844	0	323.31	4692100000	357	25.666	25.5269	25.4087	24.5045	24.5118	24.5022
KAE8305289.1	KAE8305289.1	KAE8305289.1 putative Nuclear transport factor 2 [Giardia intestinalis]	1.0266850789388	2.03734	2.69795	22.7683	22.7387	100	3	21.7416	21.8044	100	3	3	3	3	42.6	42.6	42.6	13.447	0	7.2771	100400000	18	22.9987	22.5674	22.7387	21.6034	21.8044	21.817
KAE8302238.1	KAE8302238.1	KAE8302238.1 High cysteine membrane protein VSP-like [Giardia intestinalis]	1.0255667368571	2.03576	3.34408	22.9709	22.9689	100	3	21.9453	21.9905	100	3	27	27	23	40	40	33.6	122.46	0	130.31	715850000	140	23.0834	22.8604	22.9689	21.8033	21.9905	22.0422
KAE8305469.1	KAE8305469.1	KAE8305469.1 ERCC4 domain-containing protein [Giardia intestinalis]	1.01575152079264	2.02196	1.80152	19.7362	19.6808	100	3	18.7204	18.7204	66.6667	2	5	5	5	16.2	16.2	16.2	46.62	0	4.4724	20749000	9	19.671	19.8568	19.6808	NaN	18.4659	18.9749
KAE8303104.1	KAE8303104.1	KAE8303104.1 Kinase, NEK [Giardia intestinalis]	1.00504366556804	2.007	4.36927	21.3779	21.3774	100	3	20.3729	20.4165	100	3	8	8	8	20	20	20	61.33	0	25.131	104860000	46	21.3606	21.3958	21.3774	20.2709	20.4165	20.4312
KAE8303733.1	KAE8303733.1	KAE8303733.1 putative U6 snRNA-associated Sm-like protein LSm3 [Giardia intestinalis]	0.995077133178711	1.99319	2.20078	21.2488	21.2326	100	3	20.2537	20.2537	66.6667	2	3	3	3	31	31	31	14.073	0	7.5366	45013000	10	21.3924	21.1214	21.2326	20.1154	20.392	NaN
KAE8304730.1	KAE8304730.1	KAE8304730.1 hypothetical protein GL50803_002338 [Giardia intestinalis]	0.994784673055015	1.99278	2.0627	24.6724	24.7156	100	3	23.6776	23.6819	100	3	10	10	10	47.2	47.2	47.2	24.511	0	20.837	998660000	49	24.2966	25.0048	24.7156	23.6295	23.7214	23.6819
KAE8305662.1	KAE8305662.1	KAE8305662.1 hypothetical protein GL50803_0014901 [Giardia intestinalis]	0.988056818644207	1.98351	2.04891	21.7383	21.5917	100	3	20.7502	20.7138	100	3	5	5	5	8.5	8.5	8.5	107.7	0	12.292	45841000	13	21.4837	22.1394	21.5917	20.8387	20.6981	20.7138
KAE8301869.1	KAE8301869.1	KAE8301869.1 Protein disulfide isomerase PDI3 [Giardia intestinalis]	0.988011042277016	1.98345	1.87949	26.3413	26.4244	100	3	25.3533	25.3402	100	3	4	4	3	49.1	49.1	40.5	12.669	0	60.559	3416500000	97	26.5091	26.0903	26.4244	25.3402	25.0232	25.6963
KAE8301382.1	KAE8301382.1	KAE8301382.1 Protein geranylgeranyltransferase/Protein farnesyltransferase [Giardia intestinalis]	0.986896514892578	1.98192	1.93851	20.3066	20.1758	100	3	19.3197	19.4315	100	3	4	4	4	13.9	13.9	13.9	37.58	0	7.4604	23750000	9	20.6826	20.0614	20.1758	19.4399	19.4315	19.0878
KAE8302418.1	KAE8302418.1	KAE8302418.1 YbaK/prolyl-tRNA synthetase-like protein [Giardia intestinalis]	0.980465571085613	1.9731	1.50658	20.6575	20.5343	100	3	19.677	19.4468	100	3	4	4	4	25.8	25.8	25.8	24.053	0	21.755	26284000	17	20.4762	20.9619	20.5343	19.4468	20.1941	19.39
KAE8305102.1	KAE8305102.1	KAE8305102.1 Ankyrin repeat protein 2 [Giardia intestinalis]	0.977100372314453	1.9685	1.9404	22.5744	22.7078	100	3	21.5973	21.4623	100	3	11	11	11	14.9	14.9	14.9	100.38	0	13.774	128480000	28	22.7078	22.7826	22.2328	21.4623	21.874	21.4557
KAE8304755.1	KAE8304755.1	KAE8304755.1 Proteasome subunit beta type 5 [Giardia intestinalis]	0.973867416381836	1.9641	3.02388	23.9747	24.0423	100	3	23.0008	23.0646	100	3	11	11	11	57.1	57.1	57.1	32.33	0	64.538	542460000	62	24.0423	24.0814	23.8004	22.8638	23.0646	23.0741
KAE8303022.1	KAE8303022.1	KAE8303022.1 hypothetical protein GL50803_0024985 [Giardia intestinalis]	0.972621281941731	1.9624	2.01321	21.3687	21.4151	100	3	20.3961	20.3891	100	3	6	6	6	12.9	12.9	12.9	64.936	0	15.568	64096000	21	21.7013	21.4151	20.9898	20.3417	20.3891	20.4575
KAE8302423.1	KAE8302423.1	KAE8302423.1 Tryptophanyl-tRNA synthetase [Giardia intestinalis]	0.970807393391929	1.95994	5.11586	24.0126	23.9868	100	3	23.0418	23.0557	100	3	24	24	24	65.5	65.5	65.5	48.204	0	110.75	1647900000	197	24.0678	23.9868	23.9831	23.0625	23.0557	23.0071
KAE8303803.1	KAE8303803.1	KAE8303803.1 hypothetical protein GL50803_0023597 [Giardia intestinalis]	0.968493143717449	1.9568	2.52695	20.7418	20.6888	100	3	19.7733	19.8674	100	3	6	6	6	11.5	11.5	11.5	78.919	0	9.25	67409000	19	20.6044	20.6888	20.9321	19.9052	19.8674	19.5473
KAE8301689.1	KAE8301689.1	KAE8301689.1 hypothetical protein GL50803_0015545 [Giardia intestinalis]	0.965030034383137	1.9521	2.3234	22.5823	22.577	100	3	21.6172	21.668	100	3	15	15	15	31.4	31.4	31.4	69.531	0	30.347	336630000	61	22.3344	22.577	22.8354	21.4436	21.7401	21.668
KAE8301853.1	KAE8301853.1	KAE8301853.1 Zinc finger domain-containing protein [Giardia intestinalis]	0.964539845784504	1.95144	2.69585	21.5806	21.5241	100	3	20.616	20.5359	100	3	5	5	5	40.9	40.9	40.9	21.574	0	19.649	102630000	15	21.4472	21.5241	21.7704	20.8014	20.5359	20.5107
KAE8303506.1	KAE8303506.1	KAE8303506.1 Ferrihemoglobin reductase [Giardia intestinalis]	0.964442571004231	1.95131	2.25984	22.1095	22.1564	100	3	21.1451	21.1241	100	3	5	5	5	65.4	65.4	65.4	15.322	0	18.044	109760000	21	21.8094	22.1564	22.3628	21.0319	21.2792	21.1241
KAE8304691.1	KAE8304691.1	KAE8304691.1 Alpha-18 giardin [Giardia intestinalis]	0.963873545328777	1.95054	3.05782	21.3168	21.3759	100	3	20.3529	20.3553	100	3	4	4	4	17.8	17.8	17.8	32.335	0	11.213	59895000	16	21.3874	21.3759	21.1871	20.5014	20.202	20.3553
KAE8305203.1	KAE8305203.1	KAE8305203.1 20S proteasome alpha subunit 2 [Giardia intestinalis]	0.963445663452148	1.94996	2.35331	25.1253	25.0464	100	3	24.1619	24.1341	100	3	12	12	12	79.2	79.2	79.2	27.45	0	86.629	1586500000	128	25.0464	25.3111	25.0185	24.4135	24.1341	23.938
KAE8306057.1	KAE8306057.1	KAE8306057.1 hypothetical protein GL50803_0017453 [Giardia intestinalis]	0.958624521891274	1.94346	3.59059	20.2929	20.2767	100	3	19.3342	19.3007	100	3	7	7	7	14.5	14.5	14.5	75.163	0	30.734	41747000	15	20.2767	20.2656	20.3363	19.4781	19.2239	19.3007
KAE8304903.1	KAE8304903.1	KAE8304903.1 putative Splicing factor U2AF subunit [Giardia intestinalis]	0.94794209798177	1.92912	2.42551	21.3416	21.3516	100	3	20.3937	20.3494	100	3	5	5	5	23	23	23	21.638	0	6.7022	72001000	18	21.5437	21.3516	21.1296	20.3494	20.5865	20.2453
KAE8305717.1	KAE8305717.1	KAE8305717.1 hypothetical protein GL50803_0016307 [Giardia intestinalis]	0.946324030558269	1.92696	1.91347	22.3185	22.2396	100	3	21.3722	21.2413	100	3	11	11	11	15.8	15.8	15.8	94.483	0	21.922	204540000	37	22.2235	22.4926	22.2396	21.111	21.2413	21.7643
KAE8306157.1	KAE8306157.1	KAE8306157.1 hypothetical protein GL50803_0021803 [Giardia intestinalis]	0.946210861206055	1.92681	3.31721	23.569	23.5633	100	3	22.6228	22.6202	100	3	26	26	26	51.3	51.3	51.3	61.831	0	71.926	1175700000	152	23.4183	23.7255	23.5633	22.6585	22.5896	22.6202
KAE8304287.1	KAE8304287.1	KAE8304287.1 Ring finger domain-containing protein [Giardia intestinalis]	0.945609092712402	1.926	0.790973	22.0436	21.7542	100	3	21.098	21.098	66.6667	2	3	3	3	3.4	3.4	3.4	91.079	0.0010341	2.9229	46805000	5	22.8253	21.7542	21.5514	21.1524	NaN	21.0437
KAE8305955.1;KAE8305959.1	KAE8305955.1;KAE8305959.1;KAE8305809.1	KAE8305955.1 Kinase, NEK [Giardia intestinalis];KAE8305959.1 Kinase, NEK [Giardia intestinalis]	0.934630076090496	1.9114	3.469	25.3448	25.4039	100	3	24.4102	24.44	100	3	45	45	35	64.4	64.4	54.1	95.653	0	169.95	3907400000	304	25.201	25.4297	25.4039	24.3331	24.4575	24.44
KAE8301872.1	KAE8301872.1	KAE8301872.1 Glucosamine-6-phosphate deaminase [Giardia intestinalis]	0.925975799560547	1.89997	3.17876	24.348	24.368	100	3	23.422	23.4223	100	3	14	14	6	71.8	71.8	36.8	29.422	0	77.462	1170100000	110	24.368	24.487	24.189	23.3476	23.4223	23.4962
KAE8305432.1	KAE8305432.1	KAE8305432.1 Leucine-rich repeat protein [Giardia intestinalis]	0.925097147623699	1.89881	2.05044	23.4699	23.3516	100	3	22.5448	22.5617	100	3	24	24	24	40.1	40.1	40.1	89.097	0	94.778	944750000	133	23.8441	23.3516	23.2138	22.479	22.5617	22.5935
KAE8302741.1	KAE8302741.1	KAE8302741.1 Gamma giardin [Giardia intestinalis]	0.924208958943684	1.89764	2.78744	28.6361	28.6568	100	3	27.7119	27.7085	100	3	24	24	24	71.4	71.4	71.4	35.632	0	237.54	19361000000	349	28.8351	28.6568	28.4165	27.7373	27.6899	27.7085
KAE8304667.1	KAE8304667.1	KAE8304667.1 putative GTPase activating protein for ARF [Giardia intestinalis]	0.919520696004234	1.89149	1.87595	25.3996	25.4713	100	3	24.4801	24.4312	100	3	9	9	9	21.9	21.9	21.9	41.936	0	25.396	1330300000	81	25.0094	25.4713	25.7181	24.4312	24.4039	24.6052
KAE8304757.1	KAE8304757.1	KAE8304757.1 Ubiquitin-conjugating enzyme E2 (E3-independent) [Giardia intestinalis]	0.917992273966473	1.88948	2.25924	22.4894	22.5124	100	3	21.5714	21.6685	100	3	4	4	4	35.2	35.2	35.2	22.043	0	14.942	128020000	25	22.3362	22.6197	22.5124	21.283	21.7628	21.6685
KAE8303174.1	KAE8303174.1	KAE8303174.1 hypothetical protein GL50803_009427 [Giardia intestinalis]	0.917125701904297	1.88835	1.37031	22.3872	22.5307	100	3	21.47	21.5702	100	3	5	5	5	45.5	45.5	45.5	20.163	0	8.9202	133090000	21	21.9042	22.5307	22.7266	21.1022	21.5702	21.7377
KAE8306122.1	KAE8306122.1	KAE8306122.1 Ankyrin repeat protein 1 [Giardia intestinalis]	0.916534423828125	1.88758	2.30693	21.4635	21.5209	100	3	20.547	20.6122	100	3	6	5	5	34.6	31.9	31.9	27.663	0	16.339	59415000	15	21.5209	21.6476	21.222	20.6122	20.3444	20.6843
KAE8304958.1	KAE8304958.1	KAE8304958.1 Ankyrin repeat protein 1 [Giardia intestinalis]	0.916515350341797	1.88755	2.8174	21.6041	21.5529	100	3	20.6876	20.6727	100	3	10	9	9	20.2	19.1	19.1	86.473	0	24.487	91460000	24	21.4308	21.8285	21.5529	20.6683	20.7217	20.6727
KAE8303599.1	KAE8303599.1	KAE8303599.1 Farnesyl diphosphate synthase [Giardia intestinalis]	0.916187286376953	1.88712	3.62424	25.6105	25.6079	100	3	24.6943	24.6686	100	3	21	21	21	51.6	51.6	51.6	46.23	0	111.5	4567500000	214	25.5515	25.6719	25.6079	24.6686	24.5973	24.8169
KAE8305331.1	KAE8305331.1	KAE8305331.1 hypothetical protein GL50803_0029181 [Giardia intestinalis]	0.916047414143883	1.88694	2.38901	21.7285	21.6756	100	3	20.8124	20.7213	100	3	7	7	7	27.1	27.1	27.1	41.721	0	23.62	100690000	24	21.643	21.8668	21.6756	20.6321	20.7213	21.0839
KAE8304428.1	KAE8304428.1	KAE8304428.1 High cysteine membrane protein Group 2 [Giardia intestinalis]	0.914449055989582	1.88485	4.45292	22.9712	22.9943	100	3	22.0568	22.0241	100	3	18	18	18	30.6	30.6	30.6	89.726	0	123.67	600120000	125	22.9137	22.9943	23.0058	22.0201	22.0241	22.1262
KAE8303323.1	KAE8303323.1	KAE8303323.1 Ankyrin repeat protein 1 [Giardia intestinalis]	0.913982391357422	1.88424	2.58093	23.9585	23.957	100	3	23.0445	22.9713	100	3	9	9	7	60	60	48	24.527	0	33.596	367390000	38	23.8209	23.957	24.0975	22.899	23.2633	22.9713
KAE8301387.1	KAE8301387.1	KAE8301387.1 hypothetical protein GL50803_008854 [Giardia intestinalis]	0.913322448730469	1.88338	2.40398	22.8959	22.9713	100	3	21.9826	22.068	100	3	19	19	19	37.1	37.1	37.1	70.191	0	66.006	605030000	91	22.9713	23.021	22.6955	22.1241	22.068	21.7558
KAE8305283.1	KAE8305283.1	KAE8305283.1 hypothetical protein GL50803_006709 [Giardia intestinalis]	0.906187057495117	1.87409	3.42259	23.1978	23.2249	100	3	22.2916	22.326	100	3	20	20	20	52.7	52.7	52.7	57.627	0	76.557	541920000	98	23.1203	23.2483	23.2249	22.1538	22.326	22.3951
KAE8303882.1	KAE8303882.1	KAE8303882.1 Proteasome subunit beta type 2 [Giardia intestinalis]	0.897016525268555	1.86221	2.18199	24.7107	24.8234	100	3	23.8136	23.7768	100	3	14	14	14	59.8	59.8	59.8	23.763	0	53.458	1386700000	106	24.388	24.9206	24.8234	23.7768	23.923	23.7412
KAE8302781.1	KAE8302781.1	KAE8302781.1 Leucine-rich repeat protein [Giardia intestinalis]	0.896978378295898	1.86216	3.16674	25.8162	25.8957	100	3	24.9192	24.8968	100	3	21	21	21	45.5	45.5	45.5	77.925	0	121.94	2960500000	239	25.9035	25.8957	25.6494	25.004	24.8569	24.8968
KAE8305433.1	KAE8305433.1	KAE8305433.1 Vacuolar protein sorting 46a [Giardia intestinalis]	0.895053227742512	1.85968	0.829001	24.6068	24.8211	100	3	23.7118	23.7022	100	3	10	7	7	66.1	57.5	57.5	20.455	0	57.971	1092400000	95	23.6697	24.8211	25.3296	23.7022	23.8845	23.5486
KAE8301597.1	KAE8301597.1	KAE8301597.1 hypothetical protein GL50803_007513 [Giardia intestinalis]	0.885478337605793	1.84738	0.444185	21.7658	21.6949	100	3	20.8803	21.5026	100	3	3	3	3	30.2	30.2	30.2	16.841	0	6.2891	68345000	14	21.6949	21.9974	21.6049	19.2024	21.9358	21.5026
KAE8303372.1	KAE8303372.1	KAE8303372.1 hypothetical protein GL50803_0015039 [Giardia intestinalis]	0.882669448852539	1.84378	1.38953	20.9543	20.7591	100	3	20.0716	20.0083	100	3	5	5	5	21.7	21.7	21.7	40.682	0	8.2236	46701000	16	20.7591	20.6254	21.4783	19.8797	20.0083	20.3269
KAE8305647.1	KAE8305647.1	KAE8305647.1 5 nucleotidase family protein [Giardia intestinalis]	0.881560643514	1.84237	3.42652	23.9138	23.9111	100	3	23.0323	23.0278	100	3	25	25	25	68.2	68.2	68.2	66.815	0	124.44	1178200000	194	23.9111	24.0267	23.8036	23.1148	23.0278	22.9542
KAE8305406.1	KAE8305406.1	KAE8305406.1 SAS-6_N domain-containing protein [Giardia intestinalis]	0.871411005655926	1.82945	2.8157	23.7175	23.7056	100	3	22.8461	22.7567	100	3	10	10	10	64.6	64.6	64.6	21.452	0	70.682	626430000	63	23.791	23.7056	23.656	22.7243	23.0574	22.7567
KAE8303415.1	KAE8303415.1	KAE8303415.1 High cysteine protein [Giardia intestinalis]	0.868030548095703	1.82517	3.50001	23.459	23.4191	100	3	22.591	22.5773	100	3	12	12	12	47.1	47.1	47.1	43.782	0	79.051	516770000	72	23.5657	23.3923	23.4191	22.5086	22.5773	22.6871
KAE8304500.1	KAE8304500.1	KAE8304500.1 Ubiquitin-conjugating enzyme E2 [Giardia intestinalis]	0.866001764933269	1.8226	1.80973	22.167	22.148	100	3	21.301	21.2926	100	3	4	4	4	19.8	19.8	19.8	19.67	0	8.4277	117960000	19	22.2769	22.148	22.0761	20.949	21.2926	21.6614
KAE8304529.1	KAE8304529.1	KAE8304529.1 hypothetical protein GL50803_0011151 [Giardia intestinalis]	0.865016937255859	1.82136	1.63081	22.9008	22.9342	100	3	22.0358	22.1346	100	3	8	8	8	48	48	48	24.71	0	29.774	268160000	32	22.5773	22.9342	23.191	21.7145	22.2583	22.1346
KAE8303794.1	KAE8303794.1	KAE8303794.1 Dipeptidyl-peptidase I [Giardia intestinalis]	0.855695724487305	1.80963	3.14053	24.7254	24.7804	100	3	23.8697	23.8646	100	3	15	15	15	43.1	43.1	43.1	62.572	0	111.47	1315000000	143	24.6113	24.7804	24.7847	23.9958	23.7489	23.8646
KAE8304258.1	KAE8304258.1	KAE8304258.1 KIF-1 binding protein C terminal-containing protein [Giardia intestinalis]	0.849559148152668	1.80195	3.29867	21.684	21.7076	100	3	20.8345	20.8172	100	3	12	12	12	16.8	16.8	16.8	104.8	0	17.287	148050000	34	21.8076	21.5369	21.7076	20.8172	20.8815	20.8047
KAE8301588.1	KAE8301588.1	KAE8301588.1 hypothetical protein GL50803_007524 [Giardia intestinalis]	0.847777048746746	1.79973	2.32027	21.8703	21.9583	100	3	21.0225	21.1176	100	3	8	8	8	41.8	41.8	41.8	23.689	0	15.07	132320000	23	21.9997	21.9583	21.6529	20.8184	21.1315	21.1176
KAE8305495.1	KAE8305495.1	KAE8305495.1 hypothetical protein GL50803_0012741 [Giardia intestinalis]	0.847124099731445	1.79891	1.82632	21.366	21.3629	100	3	20.5188	20.5079	100	3	6	6	6	57.8	57.8	57.8	15.342	0	27.666	92954000	27	21.5559	21.1791	21.3629	20.5079	20.2196	20.829
KAE8302954.1	KAE8302954.1	KAE8302954.1 hypothetical protein GL50803_0011566 [Giardia intestinalis]	0.844963709513348	1.79622	1.59019	22.9024	22.9296	100	3	22.0575	21.9906	100	3	9	9	9	48.5	48.5	48.5	29.804	0	34.234	319120000	35	22.5581	23.2196	22.9296	22.3459	21.8358	21.9906
KAE8303891.1	KAE8303891.1	KAE8303891.1 hypothetical protein GL50803_0013143 [Giardia intestinalis]	0.842599232991539	1.79328	1.04926	21.3577	21.1613	100	3	20.5151	20.5354	100	3	9	9	9	43.5	43.5	43.5	28.958	0	17.136	53963000	20	20.8487	21.1613	22.0632	20.5354	20.3346	20.6754
KAE8301299.1	KAE8301299.1	KAE8301299.1 Ankyrin repeat protein 1 [Giardia intestinalis]	0.838973363240562	1.78878	1.81346	23.5589	23.7008	100	3	22.72	22.6863	100	3	28	28	28	70.4	70.4	70.4	71.12	0	152.44	1445900000	213	23.1599	23.7008	23.8161	22.6863	22.6689	22.8046
KAE8301823.1	KAE8301823.1	KAE8301823.1 hypothetical protein GL50803_0015296 [Giardia intestinalis]	0.838705062866211	1.78844	3.39883	22.3563	22.4065	100	3	21.5176	21.5581	100	3	7	7	7	28.5	28.5	28.5	36.927	0	25.886	233830000	43	22.4065	22.4269	22.2356	21.5711	21.4237	21.5581
KAE8305644.1	KAE8305644.1	KAE8305644.1 Kinase, AGC PKA [Giardia intestinalis]	0.838695526123047	1.78843	2.23596	22.3463	22.3755	100	3	21.5076	21.5322	100	3	6	6	6	17.8	17.8	17.8	40.466	0	13.436	183520000	23	22.5179	22.3755	22.1457	21.6889	21.3018	21.5322
KAE8302146.1	KAE8302146.1	KAE8302146.1 hypothetical protein GL50803_0023004 [Giardia intestinalis]	0.837391535441078	1.78682	2.5529	26.6895	26.7473	100	3	25.8521	25.7802	100	3	11	11	11	78.5	78.5	78.5	17.945	0	130.24	3918900000	225	26.5681	26.7473	26.753	25.7035	25.7802	26.0724
KAE8302577.1	KAE8302577.1	KAE8302577.1 Dynein-like protein [Giardia intestinalis]	0.83631197611491	1.78548	3.65825	25.1604	25.1349	100	3	24.324	24.2852	100	3	11	11	11	34.7	34.7	34.7	52.498	0	41.698	824620000	73	25.2166	25.1349	25.1295	24.2463	24.2852	24.4406
KAE8302624.1	KAE8302624.1	KAE8302624.1 Coiled-coil protein [Giardia intestinalis]	0.833995183308918	1.78262	2.30287	22.4605	22.5667	100	3	21.6265	21.624	100	3	35	35	35	29.9	29.9	29.9	214.06	0	106.27	344220000	115	22.1809	22.5667	22.6339	21.7094	21.624	21.5461
KAE8304013.1	KAE8304013.1	KAE8304013.1 Ribosomal protein L7Ae [Giardia intestinalis]	0.833461761474609	1.78196	2.53653	21.958	22.0432	100	3	21.1246	21.1216	100	3	4	4	4	42.6	42.6	42.6	12.853	0	9.6326	131500000	26	21.7186	22.0432	22.1123	21.0532	21.1989	21.1216
KAE8303392.1	KAE8303392.1	KAE8303392.1 Elongation factor 1-gamma [Giardia intestinalis]	0.832942326863606	1.78131	3.38858	29.2141	29.264	100	3	28.3811	28.4033	100	3	42	42	42	93.5	93.5	93.5	45.216	0	323.31	50208000000	837	29.2978	29.264	29.0804	28.3099	28.4033	28.4301
KAE8303240.1	KAE8303240.1	KAE8303240.1 hypothetical protein GL50803_007989 [Giardia intestinalis]	0.830133438110352	1.77785	0.72358	19.5119	19.2913	100	3	18.6818	18.6818	66.6667	2	2	2	2	20	20	20	12.529	0.0097276	1.8135	11349000	4	19.0001	20.2444	19.2913	18.7773	NaN	18.5863
KAE8301317.1	KAE8301317.1;KAE8305190.1;KAE8303656.1	KAE8301317.1 High cysteine membrane protein Group 5 [Giardia intestinalis]	0.829623540242512	1.77722	2.97572	23.0879	23.0823	100	3	22.2583	22.2864	100	3	16	16	16	39.4	39.4	39.4	71.702	0	108.27	487940000	114	23.0823	22.943	23.2384	22.2864	22.1652	22.3232
KAE8302058.1	KAE8302058.1	KAE8302058.1 High cysteine membrane protein [Giardia intestinalis]	0.824431737264	1.77084	3.67748	23.0912	23.0979	100	3	22.2668	22.2554	100	3	16	16	16	38.5	38.5	38.5	77.438	0	100.42	577050000	105	23.043	23.0979	23.1327	22.1717	22.2554	22.3733
KAE8304705.1	KAE8304705.1	KAE8304705.1 hypothetical protein GL50803_005648 [Giardia intestinalis]	0.823352177937828	1.76951	2.00733	21.1298	21.143	100	3	20.3065	20.3205	100	3	13	13	13	19.6	19.6	19.6	99.629	0	49.567	111060000	33	21.4299	21.143	20.8166	20.3205	20.2729	20.3261
KAE8301996.1	KAE8301996.1	KAE8301996.1 hypothetical protein GL50803_0061272 [Giardia intestinalis]	0.819357554117836	1.76462	3.06899	22.3401	22.3471	100	3	21.5208	21.4727	100	3	5	5	5	27	27	27	15.769	0	7.3304	128210000	18	22.3575	22.3471	22.3158	21.3938	21.6958	21.4727
KAE8303792.1	KAE8303792.1	KAE8303792.1 Ankyrin repeat protein 1 [Giardia intestinalis]	0.816150665283203	1.7607	2.5457	22.6282	22.6764	100	3	21.812	21.7399	100	3	21	21	20	28.8	28.8	27.7	118.95	0	102.1	230730000	69	22.6764	22.6868	22.5212	21.7399	22.0336	21.6625
KAE8304437.1	KAE8304437.1	KAE8304437.1 Kinase, NEK [Giardia intestinalis]	0.81565729777018	1.7601	3.15629	24.0598	24.021	100	3	23.2441	23.2691	100	3	31	31	31	52.3	52.3	52.3	85.929	0	134.97	1487600000	183	23.9807	24.1777	24.021	23.1266	23.3366	23.2691
KAE8301462.1	KAE8301462.1	KAE8301462.1 hypothetical protein GL50803_00112210 [Giardia intestinalis]	0.814025243123375	1.75811	0.968092	23.0843	23.2329	100	3	22.2702	22.1312	100	3	6	6	6	41.8	41.8	41.8	13.115	0	12.204	296290000	22	22.4209	23.2329	23.599	22.1312	22.0443	22.6353
KAE8302812.1	KAE8302812.1	KAE8302812.1 hypothetical protein GL50803_003291 [Giardia intestinalis]	0.811124801635742	1.75458	0.750661	21.7841	21.7841	66.6667	2	20.973	20.973	66.6667	2	2	2	2	9.6	9.6	9.6	21.543	0	3.4001	42631000	9	22.1607	NaN	21.4076	21.0978	20.8482	NaN
KAE8304143.1	KAE8304143.1	KAE8304143.1 putative Heat-shock protein [Giardia intestinalis]	0.810419082641602	1.75372	5.71351	26.031	26.0442	100	3	25.2205	25.2237	100	3	49	49	49	62	62	62	94.797	0	323.31	8867500000	443	26.0015	26.0442	26.0471	25.2404	25.1975	25.2237
KAE8302048.1	KAE8302048.1	KAE8302048.1 Bet5-like protein [Giardia intestinalis]	0.80784797668457	1.7506	2.21864	25.2405	25.2269	100	3	24.4327	24.3467	100	3	6	6	6	57.1	57.1	57.1	15.351	0	18.095	389550000	31	25.3808	25.2269	25.1139	24.69	24.3467	24.2614
KAE8302775.1	KAE8302775.1	KAE8302775.1 Glycyl-tRNA synthetase [Giardia intestinalis]	0.807586669921875	1.75028	3.2839	24.4375	24.4142	100	3	23.6299	23.6404	100	3	35	35	35	66.7	66.7	66.7	69.88	0	136.88	2711500000	230	24.5824	24.4142	24.316	23.6404	23.6012	23.6482
KAE8306133.1	KAE8306133.1	KAE8306133.1 WD40 repeat protein [Giardia intestinalis]	0.807257970174152	1.74988	3.09678	23.926	23.9099	100	3	23.1188	23.1464	100	3	15	15	15	52.9	52.9	52.9	38.229	0	57.392	760710000	116	23.8458	24.0223	23.9099	23.1464	22.9827	23.2272
KAE8303176.1	KAE8303176.1	KAE8303176.1 Bifunctional acetaldehyde-CoA/alcohol dehydrogenase [Giardia intestinalis]	0.804950078328449	1.74709	2.79537	28.3826	28.423	100	3	27.5777	27.5527	100	3	61	61	61	77.6	77.6	77.6	97.133	0	323.31	57981000000	1360	28.5298	28.423	28.195	27.5278	27.5527	27.6524
KAE8302008.1	KAE8302008.1	KAE8302008.1 Phosphatidylinositol transfer protein alpha isoform [Giardia intestinalis]	0.803057352701821	1.74479	2.30821	25.9547	26.0509	100	3	25.1517	25.1747	100	3	31	31	31	62	62	62	39.315	0	201.59	8207800000	376	26.1183	26.0509	25.6949	25.0451	25.1747	25.2351
KAE8305058.1	KAE8305058.1	KAE8305058.1 Ankyrin repeat protein 1 [Giardia intestinalis]	0.802003224690754	1.74352	2.84579	21.9039	21.911	100	3	21.1019	21.0813	100	3	21	21	21	33.8	33.8	33.8	103.39	0	70.298	268040000	74	21.911	21.8177	21.9831	20.9568	21.0813	21.2677
KAE8304022.1	KAE8304022.1	KAE8304022.1 putative Rho GAP [Giardia intestinalis]	0.801197052001953	1.74255	0.905156	20.7204	20.5845	100	3	19.9192	19.9192	66.6667	2	6	6	6	47.1	47.1	47.1	21.723	0	9.6722	35547000	17	21.2717	20.5845	20.3049	20.0193	19.819	NaN
KAE8302833.1	KAE8302833.1	KAE8302833.1 High cysteine membrane protein [Giardia intestinalis]	0.795745849609375	1.73597	2.68435	25.988	25.9281	100	3	25.1922	25.1565	100	3	16	16	16	40.3	40.3	40.3	56.011	0	99.613	4662900000	222	26.1617	25.9281	25.8742	25.0949	25.1565	25.3253
KAE8306102.1	KAE8306102.1	KAE8306102.1 Macro domain-containing protein [Giardia intestinalis]	0.794551213582356	1.73454	2.35182	22.9937	22.959	100	3	22.1992	22.1852	100	3	12	12	12	53.6	53.6	53.6	40.308	0	78.204	440550000	66	22.7982	23.2241	22.959	22.1049	22.3075	22.1852
KAE8303168.1	KAE8303168.1	KAE8303168.1 Coiled-coil protein [Giardia intestinalis]	0.792847315470379	1.73249	0	19.6698	19.515	100	3	NaN	NaN	33.3333	1	7	7	7	8	8	8	109.4	0	11.085	23481000	11	19.515	19.4513	20.0433	NaN	NaN	18.877
KAE8302658.1	KAE8302658.1	KAE8302658.1 Angio-associated migratory cell protein [Giardia intestinalis]	0.79206657409668	1.73155	2.64361	21.659	21.6202	100	3	20.8669	20.8676	100	3	8	8	8	21.5	21.5	21.5	47.969	0	22.343	107100000	25	21.8407	21.6202	21.516	20.7586	20.9746	20.8676
KAE8304753.1	KAE8304753.1	KAE8304753.1 Kinase, CMGC MAPK [Giardia intestinalis]	0.792057673136394	1.73154	2.13505	27.2625	27.3315	100	3	26.4705	26.47	100	3	29	29	29	73.3	73.3	73.3	41.096	0	262.95	16421000000	498	26.962	27.4941	27.3315	26.47	26.4723	26.4691
KAE8305189.1	KAE8305189.1	KAE8305189.1 Thioredoxin [Giardia intestinalis]	0.789505640665688	1.72848	2.11748	22.8478	22.8474	100	3	22.0583	21.9895	100	3	6	6	1	60.2	60.2	14.6	13.724	0	52.162	343010000	46	22.8887	22.8073	22.8474	21.9895	21.8274	22.358
KAE8304747.1;KAE8304722.1	KAE8304747.1;KAE8304722.1	KAE8304747.1 hypothetical protein GL50803_00116712 [Giardia intestinalis];KAE8304722.1 hypothetical protein GL50803_00116713 [Giardia intestinalis]	0.785029093424477	1.72313	1.42768	20.9503	21.1335	100	3	20.1652	20.1944	100	3	4	4	4	43.8	43.8	43.8	15.623	0	13.67	47807000	33	20.4581	21.1335	21.2591	20.1944	20.0499	20.2514
KAE8303522.1	KAE8303522.1	KAE8303522.1 Eukaryotic translation initiation factor 1A [Giardia intestinalis]	0.781247456868488	1.71862	1.93538	24.7567	24.7425	100	3	23.9754	23.9012	100	3	7	7	7	50	50	50	18.155	0	23.339	629100000	51	25.0008	24.7425	24.5268	23.9012	24.1962	23.8289
KAE8305321.1	KAE8305321.1	KAE8305321.1 hypothetical protein GL50803_0092095 [Giardia intestinalis]	0.78032938639323	1.71752	1.75793	23.1773	23.2001	100	3	22.3969	22.5395	100	3	9	9	9	19.7	19.7	19.7	63.783	0	11.472	167030000	19	23.2816	23.2001	23.0501	22.0245	22.5395	22.6269
KAE8303462.1	KAE8303462.1	KAE8303462.1 hypothetical protein GL50803_003021 [Giardia intestinalis]	0.779571533203125	1.71662	2.95149	22.5271	22.5498	100	3	21.7475	21.7131	100	3	7	7	7	31.6	31.6	31.6	34.018	0	50.025	235450000	51	22.6003	22.5498	22.4311	21.7131	21.8975	21.6319
KAE8301902.1	KAE8301902.1	KAE8301902.1 Kinase, NEK [Giardia intestinalis]	0.776130040486652	1.71253	1.8049	26.2007	26.1579	100	3	25.4245	25.5043	100	3	18	10	10	20.1	12.5	12.5	120.75	0	15.612	932940000	27	26.1579	26.5128	25.9313	25.5043	25.5271	25.2422
KAE8305939.1	KAE8305939.1	KAE8305939.1 hypothetical protein GL50803_007778 [Giardia intestinalis]	0.772665023803711	1.70842	1.54376	23.8928	23.8525	100	3	23.1201	23.0494	100	3	20	20	20	49.8	49.8	49.8	31.564	0	36.952	1324700000	141	24.2745	23.8525	23.5512	23.0008	23.0494	23.3101
KAE8303617.1	KAE8303617.1	KAE8303617.1 hypothetical protein GL50803_006464 [Giardia intestinalis]	0.772594451904297	1.70834	3.88019	25.8723	25.9025	100	3	25.0997	25.0622	100	3	76	76	76	64.5	64.5	64.5	141.57	0	323.31	11431000000	741	25.9035	25.9025	25.8109	25.0622	25.0503	25.1866
KAE8304807.1	KAE8304807.1	KAE8304807.1 Eukaryotic translation initiation factor 2 beta subunit [Giardia intestinalis]	0.771441777547199	1.70697	2.5577	24.169	24.0819	100	3	23.3976	23.393	100	3	18	18	18	66.1	66.1	66.1	37.168	0	99.852	1297800000	153	24.3706	24.0547	24.0819	23.2968	23.393	23.503
KAE8302995.1	KAE8302995.1	KAE8302995.1 Ribose 5-phosphate isomerase [Giardia intestinalis]	0.771027882893883	1.70649	3.71566	24.6129	24.5981	100	3	23.8418	23.8314	100	3	9	9	9	80	80	80	15.349	0	67.057	892640000	71	24.5981	24.528	24.7125	23.8862	23.8314	23.8078
KAE8305266.1	KAE8305266.1	KAE8305266.1 PPPDE putative peptidase domain-containing protein [Giardia intestinalis]	0.769964218139648	1.70523	1.9437	24.0155	24.1446	100	3	23.2456	23.1812	100	3	17	17	17	54.5	54.5	54.5	49.849	0	45.337	1374000000	128	23.7225	24.1446	24.1794	23.1272	23.1812	23.4283
KAE8304329.1	KAE8304329.1	KAE8304329.1 hypothetical protein GL50803_0015603 [Giardia intestinalis]	0.769579569498699	1.70477	2.20953	23.0274	22.9816	100	3	22.2579	22.3088	100	3	12	12	12	62.1	62.1	62.1	30.412	0	26.108	379190000	41	23.2196	22.9816	22.8811	22.3088	22.0547	22.4101
KAE8302931.1	KAE8302931.1	KAE8302931.1 Fe-hydrogenase-1 [Giardia intestinalis]	0.768522898356121	1.70352	3.08823	24.7192	24.7595	100	3	23.9507	23.9855	100	3	24	24	24	57.6	57.6	57.6	52.173	0	122.18	2332900000	190	24.8078	24.7595	24.5905	23.9855	23.8463	24.0203
KAE8302967.1	KAE8302967.1	KAE8302967.1 hypothetical protein GL50803_0040863 [Giardia intestinalis]	0.767974853515625	1.70288	1.31799	20.1851	20.2928	100	3	19.4171	19.512	100	3	4	4	3	9	9	6.8	71.546	0	5.6378	26889000	15	20.5564	20.2928	19.706	19.205	19.5342	19.512
KAE8302627.1	KAE8302627.1	KAE8302627.1 FKBP-type peptidyl-prolyl cis-trans isomerase [Giardia intestinalis]	0.766504923502605	1.70114	1.44804	23.8613	23.9604	100	3	23.0948	23.0802	100	3	7	7	7	48.4	48.4	48.4	23.859	0	17.589	491490000	88	24.2208	23.9604	23.4026	23.021	23.0802	23.1831
KAE8301454.1	KAE8301454.1	KAE8301454.1 Ankyrin repeat protein 1 [Giardia intestinalis]	0.765565236409504	1.70004	2.85256	20.7976	20.8485	100	3	20.032	20.0189	100	3	8	8	8	19.4	19.4	19.4	74.578	0	21.671	79849000	18	20.8554	20.6889	20.8485	20.0189	19.8995	20.1777
KAE8305265.1	KAE8305265.1	KAE8305265.1 Ubiquitin-conjugating enzyme E1 [Giardia intestinalis]	0.764747619628906	1.69907	1.40151	26.062	26.1651	100	3	25.2972	25.1444	100	3	12	12	12	17.8	17.8	17.8	121.42	0	15.095	1382700000	23	26.1651	26.2186	25.8022	25.0198	25.1444	25.7275
KAE8305776.1;KAE8305773.1;KAE8305766.1	KAE8305776.1;KAE8305773.1;KAE8305766.1	KAE8305776.1 Beta-tubulin 2 [Giardia intestinalis];KAE8305773.1 Beta-tubulin 3 [Giardia intestinalis];KAE8305766.1 Beta-tubulin 1 [Giardia intestinalis]	0.760508219401043	1.69409	3.94023	30.5176	30.5223	100	3	29.7571	29.7675	100	3	35	35	32	81.7	81.7	77.6	50.049	0	323.31	138940000000	2377	30.5223	30.5857	30.4447	29.8032	29.7005	29.7675
KAE8303597.1	KAE8303597.1	KAE8303597.1 Bip [Giardia intestinalis]	0.759946823120117	1.69343	3.5452	27.9598	27.989	100	3	27.1999	27.172	100	3	63	63	63	76.6	76.6	76.6	72.661	0	323.31	48741000000	1527	27.989	28.0002	27.8902	27.1246	27.172	27.3031
KAE8301934.1	KAE8301934.1	KAE8301934.1 Vacuolar protein sorting 25 [Giardia intestinalis]	0.752787907918293	1.68505	1.28564	24.8242	25.0754	100	3	24.0714	24.0826	100	3	19	19	19	81.1	81.1	81.1	21.416	0	80.514	2400500000	172	24.2874	25.0754	25.1099	24.0826	23.968	24.1637
KAE8303993.1	KAE8303993.1	KAE8303993.1 Microtubule binding protein EB1 [Giardia intestinalis]	0.752764383951821	1.68502	1.12265	23.0562	23.2815	100	3	22.3034	22.337	100	3	9	9	9	35.3	35.3	35.3	27.211	0	18.739	449620000	42	22.4408	23.2815	23.4463	22.2054	22.337	22.368
KAE8303494.1	KAE8303494.1	KAE8303494.1 putative U3 small nucleolar ribonucleoprotein MPP10 [Giardia intestinalis]	0.747653961181641	1.67906	3.98858	21.0275	21.0221	100	3	20.2799	20.2815	100	3	4	4	4	12.8	12.8	12.8	42.967	0	5.821	57702000	14	21.0801	20.9804	21.0221	20.3464	20.2118	20.2815
KAE8303452.1	KAE8303452.1	KAE8303452.1 hypothetical protein GL50803_0015406 [Giardia intestinalis]	0.744582494099934	1.67549	1.63329	20.7063	20.67	100	3	19.9617	19.9675	100	3	11	11	11	13.8	13.8	13.8	114.71	0	18.583	64887000	24	20.67	20.9397	20.5092	19.6712	19.9675	20.2466
KAE8303573.1	KAE8303573.1	KAE8303573.1 hypothetical protein GL50803_0014507 [Giardia intestinalis]	0.744402567545574	1.67528	1.62571	22.3231	22.406	100	3	21.5787	21.6214	100	3	15	15	15	58.2	58.2	58.2	43.469	0	53.845	352730000	67	21.9397	22.406	22.6237	21.468	21.6468	21.6214
KAE8305219.1	KAE8305219.1	KAE8305219.1 Ankyrin repeat protein 1 [Giardia intestinalis]	0.741015116373699	1.67135	3.36913	23.0312	23.0631	100	3	22.2902	22.3118	100	3	25	25	25	46.9	46.9	46.9	87.332	0	69.778	564920000	104	23.0903	23.0631	22.9402	22.3663	22.1924	22.3118
KAE8304290.1	KAE8304290.1	KAE8304290.1 hypothetical protein GL50803_004820 [Giardia intestinalis]	0.739508310953777	1.66961	1.32155	23.7901	23.9101	100	3	23.0506	23.0668	100	3	7	7	7	65.2	65.2	65.2	17.869	0	16.417	609620000	46	23.434	24.0262	23.9101	23.37	23.0668	22.7151
KAE8302759.1	KAE8302759.1	KAE8302759.1 hypothetical protein GL50803_0090024 [Giardia intestinalis]	0.735699335734047	1.6652	0.818894	23.0993	22.7962	100	3	22.3636	22.3742	100	3	8	8	8	2.4	2.4	2.4	637.33	0	5.7161	119460000	10	23.8146	22.6872	22.7962	22.7224	21.9943	22.3742
KAE8301705.1	KAE8301705.1;REV__KAE8305738.1	KAE8301705.1 Ankyrin repeat protein 1 [Giardia intestinalis]	0.733482360839844	1.66265	3.00195	26.521	26.5258	100	3	25.7875	25.8148	100	3	32	32	32	64.6	64.6	64.6	64.206	0	218.39	11591000000	464	26.4256	26.6115	26.5258	25.662	25.8148	25.8856
KAE8303843.1	KAE8303843.1	KAE8303843.1 Ankyrin repeat protein 1 [Giardia intestinalis]	0.730836232503254	1.6596	1.4834	21.4206	21.5221	100	3	20.6898	20.5884	100	3	10	10	10	27.2	27.2	27.2	52.639	0	24.043	152620000	52	21.054	21.6857	21.5221	20.5376	20.5884	20.9433
KAE8305235.1	KAE8305235.1	KAE8305235.1 Hydroxyacylglutathione hydrolase [Giardia intestinalis]	0.730299949645996	1.65898	0.504299	21.8209	21.8209	66.6667	2	21.0906	21.0906	66.6667	2	4	4	4	34.1	34.1	34.1	24.361	0	8.5137	70822000	17	NaN	22.1439	21.498	21.5314	NaN	20.6499
KAE8304082.1	KAE8304082.1	KAE8304082.1 hypothetical protein GL50803_0087577 [Giardia intestinalis]	0.729536056518555	1.65811	2.23307	22.6851	22.6362	100	3	21.9556	21.9352	100	3	8	8	8	32.1	32.1	32.1	33.31	0	14.346	226130000	39	22.6362	22.8234	22.5958	21.9352	21.7645	22.1671
KAE8305481.1	KAE8305481.1	KAE8305481.1 hypothetical protein GL50803_0016791 [Giardia intestinalis]	0.726580937703453	1.65471	2.005	21.1948	21.3449	100	3	20.4682	20.4492	100	3	5	5	5	20.9	20.9	20.9	43.351	0	14.155	82176000	25	20.8887	21.3449	21.3508	20.5382	20.4172	20.4492
KAE8304603.1	KAE8304603.1	KAE8304603.1 Eukaryotic translation initiation factor 5A [Giardia intestinalis]	0.726069768269859	1.65413	2.2999	30.3494	30.4377	100	3	29.6234	29.562	100	3	12	12	12	80.5	80.5	80.5	16.637	0	110.81	32611000000	464	30.1694	30.4412	30.4377	29.501	29.562	29.807
KAE8303989.1	KAE8303989.1	KAE8303989.1 Cysteinyl-tRNA synthetase [Giardia intestinalis]	0.720929463704426	1.64824	2.54994	23.1816	23.1657	100	3	22.4607	22.4535	100	3	13	13	13	31.2	31.2	31.2	72.993	0	43.158	410830000	72	23.3752	23.1657	23.0039	22.5058	22.4227	22.4535
KAE8302552.1	KAE8302552.1;KAE8304358.1	KAE8302552.1 Ankyrin repeat protein 1 [Giardia intestinalis]	0.720890045166016	1.6482	2.95035	25.9856	26.0654	100	3	25.2647	25.2812	100	3	18	18	18	50.3	50.3	50.3	67.178	0	187.29	3374900000	239	25.8169	26.0746	26.0654	25.2837	25.2293	25.2812
KAE8303424.1	KAE8303424.1;KAE8301341.1	KAE8303424.1 High cysteine membrane protein Group 1 [Giardia intestinalis]	0.720314025878906	1.64754	2.86857	24.4051	24.4509	100	3	23.6848	23.7061	100	3	27	27	27	46.2	46.2	46.2	79.408	0	138.59	2297400000	205	24.4509	24.2431	24.5215	23.6166	23.7061	23.7318
KAE8301806.1	KAE8301806.1	KAE8301806.1 Ubiquitin-conjugating enzyme E2 [Giardia intestinalis]	0.718576431274414	1.64556	0.778203	20.7242	20.7081	100	3	20.0056	19.7177	100	3	4	4	4	24.4	24.4	24.4	35.685	0	24.391	41124000	27	20.8462	20.6182	20.7081	20.8338	19.4653	19.7177
KAE8304704.1	KAE8304704.1	KAE8304704.1 Alpha-10 giardin [Giardia intestinalis]	0.718065897623696	1.64498	2.30871	24.7729	24.6971	100	3	24.0548	24.096	100	3	15	15	15	60.1	60.1	60.1	33.522	0	130.42	2004900000	162	24.6213	25.0002	24.6971	24.1204	24.096	23.948
KAE8304460.1	KAE8304460.1;KAE8301285.1	KAE8304460.1 VSP [Giardia intestinalis]	0.717107772827148	1.64388	1.65388	22.2597	22.292	100	3	21.5426	21.7311	100	3	14	10	10	36	30.2	30.2	69.716	0	55.625	277030000	41	22.1484	22.3389	22.292	21.1644	21.7325	21.7311
KAE8305385.1	KAE8305385.1	KAE8305385.1 hypothetical protein GL50803_007706 [Giardia intestinalis]	0.716980616251629	1.64374	0.515751	20.4545	20.4545	66.6667	2	19.7376	20.1836	100	3	5	5	5	9.6	9.6	9.6	82.248	0	16.308	31102000	11	20.4809	20.4282	NaN	20.1909	18.8382	20.1836
KAE8305588.1	KAE8305588.1	KAE8305588.1 hypothetical protein GL50803_008135 [Giardia intestinalis]	0.715377171834309	1.64191	0	22.0678	22.1246	100	3	NaN	NaN	33.3333	1	3	3	3	20.1	20.1	20.1	20.828	0	6.4164	27106000	13	21.935	22.1246	22.1439	NaN	NaN	21.3525
KAE8305152.1	KAE8305152.1	KAE8305152.1 hypothetical protein GL50803_0015022 [Giardia intestinalis]	0.715220133463543	1.64173	1.21387	22.3118	22.4411	100	3	21.5965	21.5211	100	3	10	10	10	35.6	35.6	35.6	50.646	0	27.544	192860000	44	21.871	22.6232	22.4411	21.902	21.3665	21.5211
KAE8303423.1	KAE8303423.1	KAE8303423.1 Cathepsin B [Giardia intestinalis]	0.714736302693684	1.64118	1.08638	20.7711	20.8591	100	3	20.0563	20.0563	66.6667	2	5	5	5	23.9	23.9	23.9	33.658	0	14.259	36047000	15	20.3744	20.8591	21.0797	19.9655	NaN	20.1472
KAE8301606.1	KAE8301606.1	KAE8301606.1 hypothetical protein GL50803_0016931 [Giardia intestinalis]	0.712003072102863	1.63808	0	NaN	NaN	33.3333	1	20.3276	20.2761	100	3	4	4	4	13.8	13.8	13.8	45.836	0	5.3553	39865000	6	NaN	NaN	21.0396	20.2761	20.231	20.4757
KAE8305088.1	KAE8305088.1	KAE8305088.1 RNA polymerase II subunit Rpb5b [Giardia intestinalis]	0.710749944051106	1.63665	2.50716	22.2906	22.2921	100	3	21.5798	21.6352	100	3	7	7	7	48.3	48.3	48.3	22.782	0	21.353	177810000	29	22.2921	22.4421	22.1375	21.6609	21.4433	21.6352
KAE8304558.1	KAE8304558.1	KAE8304558.1 DPCD family protein [Giardia intestinalis]	0.709602991739906	1.63535	2.57884	23.3013	23.3362	100	3	22.5917	22.6755	100	3	7	7	7	51.8	51.8	51.8	21.697	0	46.401	346330000	45	23.2144	23.3362	23.3533	22.6755	22.7016	22.398
KAE8302464.1;KAE8302465.1	KAE8302464.1;KAE8302465.1;KAE8304883.1	KAE8302464.1 VSP [Giardia intestinalis];KAE8302465.1 VSP [Giardia intestinalis]	0.706827163696289	1.63221	1.00312	23.3262	23.3817	100	3	22.6193	22.7607	100	3	10	8	6	24.5	20.9	15.3	63.946	0	27.449	198370000	21	23.6842	22.9126	23.3817	22.7607	22.9508	22.1466
KAE8302964.1	KAE8302964.1	KAE8302964.1 hypothetical protein GL50803_001979 [Giardia intestinalis]	0.70660909016927	1.63196	2.24139	22.7517	22.8538	100	3	22.0451	21.9928	100	3	11	11	11	84.5	84.5	84.5	20.994	0	64.242	465970000	82	22.8787	22.5225	22.8538	22.1712	21.9928	21.9712
KAE8304841.1	KAE8304841.1	KAE8304841.1 Helix-turn-helix domain-containing protein [Giardia intestinalis]	0.704443613688152	1.62952	0.788298	25.4322	25.7448	100	3	24.7278	24.6398	100	3	5	5	5	52.3	52.3	52.3	11.966	0	42.732	1845200000	63	24.6453	25.7448	25.9066	24.5889	24.6398	24.9547
KAE8304872.1	KAE8304872.1	KAE8304872.1 Translation initiation factor [Giardia intestinalis]	0.703999837239582	1.62901	1.07291	24.0155	23.8776	100	3	23.3115	23.3262	100	3	8	8	8	72.4	72.4	72.4	12.136	0	22.303	413760000	39	24.5358	23.8776	23.633	23.0448	23.5634	23.3262
KAE8305179.1	KAE8305179.1	KAE8305179.1 Phospholipase B [Giardia intestinalis]	0.699656168619789	1.62412	3.08139	24.2177	24.2577	100	3	23.518	23.5301	100	3	17	17	17	36.6	36.6	36.6	65.607	0	104.92	1699300000	143	24.2577	24.3249	24.0704	23.5301	23.4906	23.5334
KAE8301609.1	KAE8301609.1	KAE8301609.1 Ankyrin repeat protein 1 [Giardia intestinalis]	0.69629224141439	1.62034	3.33959	21.6301	21.6583	100	3	20.9338	20.9348	100	3	24	24	24	23	23	23	159.17	0	41.024	165610000	59	21.5044	21.7275	21.6583	20.9267	20.9398	20.9348
KAE8304574.1	KAE8304574.1	KAE8304574.1 TBP-interacting protein TIP49 [Giardia intestinalis]	0.695798873901367	1.61978	3.27852	25.0592	25.0154	100	3	24.3634	24.4106	100	3	26	26	26	73.1	73.1	73.1	52.616	0	169.31	4425800000	238	25.0053	25.1568	25.0154	24.2677	24.4106	24.4118
KAE8302378.1	KAE8302378.1	KAE8302378.1 Alpha-14 giardin [Giardia intestinalis]	0.687756856282551	1.61078	2.84437	25.4027	25.4038	100	3	24.7149	24.6781	100	3	25	25	25	75.8	75.8	75.8	37.734	0	138.96	4364000000	302	25.2746	25.5296	25.4038	24.6781	24.8096	24.657
KAE8305592.1	KAE8305592.1	KAE8305592.1 hypothetical protein GL50803_008141 [Giardia intestinalis]	0.682732582092285	1.60518	0	20.2746	20.2746	66.6667	2	NaN	NaN	33.3333	1	1	1	1	8.6	8.6	8.6	15.3	0.0049867	2.2324	13092000	6	20.5663	19.9829	NaN	NaN	NaN	19.5919
KAE8305642.1	KAE8305642.1	KAE8305642.1 Leucine-rich repeat protein [Giardia intestinalis]	0.681556701660156	1.60387	2.02003	23.2465	23.1842	100	3	22.5649	22.5426	100	3	12	12	12	20.6	20.6	20.6	85.958	0	24.688	307780000	44	23.5198	23.1842	23.0356	22.6221	22.5426	22.5301
KAE8302050.1	KAE8302050.1	KAE8302050.1 hypothetical protein GL50803_008512 [Giardia intestinalis]	0.678199132283527	1.60014	1.33331	22.7338	22.7723	100	3	22.0556	22.0194	100	3	29	29	29	62	62	62	59.141	0	82.095	800130000	128	22.3539	22.7723	23.0752	21.8793	22.0194	22.2681
KAE8303379.1	KAE8303379.1	KAE8303379.1 hypothetical protein GL50803_009780 [Giardia intestinalis]	0.677871068318684	1.59978	3.33478	26.083	26.0714	100	3	25.4052	25.3818	100	3	10	10	10	63.9	63.9	63.9	26.556	0	173.96	4160500000	410	26.0714	26.1916	25.9861	25.3818	25.3794	25.4542
KAE8302020.1	KAE8302020.1	KAE8302020.1 Gamma-tubulin [Giardia intestinalis]	0.677867253621418	1.59977	2.26454	22.7541	22.7154	100	3	22.0762	22.0195	100	3	15	15	15	47.9	47.9	47.9	51.869	0	32.582	356240000	44	22.7154	22.9544	22.5925	22.0056	22.2036	22.0195
KAE8303914.1	KAE8303914.1	KAE8303914.1 Ribosomal protein S27 [Giardia intestinalis]	0.675062815348308	1.59667	2.51945	27.8594	27.7909	100	3	27.1843	27.1938	100	3	5	5	5	48.1	48.1	48.1	9.1324	0	20.164	5211800000	138	27.7909	28.0289	27.7584	27.2858	27.0734	27.1938
KAE8305426.1	KAE8305426.1	KAE8305426.1 MYND finger domain-containing protein [Giardia intestinalis]	0.674770355224609	1.59634	1.54816	19.7544	19.8522	100	3	19.0796	19.1776	100	3	8	8	8	24.8	24.8	24.8	70.097	0	18.804	35955000	28	19.4327	19.9783	19.8522	19.1776	19.21	18.8512
KAE8303442.1	KAE8303442.1	KAE8303442.1 hypothetical protein GL50803_0021943 [Giardia intestinalis]	0.673956553141277	1.59544	1.41916	26.2396	26.4038	100	3	25.5656	25.5575	100	3	13	13	13	71.2	71.2	71.2	17.103	0	109.49	3461000000	158	25.8328	26.4038	26.482	25.4248	25.5575	25.7146
KAE8302956.1	KAE8302956.1	KAE8302956.1 hypothetical protein GL50803_00104984 [Giardia intestinalis]	0.670364379882813	1.59147	2.80147	22.3718	22.2918	100	3	21.7015	21.7112	100	3	5	5	5	25.1	25.1	25.1	29.544	0	12.398	105050000	12	22.5378	22.2859	22.2918	21.7455	21.6477	21.7112
KAE8302474.1	KAE8302474.1	KAE8302474.1 Rab geranylgeranyltransferase [Giardia intestinalis]	0.66747538248698	1.58829	2.08411	24.3433	24.3828	100	3	23.6758	23.6685	100	3	26	26	26	30.4	30.4	30.4	123.23	0	149.14	1848600000	144	24.0932	24.3828	24.5538	23.6327	23.6685	23.7262
KAE8305535.1	KAE8305535.1	KAE8305535.1 hypothetical protein GL50803_0015918 [Giardia intestinalis]	0.664173762003582	1.58466	1.80388	23.4155	23.4951	100	3	22.7513	22.7624	100	3	12	12	12	82.5	82.5	82.5	24.79	0	55.36	563020000	66	23.1156	23.6357	23.4951	22.6511	22.7624	22.8403
KAE8304277.1;KAE8304270.1	KAE8304277.1;KAE8304270.1	KAE8304277.1 Ankyrin repeat protein 1 [Giardia intestinalis];KAE8304270.1 Ankyrin repeat protein 1 [Giardia intestinalis]	0.664027531941731	1.5845	2.15917	24.7774	24.6677	100	3	24.1134	24.1158	100	3	34	34	34	65.1	65.1	65.1	80.161	0	206.02	3229400000	312	25.0339	24.6677	24.6305	24.1429	24.1158	24.0813
KAE8305171.1	KAE8305171.1	KAE8305171.1 Kinase, NEK [Giardia intestinalis]	0.663370768229168	1.58378	0.695259	21.4792	21.7469	100	3	20.8159	20.8257	100	3	11	11	11	45.4	45.4	45.4	34.338	0	17.431	146070000	30	20.6691	22.0216	21.7469	20.8257	21.0471	20.5748
KAE8301833.1	KAE8301833.1	KAE8301833.1 Dynein intermediate chain [Giardia intestinalis]	0.660015106201172	1.5801	2.2408	23.4531	23.4138	100	3	22.793	22.7803	100	3	19	19	19	36.4	36.4	36.4	88.347	0	56.91	574290000	75	23.6771	23.4138	23.2683	22.8438	22.755	22.7803
KAE8302240.1	KAE8302240.1	KAE8302240.1 20S proteasome alpha subunit 5 [Giardia intestinalis]	0.657424290974937	1.57726	2.16178	25.3234	25.3191	100	3	24.6659	24.6798	100	3	17	17	17	75.5	75.5	75.5	26.742	0	112.05	2447000000	173	25.4505	25.3191	25.2005	24.4754	24.6798	24.8426
KAE8305967.1	KAE8305967.1	KAE8305967.1 Coatomer delta subunit [Giardia intestinalis]	0.65570068359375	1.57538	1.39394	23.349	23.5062	100	3	22.6933	22.6653	100	3	11	11	11	44.4	44.4	44.4	32.89	0	82.945	767840000	110	22.9257	23.5062	23.6152	22.7874	22.6653	22.6272
KAE8304126.1	KAE8304126.1	KAE8304126.1 hypothetical protein GL50803_0021527 [Giardia intestinalis]	0.655646006266277	1.57532	1.58896	22.1193	22.0678	100	3	21.4637	21.4489	100	3	13	13	13	21.5	21.5	21.5	99.417	0	29.026	191970000	66	22.4656	22.0678	21.8246	21.4191	21.4489	21.5231
KAE8302592.1	KAE8302592.1	KAE8302592.1 Transcription factor TFIIS [Giardia intestinalis]	0.651492436726887	1.57079	2.08725	22.7109	22.7024	100	3	22.0594	22.0313	100	3	8	8	8	28	28	28	39.178	0	20.21	247020000	42	22.7024	22.8366	22.5936	21.8782	22.0313	22.2687
KAE8302975.1	KAE8302975.1	KAE8302975.1 High cysteine membrane protein [Giardia intestinalis]	0.649897257486977	1.56906	1.57679	25.2709	25.3417	100	3	24.621	24.7497	100	3	4	4	4	60.2	60.2	60.2	13.944	0	75.144	695640000	45	25.4615	25.3417	25.0095	24.3558	24.7575	24.7497
KAE8305643.1	KAE8305643.1	KAE8305643.1 Sun/nucleolar protein family protein [Giardia intestinalis]	0.649166742960613	1.56826	2.20395	21.5038	21.5021	100	3	20.8546	20.9721	100	3	12	12	12	23.3	23.3	23.3	82.125	0	41.589	115320000	43	21.4538	21.5021	21.5555	20.9769	20.615	20.9721
KAE8304640.1;KAE8304612.1	KAE8304640.1;KAE8304612.1	KAE8304640.1 VSP [Giardia intestinalis];KAE8304612.1 VSP [Giardia intestinalis]	0.648316701253254	1.56734	1.83362	20.5045	20.6154	100	3	19.8561	19.8364	100	3	10	10	6	23.3	23.3	14.3	64.672	0	18.267	40424000	22	20.2416	20.6564	20.6154	20.014	19.718	19.8364
KAE8302837.1	KAE8302837.1	KAE8302837.1 hypothetical protein GL50803_006366 [Giardia intestinalis]	0.642189661661785	1.5607	1.0953	23.2839	23.4253	100	3	22.6417	22.627	100	3	13	13	13	64.9	64.9	64.9	22.385	0	31.364	492200000	74	22.757	23.4253	23.6693	22.7179	22.627	22.5801
KAE8302805.1	KAE8302805.1	KAE8302805.1 Ankyrin repeat protein 1 [Giardia intestinalis]	0.64090855916341	1.55931	1.42857	20.5858	20.6281	100	3	19.9449	19.8557	100	3	5	5	5	14.3	14.3	14.3	61.37	0	12.537	35113000	35	20.6537	20.6281	20.4756	19.8557	20.3293	19.6496
KAE8304393.1	KAE8304393.1	KAE8304393.1 Casein kinase II beta chain [Giardia intestinalis]	0.637848536173504	1.55601	1.25084	20.6376	20.8203	100	3	19.9997	20.0223	100	3	3	3	3	16.9	16.9	16.9	25.706	0	8.0311	42883000	16	20.8918	20.8203	20.2007	20.1531	19.8238	20.0223
KAE8302383.1	KAE8302383.1	KAE8302383.1 Ankyrin repeat protein 1 [Giardia intestinalis]	0.637495040893555	1.55563	1.00854	21.9425	22.1918	100	3	21.305	21.3961	100	3	17	17	17	75.7	75.7	75.7	37.336	0	92.86	246880000	80	21.3898	22.1918	22.2458	21.4264	21.3961	21.0924
KAE8302733.1	KAE8302733.1	KAE8302733.1 Branched-chain amino acid aminotransferase [Giardia intestinalis]	0.636381149291992	1.55443	1.94884	22.3846	22.3903	100	3	21.7482	21.735	100	3	12	12	12	42.5	42.5	42.5	39.064	0	44.788	405370000	51	22.6276	22.3903	22.136	21.7269	21.735	21.7828
KAE8302344.1	KAE8302344.1	KAE8302344.1 hypothetical protein GL50803_007352 [Giardia intestinalis]	0.63636589050293	1.55441	0	19.8718	19.8718	66.6667	2	NaN	NaN	33.3333	1	4	4	4	29.5	29.5	29.5	28.157	0	3.7897	13166000	10	NaN	19.6158	20.1278	19.2354	NaN	NaN
KAE8301388.1	KAE8301388.1	KAE8301388.1 Flagellar exit site protein [Giardia intestinalis]	0.635387420654297	1.55335	2.51736	24.8511	24.8155	100	3	24.2157	24.2266	100	3	39	39	39	54.4	54.4	54.4	104.09	0	219.22	3013200000	273	25.0351	24.8155	24.7027	24.2266	24.2383	24.1822
KAE8303668.1	KAE8303668.1	KAE8303668.1 Ankyrin repeat protein 2 [Giardia intestinalis]	0.634970982869465	1.55291	1.5818	23.7039	23.8814	100	3	23.069	23.0496	100	3	23	23	23	55.9	55.9	55.9	54.656	0	77.793	1108600000	158	23.3407	23.8814	23.8898	23.1307	23.0267	23.0496
KAE8305820.1	KAE8305820.1	KAE8305820.1 High cysteine membrane protein Group 5 [Giardia intestinalis]	0.631577173868816	1.54926	2.28659	23.98	24.0339	100	3	23.3484	23.2787	100	3	25	25	19	57.4	57.4	44.5	72.587	0	315.8	1967400000	222	24.083	23.8231	24.0339	23.2561	23.2787	23.5105
KAE8305317.1	KAE8305317.1	KAE8305317.1 Roadblock-related dynein light chain [Giardia intestinalis]	0.631543477376301	1.54922	2.29622	23.4675	23.4937	100	3	22.836	22.7868	100	3	7	7	7	84.7	84.7	84.7	10.857	0	14.315	346170000	25	23.3159	23.593	23.4937	22.9906	22.7306	22.7868
KAE8304683.1	KAE8304683.1;KAE8304682.1	KAE8304683.1 VSP [Giardia intestinalis]	0.630436579386391	1.54803	2.88114	23.5002	23.4439	100	3	22.8697	22.9042	100	3	26	26	24	58.7	58.7	56.8	76.114	0	259.37	1104500000	179	23.438	23.4439	23.6186	22.768	22.9042	22.937
KAE8305502.1;KAE8306119.1	KAE8305502.1;KAE8306119.1	KAE8305502.1 TatD related DNase [Giardia intestinalis];KAE8306119.1 TatD related DNase [Giardia intestinalis]	0.630405426025391	1.548	2.25421	22.5639	22.585	100	3	21.9335	21.9194	100	3	14	14	14	45.8	45.8	45.8	43.95	0	52.748	376490000	73	22.585	22.736	22.3708	22.0217	21.8595	21.9194
KAE8301212.1	KAE8301212.1	KAE8301212.1 hypothetical protein GL50803_0094534 [Giardia intestinalis]	0.630071004231773	1.54764	1.17348	20.3233	20.287	100	3	19.6933	19.8001	100	3	5	5	5	8.7	8.7	8.7	107.76	0	10.279	35983000	17	20.6181	20.0649	20.287	19.3156	19.9641	19.8001
KAE8301788.1	KAE8301788.1	KAE8301788.1 Coiled-coil protein [Giardia intestinalis]	0.628358205159504	1.5458	0.389835	21.078	21.4275	100	3	20.4497	20.3554	100	3	16	16	16	36.3	36.3	36.3	67.567	0	34.744	152080000	30	19.789	21.4275	22.0177	20.2829	20.7108	20.3554
KAE8306090.1	KAE8306090.1	KAE8306090.1 hypothetical protein GL50803_0010524 [Giardia intestinalis]	0.622939427693687	1.54001	0.942412	24.2564	24.2216	100	3	23.6334	23.5522	100	3	16	16	16	81.6	81.6	81.6	27.283	0	92.023	1537300000	99	24.7816	24.2216	23.7659	23.5522	23.5223	23.8258
KAE8303291.1	KAE8303291.1	KAE8303291.1 Ankyrin repeat protein 1 [Giardia intestinalis]	0.620730717976887	1.53765	1.75606	22.5843	22.568	100	3	21.9636	21.9191	100	3	33	33	32	33.8	33.8	33.8	160.91	0	129.88	536780000	111	22.8453	22.568	22.3396	21.8839	21.9191	22.0877
KAE8303125.1	KAE8303125.1	KAE8303125.1 Transcription factor, CAP family protein [Giardia intestinalis]	0.615137736002602	1.5317	2.05384	22.8051	22.7926	100	3	22.19	22.2136	100	3	11	11	11	46.9	46.9	46.9	40.698	0	59.32	375430000	60	22.7926	22.7556	22.8671	22.3932	22.2136	21.9631
KAE8305998.1	KAE8305998.1	KAE8305998.1 Axonemal dynein light chain [Giardia intestinalis]	0.614701588948567	1.53124	1.06546	25.1453	25.3402	100	3	24.5306	24.4879	100	3	16	16	16	64.7	64.7	64.7	26.895	0	173.22	2895700000	250	24.6416	25.454	25.3402	24.3916	24.4879	24.7122
KAE8301436.1	KAE8301436.1	KAE8301436.1 Coiled-coil protein [Giardia intestinalis]	0.610819498697918	1.52713	0.770318	24.1245	24.1232	100	3	23.5137	23.5844	100	3	23	23	23	55.3	55.3	55.3	47.841	0	83.967	1656000000	138	23.573	24.1232	24.6773	23.176	23.5844	23.7807
KAE8305574.1	KAE8305574.1	KAE8305574.1 hypothetical protein GL50803_0096570 [Giardia intestinalis]	0.605094909667969	1.52108	1.23329	22.1216	22.0561	100	3	21.5165	21.5812	100	3	24	24	24	27.4	27.4	27.4	175.43	0	42.743	221600000	71	22.4397	22.0561	21.8691	21.2167	21.5812	21.7517
KAE8304485.1	KAE8304485.1	KAE8304485.1 Alpha-snap [Giardia intestinalis]	0.603069305419922	1.51894	0.469631	21.463	21.3265	100	3	20.8599	21.2035	100	3	5	5	5	29.1	29.1	29.1	32.427	0	18.757	57892000	19	21.3265	20.9535	22.109	21.2035	21.3892	19.9872
KAE8304940.1	KAE8304940.1	KAE8304940.1 Chaperone protein DnaJ subfamily A [Giardia intestinalis]	0.601619720458984	1.51742	1.94625	26.8772	26.964	100	3	26.2756	26.2823	100	3	27	27	27	68	68	68	45.109	0	290.18	14300000000	537	27.0541	26.964	26.6134	26.244	26.3004	26.2823
KAE8303869.1	KAE8303869.1	KAE8303869.1 Ankyrin repeat protein 1 [Giardia intestinalis]	0.599205652872719	1.51488	1.89451	23.756	23.8464	100	3	23.1568	23.1002	100	3	18	18	18	43.7	43.7	43.7	57.132	0	77.506	1282900000	112	23.8464	23.8731	23.5486	23.0312	23.1002	23.3391
KAE8305799.1	KAE8305799.1	KAE8305799.1 LSM domain-containing protein [Giardia intestinalis]	0.596331278483074	1.51187	0.984821	21.3948	21.4816	100	3	20.7984	20.7264	100	3	4	4	4	51.4	51.4	51.4	11.91	0	7.9332	71611000	17	21.4816	21.745	20.9577	20.7264	20.5566	21.1123
KAE8301948.1	KAE8301948.1	KAE8301948.1 Kinase, NEK [Giardia intestinalis]	0.595554987589519	1.51105	1.23196	26.485	26.2943	100	3	25.8894	25.9254	100	3	41	41	41	81.9	81.9	81.9	78.005	0	323.31	17045000000	682	26.9271	26.2943	26.2336	25.9502	25.7927	25.9254
KAE8305985.1	KAE8305985.1	KAE8305985.1 hypothetical protein GL50803_003680 [Giardia intestinalis]	0.594375610351563	1.50982	0.411411	19.4916	19.4916	66.6667	2	18.8972	18.8972	66.6667	2	2	2	2	23.5	23.5	23.5	12.907	0	7.36	12234000	10	19.985	NaN	18.9982	19.1236	18.6709	NaN
KAE8301940.1	KAE8301940.1	KAE8301940.1 hypothetical protein GL50803_0014680 [Giardia intestinalis]	0.59325663248698	1.50865	1.96579	22.2776	22.2014	100	3	21.6843	21.6187	100	3	7	7	7	30.1	30.1	30.1	37.881	0	38.066	293990000	35	22.4574	22.2014	22.1739	21.6187	21.5607	21.8735
KAE8304781.1	KAE8304781.1	KAE8304781.1 Histone acetyltransferase type B subunit 2 [Giardia intestinalis]	0.590687433878582	1.50596	1.42087	22.0869	21.9641	100	3	21.4962	21.4962	66.6667	2	4	4	4	11.8	11.8	11.8	48.778	0	18.59	87130000	16	21.9641	22.3383	21.9583	21.4485	21.5439	NaN
KAE8303360.1	KAE8303360.1	KAE8303360.1 Coiled-coil protein [Giardia intestinalis]	0.590126037597656	1.50538	0.745906	23.916	23.6398	100	3	23.3259	23.3213	100	3	45	45	45	44.1	44.1	44.1	175.55	0	311.06	2328400000	265	24.6343	23.6398	23.4741	23.3213	23.2845	23.372
KAE8302810.1	KAE8302810.1	KAE8302810.1 Kinase, CMGC GSK [Giardia intestinalis]	0.587142944335938	1.50227	2.20545	23.8901	23.84	100	3	23.3029	23.284	100	3	9	9	9	31.7	31.7	31.7	39.974	0	34.175	535840000	49	23.84	23.7485	24.0817	23.284	23.2264	23.3983
KAE8303615.1	KAE8303615.1	KAE8303615.1 hypothetical protein GL50803_006447 [Giardia intestinalis]	0.586440404256187	1.50154	1.33096	21.7609	21.6252	100	3	21.1744	21.1668	100	3	7	7	7	43.7	43.7	43.7	26.97	0	24.188	113220000	37	21.5621	22.0954	21.6252	21.3846	21.1668	20.9719
KAE8301761.1	KAE8301761.1	KAE8301761.1 hypothetical protein GL50803_0014400 [Giardia intestinalis]	0.586062113444008	1.50114	2.07515	21.9792	22.0458	100	3	21.3931	21.3663	100	3	7	7	7	30.9	30.9	30.9	35.823	0	62.435	173120000	44	21.7879	22.1037	22.0458	21.5298	21.2831	21.3663
KAE8305089.1	KAE8305089.1	KAE8305089.1 hypothetical protein GL50803_0014649 [Giardia intestinalis]	0.58561897277832	1.50068	0.980826	23.0706	23.184	100	3	22.485	22.4772	100	3	15	15	15	53.4	53.4	53.4	40.912	0	40.073	481050000	88	22.5459	23.184	23.482	22.4772	22.5675	22.4103
KAE8306100.1	KAE8306100.1	KAE8306100.1 hypothetical protein GL50803_008560 [Giardia intestinalis]	0.584457397460938	1.49947	2.43201	25.9528	25.879	100	3	25.3684	25.3689	100	3	12	12	12	82.8	82.8	82.8	16.901	0	111.82	4126800000	198	25.879	26.1291	25.8503	25.3689	25.433	25.3032
KAE8304115.1	KAE8304115.1	KAE8304115.1 Pyridoxamine 5-phosphate oxidase [Giardia intestinalis]	0.583698272705078	1.49869	1.03021	21.5861	21.4416	100	3	21.0024	20.953	100	3	7	7	7	77.1	77.1	77.1	14.5	0	12.896	128400000	25	22.0412	21.4416	21.2755	20.8074	20.953	21.2468
KAE8305130.1	KAE8305130.1;KAE8305133.1	KAE8305130.1 Ankyrin repeat protein 1 [Giardia intestinalis]	0.58122952779134	1.49612	2.24053	26.6046	26.5939	100	3	26.0234	26.0381	100	3	40	40	40	59.8	59.8	59.8	89.967	0	244.91	3654400000	307	26.7729	26.5939	26.4471	25.9258	26.0381	26.1064
KAE8301288.1	KAE8301288.1	KAE8301288.1 hypothetical protein GL50803_008627 [Giardia intestinalis]	0.581138610839844	1.49603	2.02379	23.0926	23.0538	100	3	22.5115	22.5976	100	3	4	4	4	17.5	17.5	17.5	26.766	0	8.0949	182750000	14	22.9662	23.0538	23.2578	22.6039	22.3329	22.5976
KAE8304950.1	KAE8304950.1	KAE8304950.1 hypothetical protein GL50803_0033809 [Giardia intestinalis]	0.580952962239582	1.49584	1.0515	21.0574	20.947	100	3	20.4765	20.4397	100	3	5	5	5	21.2	21.2	21.2	27.751	0	5.4573	70746000	16	21.5195	20.947	20.7058	20.3321	20.6576	20.4397
KAE8302589.1	KAE8302589.1	KAE8302589.1 Exosome complex exonuclease RRP4 [Giardia intestinalis]	0.580686569213867	1.49556	1.16047	21.3497	21.2582	100	3	20.769	20.7407	100	3	7	7	7	51.9	51.9	51.9	28.434	0	17.872	96979000	26	21.0035	21.7874	21.2582	20.7407	20.8581	20.7083
KAE8305829.1	KAE8305829.1	KAE8305829.1 Radial spokehead-like protein [Giardia intestinalis]	0.578678766886394	1.49348	4.36514	24.8348	24.853	100	3	24.2562	24.257	100	3	35	35	35	57	57	57	96.046	0	130.04	2295200000	236	24.7837	24.853	24.8679	24.2293	24.2821	24.257
KAE8305500.1	KAE8305500.1	KAE8305500.1 TP53 regulating kinase [Giardia intestinalis]	0.574076334635414	1.48872	2.48449	20.2817	20.2641	100	3	19.7077	19.6418	100	3	4	4	4	19.5	19.5	19.5	26.746	0	3.9611	24298000	9	20.2168	20.2641	20.3643	19.6418	19.6136	19.8675
KAE8303475.1	KAE8303475.1	KAE8303475.1 DNA-directed RNA polymerase RPB10 [Giardia intestinalis]	0.571612675984699	1.48618	1.04098	23.5575	23.7781	100	3	22.9859	23.0739	100	3	5	5	5	64.3	64.3	64.3	9.482	0	42.23	445770000	52	23.0788	23.7781	23.8156	22.7951	23.0739	23.0886
KAE8304706.1	KAE8304706.1	KAE8304706.1 Transcriptional regulator [Giardia intestinalis]	0.570985794067383	1.48554	1.21354	21.2889	21.2889	66.6667	2	20.7179	20.7777	100	3	7	7	7	12.3	12.3	12.3	81.306	0.00034928	3.1728	54712000	9	21.4983	NaN	21.0795	20.5398	20.8363	20.7777
KAE8305417.1	KAE8305417.1	KAE8305417.1 hypothetical protein GL50803_0014868 [Giardia intestinalis]	0.567705790201824	1.48216	1.78872	21.8615	21.8806	100	3	21.2938	21.2544	100	3	11	11	11	33.5	33.5	33.5	54.944	0	13.512	220980000	46	21.6431	22.0608	21.8806	21.2544	21.4387	21.1882
KAE8306040.1	KAE8306040.1	KAE8306040.1 SHIPPO repeat domain-containing protein [Giardia intestinalis]	0.566671371459961	1.4811	1.69366	24.5597	24.4667	100	3	23.993	24.0352	100	3	10	10	10	70.8	70.8	70.8	22.257	0	92.072	1182800000	79	24.8316	24.4667	24.3807	23.8695	24.0352	24.0743
KAE8304349.1	KAE8304349.1	KAE8304349.1 hypothetical protein GL50803_0021897 [Giardia intestinalis]	0.566601435343426	1.48103	1.49573	21.8944	21.8304	100	3	21.3278	21.2889	100	3	11	11	11	6.1	6.1	6.1	249.61	0	16.717	155020000	23	21.8304	21.6355	22.2173	21.2888	21.2889	21.4057
KAE8301803.1	KAE8301803.1	KAE8301803.1 hypothetical protein GL50803_0013316 [Giardia intestinalis]	0.565699259440105	1.4801	0.829367	20.6758	20.6444	100	3	20.1101	20.2563	100	3	6	6	6	27.6	27.6	27.6	36.464	0	15.075	79126000	21	20.2344	21.1484	20.6444	20.3096	19.7643	20.2563
KAE8301746.1	KAE8301746.1	KAE8301746.1 Serine carboxypeptidase [Giardia intestinalis]	0.565247217814129	1.47964	2.15134	27.6619	27.7596	100	3	27.0967	27.0815	100	3	19	19	19	45.6	45.6	45.6	58.447	0	127.65	6734300000	235	27.7596	27.7839	27.4423	27.0802	27.0815	27.1283
KAE8304183.1	KAE8304183.1	KAE8304183.1 Ankyrin repeat protein 2 [Giardia intestinalis]	0.561351776123047	1.47565	1.02445	22.7086	22.9503	100	3	22.1473	22.1273	100	3	10	10	10	42.4	42.4	42.4	42.07	0	31.567	370890000	46	22.2054	22.9701	22.9503	22.2481	22.1273	22.0663
KAE8301298.1	KAE8301298.1	KAE8301298.1 Ankyrin repeat protein 1 [Giardia intestinalis]	0.557338714599609	1.47155	2.75452	23.315	23.3024	100	3	22.7576	22.7334	100	3	21	21	21	39.6	39.6	39.6	67.582	0	95.256	928340000	110	23.3024	23.4349	23.2076	22.8284	22.7111	22.7334
KAE8302605.1	KAE8302605.1	KAE8302605.1 Alpha-5 giardin [Giardia intestinalis]	0.55724271138509	1.47145	0.581559	21.6696	22.0045	100	3	21.1124	21.0734	100	3	12	12	12	47.7	47.7	47.7	33.92	0	17.603	135540000	35	20.9057	22.0987	22.0045	20.8056	21.0734	21.4582
KAE8301758.1	KAE8301758.1	KAE8301758.1 Nitroreductase family protein [Giardia intestinalis]	0.556563059488933	1.47076	0.881339	21.4328	21.3543	100	3	20.8762	20.8922	100	3	3	3	3	17.7	17.7	17.7	19.585	0	3.6072	66873000	10	21.9756	21.3543	20.9683	20.9009	20.8922	20.8355
KAE8305745.1	KAE8305745.1	KAE8305745.1 ADP-ribosylation factor [Giardia intestinalis]	0.556182225545246	1.47037	1.0829	19.8577	19.8404	100	3	19.3015	19.3828	100	3	5	5	5	27.4	27.4	27.4	18.813	0	5.0242	30021000	12	19.8404	19.9435	19.7891	18.8561	19.3828	19.6655
KAE8303145.1	KAE8303145.1	KAE8303145.1 FtsJ-like protein [Giardia intestinalis]	0.555515925089519	1.46969	1.75347	23.9849	23.9073	100	3	23.4294	23.4432	100	3	10	10	10	53	53	53	29.878	0	28.932	592880000	61	23.8316	23.9073	24.2158	23.2828	23.4432	23.5622
KAE8305767.1	KAE8305767.1	KAE8305767.1 Lysyl-tRNA synthetase [Giardia intestinalis]	0.555124282836914	1.4693	3.66357	24.8268	24.8504	100	3	24.2717	24.2678	100	3	34	34	34	67	67	67	65.97	0	155.68	3900900000	346	24.8504	24.7443	24.8858	24.2893	24.2678	24.2581
KAE8302275.1	KAE8302275.1	KAE8302275.1 SUA5 protein [Giardia intestinalis]	0.550642967224121	1.46474	0	NaN	NaN	33.3333	1	19.4964	19.4964	66.6667	2	3	3	3	12.5	12.5	12.5	38.968	0	4.9643	14120000	9	NaN	NaN	20.047	NaN	19.3069	19.6859
KAE8303184.1	KAE8303184.1	KAE8303184.1 hypothetical protein GL50803_004624 [Giardia intestinalis]	0.548881530761719	1.46295	2.05212	20.3854	20.3848	100	3	19.8366	19.8514	100	3	3	3	3	27.6	27.6	27.6	15.337	0	5.3442	30914000	8	20.2044	20.5671	20.3848	19.9113	19.8514	19.747
KAE8301426.1	KAE8301426.1	KAE8301426.1 tRNA(Ile)-lysidine synthase [Giardia intestinalis]	0.547457377115887	1.46151	1.00454	21.5197	21.3509	100	3	20.9723	21.0143	100	3	7	7	7	36.5	36.5	36.5	33.919	0	19.853	130780000	39	21.3509	21.8814	21.3269	21.0143	21.262	20.6405
KAE8303487.1	KAE8303487.1	KAE8303487.1 Kinase, NEK [Giardia intestinalis]	0.545859018961586	1.45989	1.63306	21.1367	21.1262	100	3	20.5908	20.5929	100	3	16	16	16	27.2	27.2	27.2	86.698	0	26.239	139390000	33	20.9157	21.1262	21.3682	20.7265	20.4531	20.5929
KAE8305940.1	KAE8305940.1	KAE8305940.1 Flagella associated protein [Giardia intestinalis]	0.54510498046875	1.45913	1.9382	27.2624	27.3052	100	3	26.7172	26.7503	100	3	33	33	33	65.1	65.1	65.1	75.167	0	123	5871900000	214	27.4378	27.3052	27.0441	26.7694	26.7503	26.632
KAE8302882.1	KAE8302882.1	KAE8302882.1 Endothelin-converting enzyme 2 [Giardia intestinalis]	0.544900894165039	1.45892	2.72866	23.879	23.9099	100	3	23.3341	23.3512	100	3	9	9	9	46.5	46.5	46.5	24.717	0	24.676	688240000	60	23.7494	23.9778	23.9099	23.3777	23.3512	23.2734
KAE8302060.1	KAE8302060.1	KAE8302060.1 hypothetical protein GL50803_003146 [Giardia intestinalis]	0.542918523152668	1.45692	1.97734	24.4032	24.3239	100	3	23.8603	23.7969	100	3	12	12	12	14.7	14.7	14.7	107.01	0	24.682	352320000	39	24.5722	24.3239	24.3136	23.7559	23.7969	24.0282
KAE8303732.1	KAE8303732.1	KAE8303732.1 Alpha/beta hydrolase family protein [Giardia intestinalis]	0.54066276550293	1.45464	1.18086	21.354	21.3526	100	3	20.8133	20.7874	100	3	8	8	8	41.1	41.1	41.1	30.969	0	11.894	103940000	19	21.6151	21.0943	21.3526	20.5604	20.7874	21.0922
KAE8301297.1	KAE8301297.1	KAE8301297.1 hypothetical protein GL50803_008616 [Giardia intestinalis]	0.536623954772949	1.45057	0.388047	20.5741	20.8946	100	3	20.0375	20.0375	66.6667	2	2	2	2	20.9	20.9	20.9	16.8	0.00034977	3.1982	29843000	7	19.8475	20.9803	20.8946	19.6273	NaN	20.4477
KAE8302623.1	KAE8302623.1	KAE8302623.1 Alcohol dehydrogenase 3 [Giardia intestinalis]	0.535717010498047	1.44966	1.61213	25.737	25.7717	100	3	25.2012	25.2339	100	3	21	16	16	65.7	58.6	58.6	45.227	0	139.39	3393000000	201	25.4739	25.9653	25.7717	25.2707	25.2339	25.0991
KAE8302134.1	KAE8302134.1	KAE8302134.1 Leucine-rich repeat protein [Giardia intestinalis]	0.531916618347168	1.44585	0	NaN	NaN	33.3333	1	18.1776	18.1776	66.6667	2	3	3	3	7.2	7.2	7.2	95.769	0.0059484	2.1165	7502600	4	18.7095	NaN	NaN	18.1117	18.2436	NaN
KAE8302261.1	KAE8302261.1	KAE8302261.1 putative Maebl [Giardia intestinalis]	0.530677159627277	1.44461	0.953282	22.4495	22.4924	100	3	21.9188	21.8713	100	3	16	16	16	34.5	34.5	34.5	58.966	0	41.481	438420000	75	22.8609	22.4924	21.9951	21.8713	21.8277	22.0574
KAE8304444.1	KAE8304444.1	KAE8304444.1 High cysteine membrane protein Group 2 [Giardia intestinalis]	0.528954823811848	1.44288	1.41962	21.9403	21.9259	100	3	21.4113	21.2491	100	3	8	8	8	17.6	17.6	17.6	75.876	0	41.955	123380000	29	21.9142	21.9808	21.9259	21.7556	21.2293	21.2491
KAE8301380.1	KAE8301380.1	KAE8301380.1 Copine I [Giardia intestinalis]	0.528909683227539	1.44284	1.84625	24.5547	24.6137	100	3	24.0258	24.0457	100	3	15	15	15	71.7	71.7	71.7	29.144	0	92.155	1955900000	159	24.321	24.7294	24.6137	23.9519	24.0457	24.0799
KAE8301898.1	KAE8301898.1	KAE8301898.1 ClpB protein [Giardia intestinalis]	0.528001149495442	1.44193	2.29809	24.9293	25.0038	100	3	24.4013	24.4053	100	3	38	38	38	56.9	56.9	56.9	97.762	0	163.28	1859700000	195	25.0362	25.0038	24.7478	24.442	24.3566	24.4053
KAE8304698.1	KAE8304698.1	KAE8304698.1 hypothetical protein GL50803_0010027 [Giardia intestinalis]	0.525217692057293	1.43915	1.03193	22.3012	22.3589	100	3	21.7759	21.7172	100	3	8	8	8	29.5	29.5	29.5	28.142	0	25.604	292380000	69	22.6135	22.3589	21.9311	21.582	21.7172	22.0286
KAE8302442.1	KAE8302442.1	KAE8302442.1 hypothetical protein GL50803_0011321 [Giardia intestinalis]	0.52386474609375	1.4378	0	NaN	NaN	33.3333	1	22.1803	22.0597	100	3	8	8	8	6.5	6.5	6.5	171.86	0	25.187	122540000	16	NaN	NaN	22.7042	21.9497	22.5316	22.0597
KAE8301500.1	KAE8301500.1	KAE8301500.1 putative Polyadenylate-binding protein [Giardia intestinalis]	0.520144780476887	1.4341	0.968032	20.8127	20.802	100	3	20.2926	20.412	100	3	11	11	11	24	24	24	73.298	0	15.171	72701000	29	21.1885	20.802	20.4478	20.0277	20.4381	20.412
KAE8301276.1	KAE8301276.1	KAE8301276.1 Alpha-19 giardin [Giardia intestinalis]	0.518474578857422	1.43244	1.14281	24.493	24.6979	100	3	23.9745	24.0036	100	3	16	16	16	59.1	59.1	59.1	47.871	0	195.25	1612300000	127	24.0769	24.704	24.6979	24.0381	24.0036	23.8818
KAE8304858.1	KAE8304858.1	KAE8304858.1 hypothetical protein GL50803_006422 [Giardia intestinalis]	0.517897288004558	1.43187	2.03852	24.5207	24.4891	100	3	24.0028	24.0042	100	3	24	24	24	34.6	34.6	34.6	97.474	0	53.802	620540000	89	24.7228	24.4891	24.3502	24.0042	24.027	23.9773
KAE8302338.1	KAE8302338.1	KAE8302338.1 hypothetical protein GL50803_0016966 [Giardia intestinalis]	0.51769510904948	1.43167	0.400791	25.3564	25.7792	100	3	24.8387	24.6794	100	3	17	17	17	6.6	6.6	6.6	513	0	29.765	744280000	40	25.9278	25.7792	24.362	24.6794	24.5564	25.2801
KAE8304703.1	KAE8304703.1	KAE8304703.1 Alpha-15 giardin [Giardia intestinalis]	0.514685312906899	1.42868	2.18474	21.5801	21.6112	100	3	21.0654	21.1447	100	3	9	9	9	30.4	30.4	30.4	33.893	0	19.645	141210000	36	21.6516	21.6112	21.4776	21.154	21.1447	20.8976
KAE8301899.1	KAE8301899.1	KAE8301899.1 Kinase, NEK [Giardia intestinalis]	0.514579772949219	1.42858	4.01009	23.644	23.6391	100	3	23.1294	23.1237	100	3	19	19	19	44.4	44.4	44.4	57.217	0	85.918	1197200000	146	23.7024	23.5905	23.6391	23.1237	23.1236	23.1409
KAE8301468.1	KAE8301468.1	KAE8301468.1 Nuclear LIM interactor-interacting factor 1 [Giardia intestinalis]	0.514382044474285	1.42838	1.66061	23.6448	23.7219	100	3	23.1304	23.1511	100	3	19	19	19	63	63	63	47.293	0	113.14	1111100000	140	23.386	23.7219	23.8264	23.2003	23.0398	23.1511
KAE8302357.1	KAE8302357.1	KAE8302357.1 hypothetical protein GL50803_0089535 [Giardia intestinalis]	0.514192581176758	1.42819	1.33541	21.504	21.4541	100	3	20.9899	20.984	100	3	8	8	8	13.4	13.4	13.4	102.07	0	13.487	100400000	34	21.735	21.3231	21.4541	20.7625	21.2231	20.984
KAE8303290.1	KAE8303290.1	KAE8303290.1 Ankyrin repeat protein 1 [Giardia intestinalis]	0.509694417317711	1.42375	2.42773	24.4869	24.4663	100	3	23.9772	24.0411	100	3	10	10	10	21.4	21.4	21.4	85.474	0	105.28	438810000	44	24.4498	24.4663	24.5447	24.0701	23.8206	24.0411
KAE8303548.1	KAE8303548.1	KAE8303548.1 hypothetical protein GL50803_009545 [Giardia intestinalis]	0.509143829345703	1.42321	1.22785	21.4507	21.3887	100	3	20.9416	20.976	100	3	6	6	6	22.1	22.1	22.1	38.642	0	10.468	94668000	23	21.3887	21.7129	21.2506	20.976	21.1624	20.6865
KAE8305852.1	KAE8305852.1	KAE8305852.1 Ubiquitin-conjugating enzyme E2-28.4 kDa [Giardia intestinalis]	0.505524953206383	1.41964	1.33314	22.1954	22.0527	100	3	21.6899	21.6116	100	3	3	3	3	20.3	20.3	20.3	20.32	0	8.2206	117650000	17	22.5046	22.0289	22.0527	21.5947	21.8633	21.6116
KAE8303205.1	KAE8303205.1	KAE8303205.1 hypothetical protein GL50803_0016415 [Giardia intestinalis]	0.505048116048176	1.41917	0	NaN	NaN	33.3333	1	20.1077	20.0735	100	3	10	10	10	20	20	20	76.463	0	22.227	57798000	26	20.6127	NaN	NaN	20.0204	20.2291	20.0735
KAE8301834.1	KAE8301834.1	KAE8301834.1 putative Translation initiation factor eIF-4A [Giardia intestinalis]	0.50226656595866	1.41644	1.35745	26.3228	26.3222	100	3	25.8205	25.8178	100	3	29	29	29	80.1	80.1	80.1	43.272	0	323.31	8227600000	313	26.0276	26.3222	26.6186	25.7732	25.8706	25.8178
KAE8302159.1	KAE8302159.1	KAE8302159.1 FHA domain-containing protein [Giardia intestinalis]	0.500568389892578	1.41477	3.41975	25.1694	25.1832	100	3	24.6688	24.672	100	3	20	20	20	58.8	58.8	58.8	49.083	0	130.85	3541400000	187	25.0886	25.1832	25.2363	24.644	24.672	24.6904
KAE8302337.1	KAE8302337.1;KAE8302355.1	KAE8302337.1 High cysteine membrane protein EGF-like [Giardia intestinalis]	0.500503540039063	1.41471	2.13903	20.5423	20.5606	100	3	20.0418	20.0242	100	3	13	13	13	14.6	14.6	14.6	153.52	0	21.736	80881000	33	20.5606	20.499	20.5674	20.2176	20.0242	19.8836
KAE8303628.1	KAE8303628.1	KAE8303628.1 Ribosomal protein S21 [Giardia intestinalis]	0.49965031941732	1.41387	1.75836	29.0598	29.1014	100	3	28.5601	28.4832	100	3	7	7	7	77.5	77.5	77.5	9.673	0	62.632	19471000000	341	28.8674	29.1014	29.2105	28.7165	28.4806	28.4832
KAE8304326.1	KAE8304326.1	KAE8304326.1 hypothetical protein GL50803_0015605 [Giardia intestinalis]	0.495099385579426	1.40942	0	NaN	NaN	33.3333	1	20.8604	20.8676	100	3	5	5	5	15.4	15.4	15.4	42.856	0	6.0429	75444000	9	21.3555	NaN	NaN	20.8676	21.0614	20.6522
KAE8301941.1	KAE8301941.1	KAE8301941.1 Ankyrin repeat protein 1 [Giardia intestinalis]	0.488181432088219	1.40268	1.44806	26.2957	26.3856	100	3	25.8076	25.7703	100	3	16	15	15	49.5	49.5	49.5	47.271	0	94.44	3625300000	217	26.092	26.3856	26.4096	25.623	25.7703	26.0294
KAE8301308.1	KAE8301308.1	KAE8301308.1 Dpy-30 motif-containing protein [Giardia intestinalis]	0.486537297566731	1.40108	2.83341	22.8029	22.8476	100	3	22.3164	22.3289	100	3	38	38	38	37.4	37.4	37.4	146.65	0	105.13	1041200000	171	22.6875	22.8736	22.8476	22.3289	22.2721	22.3481
KAE8302858.1;KAE8302857.1	KAE8302858.1;KAE8302857.1	KAE8302858.1 VSP with INR [Giardia intestinalis];KAE8302857.1 VSP with INR [Giardia intestinalis]	0.483535130818684	1.39817	0.71814	21.2071	21.0577	100	3	20.7235	20.6392	100	3	7	7	7	20.4	20.4	20.4	64.545	0	16.856	61128000	17	21.0288	21.0577	21.5348	20.6392	20.3205	21.211
KAE8303611.1	KAE8303611.1	KAE8303611.1 hypothetical protein GL50803_006451 [Giardia intestinalis]	0.482845942179363	1.3975	1.15792	21.477	21.3855	100	3	20.9941	20.9112	100	3	3	3	3	17.3	17.3	17.3	28.103	0	16.082	71038000	20	21.3039	21.7414	21.3855	20.9112	20.7988	21.2724
KAE8301674.1	KAE8301674.1	KAE8301674.1 hypothetical protein GL50803_004259 [Giardia intestinalis]	0.478092193603516	1.3929	0.449622	26.1465	26.2546	100	3	25.6684	25.5582	100	3	5	5	5	13.4	13.4	13.4	30.431	0	17.086	2065200000	57	25.3485	26.2546	26.8364	25.485	25.5582	25.962
KAE8304899.1	KAE8304899.1	KAE8304899.1 hypothetical protein GL50803_0016550 [Giardia intestinalis]	0.47801399230957	1.39282	1.02601	22.9818	22.8185	100	3	22.5037	22.5304	100	3	16	16	16	71.6	71.6	71.6	37.294	0	70.727	609800000	104	23.3499	22.8185	22.7769	22.2881	22.5304	22.6927
KAE8304328.1	KAE8304328.1	KAE8304328.1 tRNA (guanine26-N2/guanine27-N2)-dimethyltransferase [Giardia intestinalis]	0.476363182067871	1.39123	0.54498	19.2191	19.2191	66.6667	2	18.7427	18.7448	100	3	3	3	3	13.2	13.2	13.2	59.256	0	9.4487	14773000	9	NaN	18.8179	19.6203	19.0272	18.4562	18.7448
KAE8305800.1	KAE8305800.1	KAE8305800.1 hypothetical protein GL50803_0027293 [Giardia intestinalis]	0.474281946818035	1.38923	1.24931	20.1832	20.1832	66.6667	2	19.7089	19.6689	100	3	2	2	2	8.5	8.5	8.5	45.436	0.00034941	3.182	23165000	6	20.1578	20.2085	NaN	19.9345	19.6689	19.5232
KAE8303005.1	KAE8303005.1	KAE8303005.1 5-AMP-activated protein kinase, gamma-1 subunit [Giardia intestinalis]	0.472013473510742	1.38704	1.64544	21.9216	21.9175	100	3	21.4496	21.4476	100	3	8	8	8	35.9	35.9	35.9	39.63	0	26.686	155700000	42	21.8828	21.9647	21.9175	21.2277	21.6735	21.4476
KAE8303148.1	KAE8303148.1	KAE8303148.1 Ankyrin repeat protein 1 [Giardia intestinalis]	0.46934700012207	1.38448	0	20.5521	20.5521	66.6667	2	NaN	NaN	33.3333	1	5	5	5	44.1	44.1	44.1	19.789	0	8.2215	18085000	5	NaN	20.3354	20.7689	20.0828	NaN	NaN
KAE8305085.1	KAE8305085.1	KAE8305085.1 Glucosamine 6-phosphate N-acetyltransferase [Giardia intestinalis]	0.468277613321938	1.38346	1.67504	22.6391	22.6137	100	3	22.1708	22.1158	100	3	5	5	5	37.2	37.2	37.2	16.686	0	15.756	296240000	24	22.5702	22.6137	22.7333	22.3959	22.1158	22.0006
KAE8301318.1	KAE8301318.1	KAE8301318.1 hypothetical protein GL50803_0013342 [Giardia intestinalis]	0.467671076456707	1.38288	0.908295	20.9328	20.8168	100	3	20.4651	20.3555	100	3	3	3	3	15.7	15.7	15.7	23.062	0	6.5244	54562000	6	20.754	20.8168	21.2274	20.2066	20.3555	20.8331
KAE8303065.1	KAE8303065.1	KAE8303065.1 Qc-SNARE 3 [Giardia intestinalis]	0.466061274210613	1.38133	1.10464	24.432	24.6098	100	3	23.9659	24.0161	100	3	14	14	14	60	60	60	24.462	0	84.673	1533000000	114	24.052	24.6098	24.6342	24.0289	23.8528	24.0161
KAE8305866.1	KAE8305866.1	KAE8305866.1 Kinase, NEK [Giardia intestinalis]	0.462742487589519	1.37816	1.78372	26.079	26.0418	100	3	25.6163	25.611	100	3	30	30	30	71	71	71	55.114	0	218.03	5879100000	355	25.9223	26.273	26.0418	25.5249	25.611	25.7129
KAE8303098.1	KAE8303098.1	KAE8303098.1 PX domain-containing protein [Giardia intestinalis]	0.462359746297199	1.37779	1.13455	24.645	24.5682	100	3	24.1826	24.1858	100	3	52	52	52	38.7	38.7	38.7	201.01	0	260.73	3432000000	367	25.0073	24.5682	24.3595	24.1517	24.2104	24.1858
KAE8304554.1	KAE8304554.1	KAE8304554.1 Peroxiredoxin 1 [Giardia intestinalis]	0.461963653564453	1.37742	1.31617	26.0276	26.0624	100	3	25.5656	25.5616	100	3	13	11	11	56.1	52	52	27.657	0	89.167	4675500000	252	25.7331	26.2872	26.0624	25.5096	25.6258	25.5616
KAE8306062.1	KAE8306062.1	KAE8306062.1 putative Nudix hydrolase [Giardia intestinalis]	0.461217880249023	1.3767	1.35469	21.0542	20.9934	100	3	20.593	20.5577	100	3	4	4	4	20.8	20.8	20.8	38.882	0	10.925	41263000	20	20.8768	20.9934	21.2924	20.4401	20.7812	20.5577
KAE8304472.1	KAE8304472.1	KAE8304472.1 hypothetical protein GL50803_008358 [Giardia intestinalis]	0.458166122436523	1.37379	2.11893	21.4327	21.4403	100	3	20.9746	21.0049	100	3	9	9	9	27.8	27.8	27.8	51.779	0	22.166	106090000	31	21.4403	21.444	21.4139	20.803	21.0049	21.1157
KAE8305747.1	KAE8305747.1	KAE8305747.1 Median body protein [Giardia intestinalis]	0.456177393595379	1.3719	1.14956	24.5307	24.5665	100	3	24.0745	24.1005	100	3	55	55	55	60	60	60	100.58	0	323.31	5781400000	468	24.2518	24.5665	24.7739	23.8748	24.1005	24.2484
KAE8305358.1	KAE8305358.1	KAE8305358.1 hypothetical protein GL50803_0016973 [Giardia intestinalis]	0.455843607584633	1.37158	1.12075	24.3645	24.2418	100	3	23.9086	24.0006	100	3	16	16	16	39.8	39.8	39.8	59.216	0	35.094	740240000	77	24.693	24.2418	24.1585	23.7187	24.0066	24.0006
KAE8303544.1	KAE8303544.1	KAE8303544.1 hypothetical protein GL50803_0013668 [Giardia intestinalis]	0.454900741577148	1.37069	0	NaN	NaN	33.3333	1	19.7414	19.7414	66.6667	2	2	2	2	10.5	10.5	10.5	39.406	0	4.4426	20484000	3	NaN	NaN	20.1963	19.6391	19.8437	NaN
KAE8301563.1	KAE8301563.1	KAE8301563.1 hypothetical protein GL50803_009847 [Giardia intestinalis]	0.45468807220459	1.37049	0.694902	21.3406	21.3406	66.6667	2	20.8859	20.7248	100	3	5	5	5	38	38	38	24.839	0	7.3859	79468000	9	NaN	21.5155	21.1657	20.7248	21.2669	20.666
KAE8303459.1	KAE8303459.1	KAE8303459.1 hypothetical protein GL50803_0017474 [Giardia intestinalis]	0.454590479532875	1.37039	1.53788	22.183	22.161	100	3	21.7284	21.7348	100	3	10	10	10	25.1	25.1	25.1	67.537	0	13.08	184980000	37	22.161	21.9591	22.4289	21.7348	21.7116	21.739
KAE8304697.1	KAE8304697.1	KAE8304697.1 hypothetical protein GL50803_0017155 [Giardia intestinalis]	0.45289738972982	1.36879	0.654685	21.6755	21.5209	100	3	21.2226	21.0931	100	3	5	5	5	15.8	15.8	15.8	67.618	0	29.932	62013000	19	22.0288	21.5209	21.4766	21.72	20.8546	21.0931
KAE8305932.1	KAE8305932.1	KAE8305932.1 Ribosomal protein L18a [Giardia intestinalis]	0.450592041015625	1.3666	0.931966	28.2468	28.1833	100	3	27.7962	27.7506	100	3	13	13	13	56.4	56.4	56.4	20.452	0	40.477	19341000000	338	28.649	28.1833	27.9082	27.7119	27.7506	27.9262
KAE8302215.1	KAE8302215.1	KAE8302215.1 hypothetical protein GL50803_007966 [Giardia intestinalis]	0.449892679850258	1.36594	1.75206	21.8345	21.8876	100	3	21.3846	21.4426	100	3	7	7	7	17.2	17.2	17.2	63.896	0	16.694	179330000	38	21.7061	21.8876	21.9097	21.4426	21.5141	21.197
KAE8302061.1	KAE8302061.1	KAE8302061.1 Ankyrin repeat protein 1 [Giardia intestinalis]	0.449725468953453	1.36578	1.41526	23.0313	23.0709	100	3	22.5816	22.6679	100	3	13	13	12	38	38	36.8	64.568	0	32.434	253460000	56	22.817	23.2059	23.0709	22.6679	22.6837	22.3931
KAE8301944.1	KAE8301944.1	KAE8301944.1 Disc-associated protein [Giardia intestinalis]	0.446159998575844	1.36241	1.8164	25.0064	25.0589	100	3	24.5603	24.5828	100	3	11	11	11	54.8	54.8	54.8	29.702	0	72.237	2168900000	116	25.0589	25.1147	24.8457	24.4243	24.5828	24.6737
KAE8303780.1	KAE8303780.1	KAE8303780.1 hypothetical protein GL50803_0028336 [Giardia intestinalis]	0.444099426269531	1.36046	0.948481	20.9461	20.7619	100	3	20.502	20.5823	100	3	5	5	5	20.3	20.3	20.3	32.85	0	7.766	62680000	9	21.3265	20.7619	20.75	20.5823	20.6369	20.2869
KAE8302477.1	KAE8302477.1	KAE8302477.1 Ubiquitin-conjugating enzyme [Giardia intestinalis]	0.443742752075195	1.36013	1.19628	22.6929	22.77	100	3	22.2491	22.2938	100	3	6	6	6	34.4	34.4	34.4	22.134	0	10.519	216230000	32	22.8058	22.77	22.5028	21.9772	22.2938	22.4764
KAE8301736.1	KAE8301736.1	KAE8301736.1 Translation initiation factor SUI1 [Giardia intestinalis]	0.443549474080406	1.35995	1.53163	23.185	23.183	100	3	22.7415	22.7665	100	3	12	12	12	64.3	64.3	64.3	24.957	0	28.488	578100000	71	23.183	23.312	23.0601	22.922	22.7665	22.536
KAE8302738.1	KAE8302738.1	KAE8302738.1 putative 26S proteasome ATPase subunit S4 [Giardia intestinalis]	0.443239212036133	1.35965	2.31863	23.0025	23.0533	100	3	22.5592	22.5394	100	3	20	20	20	62	62	62	50.228	0	93.956	947160000	158	23.0533	23.0686	22.8854	22.5394	22.6572	22.481
KAE8304259.1	KAE8304259.1	KAE8304259.1 Acid phosphatase [Giardia intestinalis]	0.442760467529297	1.3592	1.29978	24.7739	24.754	100	3	24.3311	24.4254	100	3	11	11	11	37	37	37	45.148	0	73.227	1138500000	82	24.5855	24.9822	24.754	24.4576	24.4254	24.1104
KAE8304357.1	KAE8304357.1	KAE8304357.1 Cystatin [Giardia intestinalis]	0.441151936848957	1.35769	2.44303	22.545	22.51	100	3	22.1038	22.072	100	3	3	3	3	29.5	29.5	29.5	10.315	0	8.5347	106970000	24	22.4567	22.6683	22.51	22.072	22.1717	22.0678
KAE8301786.1	KAE8301786.1	KAE8301786.1 Rab2b [Giardia intestinalis]	0.439388910929363	1.35603	1.51443	24.6925	24.714	100	3	24.2531	24.2052	100	3	14	14	14	59.9	59.9	59.9	24.595	0	47.896	1916700000	122	24.8715	24.714	24.4919	24.2052	24.403	24.1511
KAE8302178.1	KAE8302178.1	KAE8302178.1 Leucine-rich repeat protein 1 virus receptor protein [Giardia intestinalis]	0.438229878743488	1.35494	2.08663	26.6325	26.6502	100	3	26.1943	26.2047	100	3	32	32	32	47.5	47.5	47.5	85.449	0	288.49	10598000000	443	26.474	26.7734	26.6502	26.2047	26.1502	26.228
KAE8305497.1	KAE8305497.1	KAE8305497.1 Vacuolar protein sorting 4b [Giardia intestinalis]	0.436574300130207	1.35339	2.38586	24.1945	24.231	100	3	23.7579	23.7331	100	3	27	18	18	60.9	39.5	39.5	52.607	0	93.154	1838900000	163	24.252	24.231	24.1004	23.6744	23.8661	23.7331
KAE8303094.1	KAE8303094.1	KAE8303094.1 Peroxiredoxin 1 [Giardia intestinalis]	0.435708999633789	1.35258	1.33644	29.7609	29.8895	100	3	29.3252	29.3114	100	3	14	14	2	70.6	70.6	11.9	22.523	0	168.4	59064000000	987	29.4596	29.9337	29.8895	29.2996	29.3114	29.3647
KAE8302802.1	KAE8302802.1	KAE8302802.1 putative Queuine tRNA-ribosyltransferase [Giardia intestinalis]	0.435199737548828	1.3521	0.920058	21.6056	21.5562	100	3	21.1704	21.1468	100	3	7	7	7	26.1	26.1	26.1	44.262	0	14.631	123160000	17	22.002	21.5562	21.2585	21.2597	21.1468	21.1047
KAE8305741.1	KAE8305741.1	KAE8305741.1 Acid phosphatase [Giardia intestinalis]	0.435103098551433	1.35201	2.09239	24.1727	24.131	100	3	23.7376	23.7317	100	3	13	13	13	45.2	45.2	45.2	45.77	0	86.523	1142200000	90	24.0621	24.3251	24.131	23.6693	23.7317	23.812
KAE8302205.1	KAE8302205.1	KAE8302205.1 hypothetical protein GL50803_0091463 [Giardia intestinalis]	0.433665593465168	1.35066	0.561028	22.2625	22.373	100	3	21.8288	21.8256	100	3	10	10	10	42.5	42.5	42.5	37.668	0	15.269	254110000	31	21.6313	22.7832	22.373	21.9402	21.8256	21.7207
KAE8305031.1	KAE8305031.1	KAE8305031.1 Radial spokehead-like protein [Giardia intestinalis]	0.433410008748375	1.35042	1.82118	24.1855	24.1925	100	3	23.7521	23.6777	100	3	26	26	26	38.3	38.3	38.3	97.648	0	113.94	2015100000	183	24.0697	24.2942	24.1925	23.9199	23.6777	23.6586
KAE8302840.1	KAE8302840.1	KAE8302840.1 hypothetical protein GL50803_0027827 [Giardia intestinalis]	0.429665247599285	1.34692	0.71071	21.4646	21.3369	100	3	21.035	21.1384	100	3	8	8	8	35.1	35.1	35.1	32.407	0	30.686	125630000	32	21.8535	21.2035	21.3369	20.6626	21.3039	21.1384
KAE8303812.1	KAE8303812.1	KAE8303812.1 Pyruvate formate-lyase activating enzyme [Giardia intestinalis]	0.429043451944985	1.34634	1.8186	21.4142	21.4134	100	3	20.9851	20.9641	100	3	6	6	6	23.9	23.9	23.9	38.918	0	11.768	93555000	22	21.2875	21.5416	21.4134	20.9641	21.1253	20.866
KAE8305032.1	KAE8305032.1	KAE8305032.1 putative Transcriptional repressor NOT4Hp [Giardia intestinalis]	0.428352991739906	1.3457	1.28231	21.3057	21.3346	100	3	20.8773	20.9642	100	3	7	7	7	26.9	26.9	26.9	38.978	0	13.311	106980000	26	21.4081	21.3346	21.1743	20.6022	21.0655	20.9642
KAE8304019.1	KAE8304019.1	KAE8304019.1 Kinase, WNK [Giardia intestinalis]	0.424895604451496	1.34248	0.983816	21.4044	21.3858	100	3	20.9795	20.8386	100	3	9	9	9	23.8	23.8	23.8	62.224	0	18.466	100830000	30	21.6549	21.1723	21.3858	20.8386	20.8272	21.2726
KAE8302039.1	KAE8302039.1	KAE8302039.1 ATP synthase subunit E family protein [Giardia intestinalis]	0.423507054646809	1.34118	0.866089	25.9053	26.0972	100	3	25.4818	25.3784	100	3	12	12	12	64.3	64.3	64.3	23.381	0	85.194	4944100000	182	25.5195	26.0972	26.099	25.3447	25.3784	25.7222
KAE8305398.1	KAE8305398.1	KAE8305398.1 Ankyrin repeat protein 1 [Giardia intestinalis]	0.422537485758461	1.34028	2.31821	23.3697	23.3924	100	3	22.9472	22.9719	100	3	16	16	16	34.7	34.7	34.7	77.014	0	57.402	406990000	57	23.4092	23.3074	23.3924	22.8195	23.0501	22.9719
KAE8301536.1	KAE8301536.1	KAE8301536.1 KRI1-like family protein [Giardia intestinalis]	0.422304789225262	1.34007	1.43526	22.3844	22.4601	100	3	21.9621	21.9637	100	3	17	17	17	38	38	38	58.258	0	66.316	445630000	65	22.1511	22.4601	22.542	21.8444	21.9637	22.0782
KAE8304213.1	KAE8304213.1	KAE8304213.1 Dynein light chain [Giardia intestinalis]	0.420590082804363	1.33847	0.861595	24.367	24.2999	100	3	23.9464	23.8375	100	3	6	6	6	63	63	63	11.342	0	18.977	621110000	26	24.5942	24.2069	24.2999	23.6771	24.3246	23.8375
KAE8301328.1	KAE8301328.1	KAE8301328.1 Ankyrin repeat protein 2 [Giardia intestinalis]	0.420553207397461	1.33844	1.30199	21.7188	21.757	100	3	21.2982	21.3459	100	3	15	15	15	42.7	42.7	42.7	54.936	0	27.383	252760000	72	21.757	21.4918	21.9074	21.4252	21.3459	21.1235
KAE8306068.1	KAE8306068.1	KAE8306068.1 Kinase, NEK [Giardia intestinalis]	0.420047760009766	1.33797	1.78026	22.619	22.6315	100	3	22.1989	22.1352	100	3	14	14	14	26.4	26.4	26.4	77.192	0	78.395	335330000	73	22.6483	22.5771	22.6315	22.1352	22.4017	22.0598
KAE8304616.1	KAE8304616.1	KAE8304616.1 hypothetical protein GL50803_0014278 [Giardia intestinalis]	0.418224970499676	1.33628	2.40485	22.3924	22.4003	100	3	21.9742	22.0113	100	3	15	15	15	28.2	28.2	28.2	74.081	0	31.63	343900000	45	22.3532	22.4003	22.4236	22.0113	21.8444	22.0668
KAE8305505.1	KAE8305505.1	KAE8305505.1 hypothetical protein GL50803_0024584 [Giardia intestinalis]	0.412720362345375	1.33119	0.83452	20.3559	20.3167	100	3	19.9432	19.8674	100	3	6	6	6	19.2	19.2	19.2	55.991	0	11.599	53397000	21	20.1735	20.3167	20.5775	19.8674	20.3152	19.6471
KAE8301993.1	KAE8301993.1	KAE8301993.1 Ubiquitin-conjugating enzyme E2-28.4 kDa [Giardia intestinalis]	0.40966796875	1.32838	1.01371	23.3379	23.3001	100	3	22.9282	23.0237	100	3	4	4	4	41	41	41	18.106	0	31.499	295270000	32	23.3001	23.5009	23.2126	22.599	23.1619	23.0237
KAE8303771.1	KAE8303771.1	KAE8303771.1 hypothetical protein GL50803_0011961 [Giardia intestinalis]	0.409392674763996	1.32813	1.01514	22.8997	22.9347	100	3	22.4903	22.5234	100	3	3	3	3	37.8	37.8	37.8	17.283	0	15.197	166030000	25	22.5771	22.9347	23.1872	22.5234	22.5863	22.3612
KAE8304635.1	KAE8304635.1	KAE8304635.1 CCR4-NOT transcription complex, subunit 7 [Giardia intestinalis]	0.408087730407715	1.32693	0	NaN	NaN	33.3333	1	21.2072	21.2072	66.6667	2	3	3	3	13.8	13.8	13.8	29.114	0	6.7082	42117000	11	21.6153	NaN	NaN	NaN	21.0076	21.4067
KAE8304047.1	KAE8304047.1	KAE8304047.1 Acylphosphatase [Giardia intestinalis]	0.407814025878906	1.32667	0.42217	22.0827	22.3542	100	3	21.6749	21.3811	100	3	5	5	5	52	52	52	10.915	0	25.522	153950000	26	22.3542	22.3795	21.5144	22.2714	21.3722	21.3811
KAE8305684.1	KAE8305684.1	KAE8305684.1 hypothetical protein GL50803_005183 [Giardia intestinalis]	0.40736516316732	1.32626	1.63689	21.8834	21.8301	100	3	21.4761	21.5002	100	3	18	18	18	34	34	34	106.38	0	48.704	270410000	55	21.8301	22.0565	21.7636	21.5002	21.5853	21.3426
KAE8301982.1;KAE8301981.1	KAE8301982.1;KAE8301981.1	KAE8301982.1 VSP [Giardia intestinalis];KAE8301981.1 VSP [Giardia intestinalis]	0.407066345214844	1.32599	1.26508	22.7898	22.8712	100	3	22.3828	22.2603	100	3	10	10	7	24.2	24.2	14.3	64.144	0	45.526	381100000	61	22.8712	22.6228	22.8755	22.2537	22.2603	22.6343
KAE8303601.1	KAE8303601.1	KAE8303601.1 Ankyrin repeat protein 1 [Giardia intestinalis]	0.406515121459961	1.32548	1.52688	26.8484	26.9316	100	3	26.4419	26.3799	100	3	50	50	50	66.7	66.7	66.7	87.608	0	323.31	20708000000	590	26.6725	26.9316	26.9411	26.3343	26.3799	26.6115
KAE8304684.1	KAE8304684.1	KAE8304684.1 Kinase, CMGC CDKL [Giardia intestinalis]	0.406384150187176	1.32536	1.64357	22.8268	22.891	100	3	22.4204	22.3573	100	3	10	10	10	22.5	22.5	22.5	60.368	0	24.725	314300000	41	22.8947	22.891	22.6948	22.3032	22.6008	22.3573
KAE8302404.1	KAE8302404.1	KAE8302404.1 High cysteine membrane protein [Giardia intestinalis]	0.404850641886394	1.32395	0.955587	21.4504	21.4464	100	3	21.0456	21.2008	100	3	6	6	6	28.8	28.8	28.8	43.943	0	20.44	116540000	34	21.4746	21.4303	21.4464	20.6526	21.2833	21.2008
KAE8304231.1	KAE8304231.1	KAE8304231.1 EF-hand domain pair-containing protein [Giardia intestinalis]	0.404398600260414	1.32354	1.3746	22.9322	22.9282	100	3	22.5278	22.5923	100	3	12	12	12	54.6	54.6	54.6	26.464	0	32.554	329580000	42	22.9282	23.1152	22.7534	22.3516	22.6396	22.5923
KAE8304439.1	KAE8304439.1	KAE8304439.1 Kinase, NEK [Giardia intestinalis]	0.403265635172524	1.3225	1.45033	22.8447	22.9381	100	3	22.4414	22.4218	100	3	28	28	28	63.5	63.5	63.5	76.342	0	108.34	1118200000	159	22.6064	22.9381	22.9896	22.3706	22.4218	22.5319
KAE8305772.1	KAE8305772.1	KAE8305772.1 High cysteine membrane protein VSP-like [Giardia intestinalis]	0.402751286824543	1.32203	0.772627	21.3372	21.4015	100	3	20.9345	20.8516	100	3	7	7	4	11.8	11.8	6.6	85.615	0	12.861	73121000	24	21.4015	21.4284	21.1818	21.3626	20.5892	20.8516
KAE8304674.1	KAE8304674.1	KAE8304674.1 hypothetical protein GL50803_0017055 [Giardia intestinalis]	0.402268091837566	1.32158	1.4836	27.6696	27.7578	100	3	27.2673	27.2608	100	3	41	41	41	59.2	59.2	59.2	62.272	0	323.31	18163000000	558	27.8033	27.7578	27.4477	27.1712	27.2608	27.37
KAE8301886.1	KAE8301886.1	KAE8301886.1 Not1 N-terminal domain, CCR4-Not complex component-containing protein [Giardia intestinalis]	0.400973002115887	1.3204	0.674798	22.9871	23.0554	100	3	22.5862	22.5034	100	3	22	22	22	41.7	41.7	41.7	76.811	0	66.02	603620000	98	23.3893	23.0554	22.5167	22.4881	22.5034	22.7669
KAE8303650.1	KAE8303650.1	KAE8303650.1 hypothetical protein GL50803_0010299 [Giardia intestinalis]	0.400904337565102	1.32034	1.51151	24.6226	24.5946	100	3	24.2217	24.1684	100	3	11	11	11	62.2	62.2	62.2	24.566	0	45.395	1476600000	102	24.483	24.5946	24.7903	24.1114	24.1684	24.3853
KAE8301209.1	KAE8301209.1	KAE8301209.1 bZIP family protein [Giardia intestinalis]	0.400863647460938	1.3203	1.19226	20.04	20.1396	100	3	19.6391	19.6176	100	3	6	6	6	16.6	16.6	16.6	44.635	0	9.0485	48418000	17	19.7656	20.1396	20.2148	19.5206	19.6176	19.7792
KAE8303400.1	KAE8303400.1	KAE8303400.1 Macrophage migration inhibitory factor [Giardia intestinalis]	0.399063746134441	1.31865	1.95296	25.9505	25.9814	100	3	25.5515	25.573	100	3	8	8	8	94.7	94.7	94.7	12.368	0	151.07	3565200000	161	25.81	26.0602	25.9814	25.573	25.4553	25.626
KAE8303579.1	KAE8303579.1	KAE8303579.1 hypothetical protein GL50803_0016507 [Giardia intestinalis]	0.396628697713215	1.31643	2.4081	25.847	25.8316	100	3	25.4504	25.4735	100	3	28	28	28	38.5	38.5	38.5	98.638	0	196.56	9395100000	410	25.8316	25.9588	25.7506	25.4804	25.4735	25.3972
KAE8302814.1	KAE8302814.1	KAE8302814.1 hypothetical protein GL50803_003294 [Giardia intestinalis]	0.395239512125652	1.31516	1.50814	20.7633	20.7167	100	3	20.3681	20.2858	100	3	3	3	3	17.3	17.3	17.3	22.381	0	4.0374	41593000	9	20.8611	20.7167	20.7121	20.5876	20.2858	20.2309
KAE8304464.1	KAE8304464.1	KAE8304464.1 hypothetical protein GL50803_0095406 [Giardia intestinalis]	0.394030253092446	1.31406	1.73717	21.4344	21.4631	100	3	21.0403	20.9924	100	3	15	15	15	30	30	30	77.85	0	40.465	230840000	67	21.2809	21.5591	21.4631	21.1631	20.9655	20.9924
KAE8303414.1	KAE8303414.1	KAE8303414.1 Rab2a [Giardia intestinalis]	0.393684387207031	1.31374	1.5726	25.1307	25.0762	100	3	24.737	24.7337	100	3	14	14	14	72	72	72	23.748	0	123.5	3070100000	149	25.3245	24.9914	25.0762	24.6399	24.7337	24.8374
KAE8303432.1	KAE8303432.1	KAE8303432.1 hypothetical protein GL50803_003007 [Giardia intestinalis]	0.391716003417969	1.31195	1.41321	22.6018	22.656	100	3	22.2101	22.233	100	3	13	13	13	34	34	34	61.838	0	57.99	370110000	63	22.466	22.6834	22.656	22.3872	22.233	22.01
KAE8304103.1	KAE8304103.1	KAE8304103.1 putative Protein phosphatase 2A regulatory subunit [Giardia intestinalis]	0.39003117879232	1.31042	1.76555	22.9062	22.8496	100	3	22.5161	22.5552	100	3	23	23	23	40.7	40.7	40.7	101.18	0	138.39	694220000	133	22.8496	22.7965	23.0723	22.4126	22.5552	22.5806
KAE8303013.1	KAE8303013.1	KAE8303013.1 hypothetical protein GL50803_0015522 [Giardia intestinalis]	0.386987686157227	1.30766	3.02289	21.4533	21.4156	100	3	21.0663	21.0563	100	3	9	9	9	17.2	17.2	17.2	80.82	0	22.346	98821000	26	21.5372	21.4072	21.4156	21.0483	21.0563	21.0943
KAE8303653.1	KAE8303653.1	KAE8303653.1 hypothetical protein GL50803_0010303 [Giardia intestinalis]	0.384976069132488	1.30584	2.56513	20.4226	20.4136	100	3	20.0376	20.0546	100	3	7	7	7	23.1	23.1	23.1	44.428	0	15.696	72155000	22	20.4136	20.3667	20.4876	20.0546	19.9501	20.1083
KAE8303308.1	KAE8303308.1	KAE8303308.1 hypothetical protein GL50803_0010879 [Giardia intestinalis]	0.382656415303547	1.30374	1.19735	21.2424	21.2706	100	3	20.8598	20.8598	66.6667	2	6	6	6	9.4	9.4	9.4	92.949	0	19.693	60792000	15	21.1433	21.2706	21.3134	20.7051	NaN	21.0145
KAE8304670.1;KAE8303465.1;KAE8303730.1;KAE8306052.1	KAE8304670.1;KAE8303465.1;KAE8303730.1;KAE8306052.1	KAE8304670.1 Ankyrin repeat protein 2 [Giardia intestinalis];KAE8303465.1 Ankyrin repeat protein 2 [Giardia intestinalis];KAE8303730.1 Ankyrin repeat protein 2 [Giardia intestinalis];KAE8306052.1 Ankyrin repeat protein 1 [Giardia intestinalis]	0.381469090779625	1.30267	1.81553	25.8125	25.8302	100	3	25.431	25.4388	100	3	12	12	0	65.1	65.1	0	27.712	0	63.106	4289400000	159	25.8302	25.922	25.6853	25.4388	25.5373	25.3169
KAE8302784.1	KAE8302784.1	KAE8302784.1 Hybrid cluster protein [Giardia intestinalis]	0.379734039306641	1.3011	1.21566	21.2305	21.2874	100	3	20.8507	20.7827	100	3	8	8	8	19.4	19.4	19.4	62.545	0	15.745	126280000	36	21.096	21.2874	21.308	21.1026	20.7827	20.6668
KAE8305711.1	KAE8305711.1	KAE8305711.1 hypothetical protein GL50803_004447 [Giardia intestinalis]	0.379423141479492	1.30082	1.00102	22.6251	22.6891	100	3	22.2457	22.3655	100	3	13	13	13	62.2	62.2	62.2	29.023	0	46.718	525750000	51	22.6891	22.7752	22.4111	21.967	22.4046	22.3655
KAE8304568.1	KAE8304568.1	KAE8304568.1 Ankyrin repeat protein 1 [Giardia intestinalis]	0.377496083577476	1.29909	2.57228	26.0829	26.1109	100	3	25.7054	25.7106	100	3	33	33	33	80	80	80	55.587	0	193.2	12577000000	507	26.1109	26.1243	26.0137	25.6251	25.7106	25.7806
KAE8303448.1	KAE8303448.1	KAE8303448.1 hypothetical protein GL50803_0011354 [Giardia intestinalis]	0.375229835510254	1.29705	1.11041	22.3624	22.3451	100	3	21.9871	21.9871	66.6667	2	4	4	4	21	21	21	30.098	0	8.4583	100140000	15	22.5583	22.3451	22.1837	NaN	22.0191	21.9552
KAE8301960.1	KAE8301960.1	KAE8301960.1 Fibroblast growth factor family protein [Giardia intestinalis]	0.374138514200848	1.29607	0.428144	23.0576	23.1694	100	3	22.6835	22.5263	100	3	5	5	5	51.8	51.8	51.8	15.473	0	10.153	232370000	26	23.4509	23.1694	22.5525	22.3276	22.5263	23.1965
KAE8304696.1	KAE8304696.1	KAE8304696.1 20S proteasome alpha subunit 4 [Giardia intestinalis]	0.372934977213539	1.29498	0.649512	24.7815	24.7957	100	3	24.4085	24.3776	100	3	8	8	8	59.8	59.8	59.8	23.203	0	85.873	1667300000	93	24.3317	24.7957	25.217	24.3776	24.4967	24.3513
KAE8304470.1	KAE8304470.1	KAE8304470.1 Acid sphingomyelinase [Giardia intestinalis]	0.370603561401367	1.29289	1.58128	25.2152	25.2208	100	3	24.8446	24.8412	100	3	17	17	17	56	56	56	49.511	0	92.419	2543200000	122	25.2208	25.3964	25.0285	24.8412	24.8166	24.8761
KAE8301706.1	KAE8301706.1	KAE8301706.1 Ubiquitin/Ribosomal protein L40e [Giardia intestinalis]	0.369268417358398	1.2917	0.819008	27.3409	27.2336	100	3	26.9717	26.9032	100	3	1	1	1	7.9	7.9	7.9	14.321	0.0023665	2.6022	2725200000	56	27.6184	27.1707	27.2336	26.7441	26.9032	27.2677
KAE8306089.1	KAE8306089.1	KAE8306089.1 hypothetical protein GL50803_0017468 [Giardia intestinalis]	0.368685404459633	1.29118	2.55212	22.8749	22.8563	100	3	22.5062	22.5378	100	3	15	15	15	64.8	64.8	64.8	31.959	0	33.938	357860000	57	22.8563	22.8336	22.9348	22.5378	22.4135	22.5674
KAE8303838.1	KAE8303838.1	KAE8303838.1 hypothetical protein GL50803_0013164 [Giardia intestinalis]	0.367464065551758	1.29008	1.02919	21.313	21.4758	100	3	20.9455	20.945	100	3	6	6	6	53.7	53.7	53.7	16.368	0	9.5637	105990000	28	20.9813	21.482	21.4758	20.945	20.9037	20.9879
KAE8301753.1	KAE8301753.1	KAE8301753.1 hypothetical protein GL50803_0010853 [Giardia intestinalis]	0.366718292236328	1.28942	0.708327	20.119	20.191	100	3	19.7523	19.9081	100	3	7	7	7	10.1	10.1	10.1	114.04	0	32.515	29024000	20	20.334	20.191	19.832	19.9616	19.9081	19.3871
KAE8305627.1	KAE8305627.1	KAE8305627.1 hypothetical protein GL50803_0013945 [Giardia intestinalis]	0.365768432617188	1.28857	0.667347	22.8609	23.0526	100	3	22.4952	22.541	100	3	10	10	10	58.6	58.6	58.6	37.591	0	42.65	356370000	54	22.3958	23.1343	23.0526	22.3314	22.6131	22.541
KAE8302487.1	KAE8302487.1	KAE8302487.1 hypothetical protein GL50803_008348 [Giardia intestinalis]	0.363429387410481	1.28648	0.694624	22.8081	22.9737	100	3	22.4446	22.4357	100	3	6	6	6	40.9	40.9	40.9	22.659	0	56.541	327000000	44	22.3472	22.9737	23.1033	22.4357	22.3663	22.5319
KAE8303830.1	KAE8303830.1	KAE8303830.1 hypothetical protein GL50803_003867 [Giardia intestinalis]	0.362659454345703	1.28579	0	NaN	NaN	33.3333	1	20.8408	20.8408	66.6667	2	4	4	4	13.9	13.9	13.9	54.974	0	8.5957	28299000	10	NaN	21.2035	NaN	NaN	20.8018	20.8799
KAE8304765.1	KAE8304765.1	KAE8304765.1 hypothetical protein GL50803_0022855 [Giardia intestinalis]	0.360074361165367	1.28349	0.420741	28.0844	27.8683	100	3	27.7243	27.8661	100	3	20	20	20	46.2	46.2	46.2	47.664	0	178.57	13615000000	351	28.7424	27.8683	27.6425	27.4372	27.8661	27.8696
KAE8301977.1	KAE8301977.1	KAE8301977.1 Rab GDI [Giardia intestinalis]	0.358308792114258	1.28192	2.60828	23.2105	23.1988	100	3	22.8522	22.841	100	3	20	20	20	69	69	69	52.596	0	85.261	709140000	108	23.2391	23.1936	23.1988	22.7703	22.841	22.9453
KAE8305511.1	KAE8305511.1	KAE8305511.1 Serine/threonine protein phosphatase 5 [Giardia intestinalis]	0.356701532999676	1.28049	1.12903	23.662	23.7384	100	3	23.3053	23.3635	100	3	17	17	17	55.4	55.4	55.4	42.78	0	71.973	974710000	108	23.4055	23.8421	23.7384	23.1683	23.3635	23.3842
KAE8305914.1	KAE8305914.1	KAE8305914.1 Dynein intermediate chain [Giardia intestinalis]	0.356447855631512	1.28027	1.81559	23.5387	23.5085	100	3	23.1823	23.1718	100	3	25	25	25	49.8	49.8	49.8	70.019	0	103.91	1831200000	216	23.697	23.5085	23.4107	23.145	23.1718	23.23
KAE8303256.1	KAE8303256.1	KAE8303256.1 hypothetical protein GL50803_0038275 [Giardia intestinalis]	0.355436325073242	1.27937	1.46879	21.9686	21.895	100	3	21.6131	21.6395	100	3	15	15	15	32.9	32.9	32.9	70.454	0	43.038	382800000	62	22.1413	21.8694	21.895	21.4785	21.6395	21.7213
KAE8302313.1	KAE8302313.1	KAE8302313.1 Cytochrome B5, outer mitochondrial membrane [Giardia intestinalis]	0.35396448771159	1.27807	1.28797	22.239	22.3366	100	3	21.885	21.9194	100	3	6	6	6	75.6	75.6	75.6	15.087	0	22.013	277470000	31	22.0197	22.3607	22.3366	21.9805	21.7552	21.9194
KAE8301479.1	KAE8301479.1	KAE8301479.1 C2HC-type zinc-finger domain-containing protein [Giardia intestinalis]	0.351222991943359	1.27564	0.374668	21.6175	21.4958	100	3	21.2663	21.4656	100	3	8	8	8	25.3	25.3	25.3	44.52	0	22.703	157970000	26	22.2473	21.4958	21.1096	20.8522	21.4656	21.4811
KAE8302962.1	KAE8302962.1	KAE8302962.1 VSP [Giardia intestinalis]	0.350551923116047	1.27505	0.158727	20.8487	20.8487	66.6667	2	20.4981	20.5714	100	3	2	2	2	94.1	94.1	94.1	155.53	0	11.456	31730000	12	21.9066	NaN	19.7907	20.2309	20.5714	20.692
KAE8301450.1	KAE8301450.1	KAE8301450.1 Tat binding protein 1(TBP-1)-interacting protein [Giardia intestinalis]	0.347194671630859	1.27208	0.411469	20.9906	20.9232	100	3	20.6434	20.601	100	3	6	6	6	46.3	46.3	46.3	25.418	0	10.389	59902000	15	20.4176	20.9232	21.631	20.601	20.778	20.5513
KAE8305214.1	KAE8305214.1	KAE8305214.1 Ankyrin repeat protein 1 [Giardia intestinalis]	0.34616152445475	1.27117	2.17285	24.0124	24.0194	100	3	23.6663	23.6752	100	3	39	39	39	48.4	48.4	48.4	104.71	0	139.52	1704900000	185	24.0194	24.0682	23.9498	23.5622	23.6752	23.7614
KAE8303762.1	KAE8303762.1	KAE8303762.1 Eukaryotic translation initiation factor 5 [Giardia intestinalis]	0.345252990722656	1.27037	0.62565	25.2267	25.404	100	3	24.8814	24.8634	100	3	20	20	20	62	62	62	38.255	0	107.33	3746200000	202	24.7448	25.404	25.5313	24.8097	24.9712	24.8634
KAE8305616.1	KAE8305616.1	KAE8305616.1 Ankyrin repeat protein 1 [Giardia intestinalis]	0.345033645629883	1.27018	3.1397	22.3392	22.3269	100	3	21.9942	21.985	100	3	16	16	16	36.2	36.2	36.2	80.924	0	63.631	447080000	78	22.3954	22.2953	22.3269	21.985	22.0361	21.9614
KAE8302750.1	KAE8302750.1	KAE8302750.1 RNA recognition motif-containing protein [Giardia intestinalis]	0.342556635538735	1.268	1.17764	22.0974	22.146	100	3	21.7548	21.8126	100	3	14	14	14	62.3	62.3	62.3	30.167	0	52.715	328860000	72	22.2803	22.146	21.8658	21.6317	21.8126	21.8202
KAE8304786.1	KAE8304786.1	KAE8304786.1 DTW domain-containing protein [Giardia intestinalis]	0.341765721638996	1.26731	0.792857	21.3335	21.2697	100	3	20.9917	20.8425	100	3	8	8	8	22.3	22.3	22.3	57.127	0	17.168	61075000	26	21.5457	21.1851	21.2697	20.8425	20.8083	21.3244
KAE8303033.1	KAE8303033.1	KAE8303033.1 Thioredoxin [Giardia intestinalis]	0.338358561197918	1.26432	1.39176	22.9318	22.8475	100	3	22.5935	22.607	100	3	15	15	15	63	63	63	39.786	0	88.279	791310000	104	23.152	22.8475	22.796	22.5492	22.6243	22.607
KAE8304922.1	KAE8304922.1	KAE8304922.1 Uracil phosphoribosyltransferase [Giardia intestinalis]	0.337432861328125	1.26351	1.43876	24.6549	24.5769	100	3	24.3174	24.2571	100	3	15	15	15	77.7	77.7	77.7	23.2	0	66.439	2074400000	142	24.5769	24.8354	24.5523	24.2563	24.4389	24.2571
KAE8302014.1	KAE8302014.1	KAE8302014.1 Developmentally regulated GTP-binding protein 1 [Giardia intestinalis]	0.336824417114258	1.26297	1.60346	24.0096	24.002	100	3	23.6728	23.7075	100	3	16	16	16	56.8	56.8	56.8	41.296	0	128.69	1577100000	155	24.002	24.1145	23.9122	23.7075	23.7844	23.5265
KAE8301873.1	KAE8301873.1	KAE8301873.1 Utp14 protein [Giardia intestinalis]	0.335516611735024	1.26183	0.736643	22.1113	22.2044	100	3	21.7758	21.7638	100	3	16	16	16	36.2	36.2	36.2	75.917	0	67.735	470930000	65	22.4106	22.2044	21.7189	21.8496	21.7638	21.714
KAE8305493.1	KAE8305493.1	KAE8305493.1 hypothetical protein GL50803_0016793 [Giardia intestinalis]	0.335195541381836	1.26155	1.06563	21.5521	21.6046	100	3	21.2169	21.2381	100	3	21	21	21	23	23	23	136.76	0	32.473	311270000	67	21.7341	21.6046	21.3177	21.2381	21.3471	21.0655
KAE8303699.1	KAE8303699.1	KAE8303699.1 hypothetical protein GL50803_0016663 [Giardia intestinalis]	0.334321975708008	1.26078	0.838855	22.5315	22.4411	100	3	22.1972	22.2704	100	3	7	7	7	27.2	27.2	27.2	32.832	0	18.53	349390000	43	22.8197	22.4411	22.3338	21.9777	22.2704	22.3435
KAE8305448.1	KAE8305448.1	KAE8305448.1 Ribosomal protein S29e [Giardia intestinalis]	0.333621978759766	1.26017	0.544214	26.6014	26.638	100	3	26.2678	26.1919	100	3	6	6	6	62.7	62.7	62.7	6.1282	0	30.822	4689300000	95	27.0187	26.638	26.1476	26.1919	26.1471	26.4644
KAE8301229.1	KAE8301229.1	KAE8301229.1 putative Spindle pole protein [Giardia intestinalis]	0.329814910888672	1.25685	0.607893	23.2261	23.3384	100	3	22.8963	23.0455	100	3	22	22	22	40.5	40.5	40.5	55.266	0	39.775	1122800000	99	23.4621	23.3384	22.8777	22.5648	23.0785	23.0455
KAE8302526.1	KAE8302526.1	KAE8302526.1 Coiled-coil protein [Giardia intestinalis]	0.328177134195965	1.25543	1.1476	24.7879	24.7647	100	3	24.4598	24.4587	100	3	61	61	61	51.9	51.9	51.9	150.34	0	323.31	4692400000	416	24.9561	24.7647	24.6431	24.289	24.4587	24.6316
KAE8303162.1	KAE8303162.1	KAE8303162.1 26S protease regulatory subunit 6B [Giardia intestinalis]	0.327239990234375	1.25461	1.9429	23.1179	23.1172	100	3	22.7907	22.8435	100	3	15	15	15	44.6	44.6	44.6	43.352	0	86.304	666650000	76	23.0298	23.2067	23.1172	22.8435	22.8445	22.684
KAE8303743.1	KAE8303743.1	KAE8303743.1 Kinase, NEK [Giardia intestinalis]	0.32569694519043	1.25327	1.33059	23.3683	23.3977	100	3	23.0426	23.1236	100	3	19	11	10	29.6	21.7	20.9	94.274	0	24.743	308410000	41	23.3977	23.4767	23.2305	23.1236	23.1386	22.8655
KAE8304823.1	KAE8304823.1	KAE8304823.1 Ubiquitin family protein [Giardia intestinalis]	0.324270884195965	1.25203	0.510661	22.348	22.1295	100	3	22.0237	21.948	100	3	13	13	13	30.9	30.9	30.9	64.926	0	81.56	363670000	62	22.823	22.1295	22.0915	21.8202	21.948	22.303
KAE8301956.1	KAE8301956.1	KAE8301956.1 hypothetical protein GL50803_0011381 [Giardia intestinalis]	0.323134740193684	1.25105	0.851256	19.7459	19.7761	100	3	19.4228	19.3658	100	3	5	5	5	15.2	15.2	15.2	50.296	0	7.3313	31020000	11	19.7761	19.9783	19.4835	19.2811	19.6215	19.3658
KAE8302265.1	KAE8302265.1	KAE8302265.1 hypothetical protein GL50803_007661 [Giardia intestinalis]	0.322912216186523	1.25085	0	NaN	NaN	33.3333	1	23.2945	23.4478	100	3	7	7	7	7.8	7.8	7.8	200.15	0	4.5173	227180000	11	NaN	23.6174	NaN	23.4478	23.6018	22.8338
KAE8301522.1	KAE8301522.1	KAE8301522.1 High cysteine membrane protein Group 2 [Giardia intestinalis]	0.322670618693035	1.25064	1.04042	24.1219	24.0638	100	3	23.7992	23.678	100	3	12	12	12	16.6	16.6	16.6	139.76	0	105.06	520230000	56	24.2637	24.0381	24.0638	24.0532	23.6664	23.678
KAE8305094.1	KAE8305094.1	KAE8305094.1 hypothetical protein GL50803_0014647 [Giardia intestinalis]	0.321277618408203	1.24944	0.47384	21.3408	21.2798	100	3	21.0196	21.0222	100	3	9	9	9	28	28	28	64.68	0	18.71	106690000	22	21.7479	21.2798	20.9948	20.6796	21.3569	21.0222
KAE8305875.1	KAE8305875.1	KAE8305875.1 hypothetical protein GL50803_0016814 [Giardia intestinalis]	0.321054140726726	1.24924	0.955055	19.9423	19.9423	66.6667	2	19.6212	19.6536	100	3	2	2	2	12.2	12.2	12.2	29.717	0	3.9788	18655000	8	NaN	19.772	20.1125	19.6898	19.5202	19.6536
KAE8304449.1	KAE8304449.1	KAE8304449.1 hypothetical protein GL50803_004852 [Giardia intestinalis]	0.320969263712566	1.24917	0.439814	22.8624	22.9707	100	3	22.5414	22.6303	100	3	17	17	17	51.7	51.7	51.7	48.873	0	32.875	516680000	65	23.3048	22.9707	22.3117	22.3159	22.6303	22.6781
KAE8303170.1	KAE8303170.1	KAE8303170.1 Protein disulfide isomerase PDI4 [Giardia intestinalis]	0.319561640421551	1.24795	1.55449	27.415	27.434	100	3	27.0955	27.0727	100	3	28	26	26	72	66.4	66.4	40.342	0	204.13	13395000000	386	27.5365	27.434	27.2746	27.0727	27.2022	27.0116
KAE8302610.1	KAE8302610.1	KAE8302610.1 DNA-directed RNA polymerase II subunit RPB7 [Giardia intestinalis]	0.31945482889811	1.24786	1.37968	21.8434	21.8287	100	3	21.524	21.4495	100	3	7	7	7	47.4	47.4	47.4	21.617	0	14.533	190440000	26	21.7364	21.9653	21.8287	21.4495	21.694	21.4285
KAE8301817.1	KAE8301817.1	KAE8301817.1 hypothetical protein GL50803_0032399 [Giardia intestinalis]	0.317799886067707	1.24643	1.02047	23.3027	23.2509	100	3	22.9849	23.0032	100	3	14	14	14	51.5	51.5	51.5	43.097	0	75.647	955640000	111	23.1025	23.5548	23.2509	23.0032	22.8724	23.0792
KAE8302835.1	KAE8302835.1	KAE8302835.1 putative Spindle pole protein [Giardia intestinalis]	0.317289352416992	1.24599	2.18242	20.3078	20.3406	100	3	19.9905	19.9886	100	3	8	8	8	14.6	14.6	14.6	76.4	0	31.015	59852000	37	20.3754	20.2073	20.3406	20.0493	19.9886	19.9336
KAE8302349.1	KAE8302349.1	KAE8302349.1 Vacuolar protein sorting 29 [Giardia intestinalis]	0.317015329996746	1.24575	1.19598	24.7533	24.802	100	3	24.4363	24.4895	100	3	18	18	18	54.7	54.7	54.7	49.157	0	104.09	2474900000	195	24.8834	24.802	24.5746	24.4895	24.5469	24.2725
KAE8302744.1	KAE8302744.1;KAE8304293.1	KAE8302744.1 hypothetical protein GL50803_006120 [Giardia intestinalis]	0.316524505615234	1.24533	0.344384	22.8658	22.7403	100	3	22.5493	22.3203	100	3	12	12	12	50.7	50.7	50.7	41.556	0	51.171	395410000	57	23.4125	22.7403	22.4446	22.2771	23.0504	22.3203
KAE8304386.1	KAE8304386.1	KAE8304386.1 hypothetical protein GL50803_004692 [Giardia intestinalis]	0.313635508219399	1.24284	1.66696	22.172	22.1906	100	3	21.8584	21.8676	100	3	9	9	9	55.6	55.6	55.6	26.843	0	48.908	319710000	48	22.0727	22.1906	22.2527	21.7373	21.8676	21.9703
KAE8302515.1	KAE8302515.1	KAE8302515.1 hypothetical protein GL50803_0014966 [Giardia intestinalis]	0.31166203816732	1.24114	0.519358	19.2338	19.2756	100	3	18.9222	18.9139	100	3	3	3	3	6.4	6.4	6.4	53.097	0	9.0835	16108000	10	19.5632	19.2756	18.8627	18.9139	18.636	19.2167
KAE8303456.1	KAE8303456.1	KAE8303456.1 High cysteine membrane protein [Giardia intestinalis]	0.311047871907551	1.24061	2.33768	22.9823	22.9795	100	3	22.6712	22.723	100	3	30	30	30	24.2	24.2	24.2	224.25	0	149.71	755190000	152	22.9746	22.9928	22.9795	22.5632	22.7275	22.723
KAE8305465.1	KAE8305465.1	KAE8305465.1 Kinase, NEK [Giardia intestinalis]	0.310686747233074	1.2403	1.83155	22.8677	22.8481	100	3	22.557	22.5636	100	3	14	14	14	53.1	53.1	53.1	34.596	0	42.841	553360000	74	22.763	22.8481	22.9919	22.6147	22.5636	22.4926
KAE8302831.1	KAE8302831.1	KAE8302831.1 Ciliary dynein heavy chain 11 [Giardia intestinalis]	0.309176127115887	1.239	0.480251	22.4874	22.4447	100	3	22.1782	21.9663	100	3	12	12	12	2.4	2.4	2.4	834.73	0	25.053	113510000	13	22.3589	22.4447	22.6586	21.8633	22.705	21.9663
KAE8303624.1	KAE8303624.1	KAE8303624.1 hypothetical protein GL50803_0034094 [Giardia intestinalis]	0.309157689412434	1.23898	1.16144	21.1269	21.054	100	3	20.8177	20.8392	100	3	6	6	6	57.5	57.5	57.5	18.761	0	17.377	72742000	26	21.3309	21.054	20.9957	20.6862	20.8392	20.9277
KAE8303717.1	KAE8303717.1	KAE8303717.1 hypothetical protein GL50803_0014317 [Giardia intestinalis]	0.307207107543945	1.23731	0.767491	22.7444	22.7387	100	3	22.4372	22.4333	100	3	7	7	7	42.2	42.2	42.2	21.449	0	15.965	393960000	36	23.0606	22.7387	22.434	22.3788	22.4995	22.4333
KAE8304323.1	KAE8304323.1	KAE8304323.1 IFT complex B [Giardia intestinalis]	0.306454976399738	1.23667	0.499491	22.9515	23.1742	100	3	22.645	22.6368	100	3	8	8	1	47	47	5.7	44.537	0	23.995	337670000	50	22.42	23.2603	23.1742	22.6081	22.6368	22.6901
KAE8305443.1	KAE8305443.1	KAE8305443.1 hypothetical protein GL50803_0011700 [Giardia intestinalis]	0.306329727172852	1.23656	1.15593	20.6772	20.7277	100	3	20.3708	20.2919	100	3	6	6	6	15.9	15.9	15.9	62.745	0	11.973	69268000	19	20.7755	20.5283	20.7277	20.2919	20.253	20.5676
KAE8301260.1	KAE8301260.1	KAE8301260.1 hypothetical protein GL50803_003202 [Giardia intestinalis]	0.306185404459637	1.23643	0.370654	21.3283	21.4968	100	3	21.0221	20.8831	100	3	3	3	3	44.8	44.8	44.8	10.218	0	12.534	87496000	22	20.7296	21.4968	21.7585	20.8502	21.333	20.8831
KAE8302471.1	KAE8302471.1	KAE8302471.1 actin [Giardia intestinalis]	0.301943461100262	1.2328	0.923112	24.8465	24.8615	100	3	24.5446	24.5131	100	3	22	22	22	62.4	62.4	62.4	41.586	0	138	2632400000	173	24.5901	24.8615	25.088	24.5131	24.4756	24.6451
KAE8304271.1	KAE8304271.1	KAE8304271.1 hypothetical protein GL50803_006084 [Giardia intestinalis]	0.301898320515953	1.23277	0.856057	20.949	21.0068	100	3	20.6471	20.5391	100	3	5	5	5	28	28	28	25.54	0	7.6942	73442000	8	20.7549	21.0854	21.0068	20.9062	20.4961	20.5391
KAE8303156.1	KAE8303156.1	KAE8303156.1 EF-hand domain pair-containing protein [Giardia intestinalis]	0.30174446105957	1.23263	0.203257	21.2148	21.2148	66.6667	2	20.913	20.913	66.6667	2	4	4	4	31.1	31.1	31.1	20.947	0	6.8946	49598000	11	NaN	21.5962	20.8334	20.5458	21.2803	NaN
KAE8304538.1	KAE8304538.1	KAE8304538.1 AAA family ATPase [Giardia intestinalis]	0.301628748575848	1.23254	1.20114	27.2116	27.3189	100	3	26.91	26.9147	100	3	67	67	67	82.1	82.1	82.1	96.359	0	323.31	28625000000	1080	27.3384	27.3189	26.9775	26.9316	26.9147	26.8837
KAE8302661.1	KAE8302661.1	KAE8302661.1 adenylate kinase [Giardia intestinalis]	0.301071166992188	1.23206	1.40111	25.2387	25.2332	100	3	24.9377	24.8985	100	3	15	15	15	65.6	65.6	65.6	31.925	0	74.657	3159600000	178	25.2332	25.3231	25.1599	24.808	24.8985	25.1065
KAE8303567.1	KAE8303567.1	KAE8303567.1 Ankyrin repeat protein 1 [Giardia intestinalis]	0.300333976745605	1.23143	0	NaN	NaN	33.3333	1	19.7591	19.7591	66.6667	2	3	3	3	5.8	5.8	5.8	78.495	0.0049884	2.2345	13103000	6	NaN	NaN	20.0595	19.6829	19.8353	NaN
KAE8305409.1	KAE8305409.1	KAE8305409.1 hypothetical protein GL50803_009118 [Giardia intestinalis]	0.299366633097328	1.2306	1.52402	21.5204	21.4464	100	3	21.221	21.2496	100	3	11	11	11	47.4	47.4	47.4	39.848	0	31.989	175700000	30	21.6835	21.4464	21.4311	21.2496	21.1431	21.2703
KAE8303466.1	KAE8303466.1	KAE8303466.1 hypothetical protein GL50803_00107659 [Giardia intestinalis]	0.298223495483398	1.22963	0.403934	20.1576	20.1576	66.6667	2	19.8594	19.8594	66.6667	2	3	3	3	51.5	51.5	51.5	10.933	0	3.9157	30788000	7	20.3209	NaN	19.9942	19.6354	NaN	20.0833
KAE8303676.1	KAE8303676.1	KAE8303676.1 hypothetical protein GL50803_006026 [Giardia intestinalis]	0.294934590657551	1.22683	0.417111	23.2275	23.4825	100	3	22.9325	22.893	100	3	13	13	13	71	71	71	20.708	0	34.413	984260000	66	22.6336	23.4825	23.5663	22.8852	23.0193	22.893
KAE8305205.1	KAE8305205.1	KAE8305205.1 ASF1 like histone chaperone [Giardia intestinalis]	0.294578552246094	1.22653	1.94447	20.6876	20.6837	100	3	20.393	20.3815	100	3	4	4	4	37.8	37.8	37.8	25.664	0	7.4213	52675000	24	20.7475	20.6837	20.6315	20.2999	20.3815	20.4975
KAE8305635.1;KAE8303317.1	KAE8305635.1;KAE8303317.1	KAE8305635.1 Alpha-tubulin 1 [Giardia intestinalis];KAE8303317.1 Alpha-tubulin [Giardia intestinalis]	0.29363505045573	1.22572	1.44541	30.3789	30.3203	100	3	30.0852	30.1214	100	3	32	32	32	80.8	80.8	80.8	50.552	0	323.31	86475000000	1351	30.3203	30.5492	30.2671	30.1245	30.1214	30.0099
KAE8306009.1	KAE8306009.1	KAE8306009.1 Sperm tail domain-containing protein [Giardia intestinalis]	0.293619155883789	1.22571	1.55665	21.817	21.7888	100	3	21.5234	21.5067	100	3	24	24	24	47.1	47.1	47.1	76.823	0	93.974	457260000	154	21.9456	21.7888	21.7166	21.5067	21.625	21.4383
KAE8303523.1	KAE8303523.1	KAE8303523.1 N-terminal acetyltransferase complex ARD1 subunit [Giardia intestinalis]	0.289719899495445	1.2224	1.88303	22.7546	22.7706	100	3	22.4649	22.4473	100	3	10	10	10	62.1	62.1	62.1	24.293	0	36.635	569400000	96	22.8112	22.7706	22.6821	22.5702	22.4473	22.3773
KAE8305375.1	KAE8305375.1	KAE8305375.1 GDSL-like Lipase/Acylhydrolase family protein [Giardia intestinalis]	0.286645253499348	1.2198	0.631359	21.9117	22.101	100	3	21.6251	21.5839	100	3	5	5	5	37.5	37.5	37.5	24.63	0	6.9582	141530000	13	21.5231	22.111	22.101	21.5412	21.7501	21.5839
KAE8305633.1	KAE8305633.1	KAE8305633.1 hypothetical protein GL50803_0017195 [Giardia intestinalis]	0.286395390828449	1.21959	1.83516	23.3515	23.3411	100	3	23.0651	23.0479	100	3	10	10	10	69.7	69.7	69.7	18.926	0	33.311	775080000	68	23.3411	23.2407	23.4727	23.1009	23.0479	23.0465
KAE8304533.1	KAE8304533.1	KAE8304533.1 putative Lecithin-cholesterol acyl transferase [Giardia intestinalis]	0.285178502400715	1.21856	1.31787	20.3166	20.298	100	3	20.0314	20.0916	100	3	7	7	7	5.4	5.4	5.4	233.45	0	28.382	34380000	14	20.4386	20.2132	20.298	19.8783	20.0916	20.1244
KAE8302226.1	KAE8302226.1	KAE8302226.1 GTPase activating protein for ARF [Giardia intestinalis]	0.282828013102215	1.21658	0.940286	23.6111	23.5538	100	3	23.3282	23.3721	100	3	9	9	9	68.1	68.1	68.1	18.46	0	48.76	955000000	78	23.5538	23.8492	23.4302	23.1987	23.4139	23.3721
KAE8305181.1	KAE8305181.1	KAE8305181.1 Phosphatase [Giardia intestinalis]	0.282083511352539	1.21595	0.503628	21.9894	22.0833	100	3	21.7073	21.7525	100	3	10	10	10	41.6	41.6	41.6	43.173	0	25.43	224740000	25	21.5799	22.305	22.0833	21.4837	21.7525	21.8857
KAE8303863.1	KAE8303863.1	KAE8303863.1 Ankyrin repeat protein 1 [Giardia intestinalis]	0.282076517740887	1.21594	1.08897	21.9321	21.9321	66.6667	2	21.6501	21.6438	100	3	2	2	2	3	3	3	69.936	0	3.9071	57026000	8	21.9385	21.9258	NaN	21.507	21.6438	21.7994
KAE8304448.1	KAE8304448.1	KAE8304448.1 hypothetical protein GL50803_0016844 [Giardia intestinalis]	0.280218124389648	1.21438	0.465867	22.8193	22.7118	100	3	22.5391	22.5357	100	3	15	15	15	59.6	59.6	59.6	34.534	0	42.616	855940000	91	23.3109	22.7118	22.4352	22.489	22.5357	22.5925
KAE8303916.1	KAE8303916.1	KAE8303916.1 3-mercaptopyruvate sulfurtransferase/Thiosulfate sulfurtransferase [Giardia intestinalis]	0.278895060221355	1.21327	1.0552	21.0611	20.9989	100	3	20.7822	20.7703	100	3	7	7	7	26.3	26.3	26.3	42.047	0	13.908	99470000	23	20.8849	21.2993	20.9989	20.7703	20.7693	20.8069
KAE8302454.1	KAE8302454.1	KAE8302454.1 putative Serine peptidase [Giardia intestinalis]	0.278514226277668	1.21295	2.12222	24.8853	24.8586	100	3	24.6068	24.5912	100	3	24	24	24	74.6	74.6	74.6	53.297	0	217.39	4421600000	277	24.8586	24.971	24.8262	24.6728	24.5912	24.5563
KAE8303219.1	KAE8303219.1	KAE8303219.1 hypothetical protein GL50803_005988 [Giardia intestinalis]	0.277844746907551	1.21238	1.01442	21.847	21.8239	100	3	21.5692	21.6276	100	3	6	6	6	36	36	36	26.329	0	61.24	130250000	19	21.8969	21.8203	21.8239	21.7525	21.3275	21.6276
KAE8301531.1	KAE8301531.1	KAE8301531.1 Glucose regulated protein 94 / Heat shock protein 90 [Giardia intestinalis]	0.275580724080402	1.21048	1.59263	24.7833	24.8126	100	3	24.5077	24.501	100	3	43	43	43	57.6	57.6	57.6	99.821	0	287.79	4517600000	422	24.9016	24.8126	24.6356	24.488	24.5342	24.501
KAE8304196.1	KAE8304196.1	KAE8304196.1 Tctex-1 family protein [Giardia intestinalis]	0.274613062540691	1.20967	0.709692	23.7514	23.7287	100	3	23.4768	23.4442	100	3	8	8	8	80	80	80	14.185	0	27.86	497460000	40	23.7287	24.0588	23.4668	23.5628	23.4234	23.4442
KAE8304768.1	KAE8304768.1	KAE8304768.1 Zinc-finger of a C2HC-type domain-containing protein [Giardia intestinalis]	0.273566563924152	1.20879	0.68149	24.3767	24.4044	100	3	24.1031	24.0908	100	3	16	16	16	41.8	41.8	41.8	47.608	0	91.889	2430000000	186	24.6193	24.4044	24.1064	23.9264	24.0908	24.2921
KAE8305167.1	KAE8305167.1	KAE8305167.1 hypothetical protein GL50803_0017283 [Giardia intestinalis]	0.272834142049156	1.20818	0.749153	22.0414	21.9958	100	3	21.7686	21.6626	100	3	13	13	13	14.6	14.6	14.6	168.4	0	21.401	181340000	27	21.9912	22.1373	21.9958	21.5597	21.6626	22.0835
KAE8302126.1	KAE8302126.1	KAE8302126.1 hypothetical protein GL50803_0014997 [Giardia intestinalis]	0.271288553873696	1.20689	2.15107	24.1954	24.201	100	3	23.9241	23.8912	100	3	44	44	44	58.2	58.2	58.2	93.209	0	159.47	3397500000	270	24.1704	24.2148	24.201	24.0255	23.8912	23.8556
KAE8304967.1	KAE8304967.1	KAE8304967.1 hypothetical protein GL50803_003563 [Giardia intestinalis]	0.269590377807617	1.20547	0.514783	22.554	22.7556	100	3	22.2844	22.3061	100	3	7	7	7	19.1	19.1	19.1	44.481	0	15.736	236820000	34	22.8067	22.7556	22.0997	22.2235	22.3236	22.3061
KAE8305817.1	KAE8305817.1	KAE8305817.1 Ribosomal protein SA [Giardia intestinalis]	0.265047073364258	1.20168	1.40845	28.7355	28.7745	100	3	28.4704	28.446	100	3	14	14	14	62	62	62	28.072	0	83.412	18357000000	277	28.6402	28.7917	28.7745	28.446	28.6081	28.3572
KAE8304775.1	KAE8304775.1	KAE8304775.1 C2HC-type zinc-finger domain-containing protein [Giardia intestinalis]	0.264019012451172	1.20082	0.583424	22.6921	22.7637	100	3	22.4281	22.4024	100	3	6	6	6	32.3	32.3	32.3	22.035	0	10.438	202990000	19	22.833	22.4795	22.7637	22.7353	22.1466	22.4024
KAE8306073.1	KAE8306073.1	KAE8306073.1 hypothetical protein GL50803_0013771 [Giardia intestinalis]	0.263948440551758	1.20076	0.410238	21.5667	21.4965	100	3	21.3028	21.2314	100	3	26	26	26	25.4	25.4	25.4	147.06	0	65.38	316360000	78	22.0093	21.4965	21.1944	21.1136	21.2314	21.5632
KAE8303786.1	KAE8303786.1	KAE8303786.1 Ser/Thr protein phosphatase PP1-alpha 2 catalytic subunit [Giardia intestinalis]	0.263706843058266	1.20056	0.564733	25.2303	25.3956	100	3	24.9666	24.9821	100	3	15	15	15	68	68	68	37.133	0	115.17	2394000000	170	24.8197	25.3956	25.4757	24.9868	24.9821	24.931
KAE8302193.1	KAE8302193.1	KAE8302193.1 Proteasome subunit beta type 9 [Giardia intestinalis]	0.263259251912437	1.20019	0.878647	23.3464	23.302	100	3	23.0832	23.0317	100	3	6	6	6	26.2	26.2	26.2	24.113	0	16.552	552930000	48	23.5762	23.302	23.161	23.0001	23.0317	23.2177
KAE8302340.1	KAE8302340.1	KAE8302340.1 hypothetical protein GL50803_007348 [Giardia intestinalis]	0.26197624206543	1.19912	0.673679	20.5166	20.4938	100	3	20.2546	20.1951	100	3	7	7	7	36.3	36.3	36.3	28.755	0	25.896	57452000	31	20.8105	20.4938	20.2455	20.1951	20.1812	20.3876
KAE8305863.1	KAE8305863.1	KAE8305863.1 MCT-1 protein-like protein [Giardia intestinalis]	0.261944452921551	1.19909	0.927685	22.9369	22.8964	100	3	22.675	22.744	100	3	10	10	10	62.9	62.9	62.9	23.453	0	59.565	615020000	97	22.8964	23.0697	22.8448	22.744	22.827	22.454
KAE8304061.1	KAE8304061.1	KAE8304061.1 Cathepsin L [Giardia intestinalis]	0.261160532633465	1.19844	1.5758	25.195	25.1998	100	3	24.9338	24.9077	100	3	20	20	20	51	51	51	65.177	0	176.58	2534000000	222	25.1998	25.2983	25.0869	25.0224	24.9077	24.8714
KAE8302859.1	KAE8302859.1	KAE8302859.1 NOT2 / NOT3 / NOT5 family protein [Giardia intestinalis]	0.258214950561523	1.196	0.440529	21.2912	21.168	100	3	21.033	20.8466	100	3	4	4	4	34.6	34.6	34.6	23.195	0	23.68	86224000	19	21.5643	21.168	21.1413	21.4543	20.7982	20.8466
KAE8301846.1	KAE8301846.1	KAE8301846.1 hypothetical protein GL50803_0010270 [Giardia intestinalis]	0.256487528483074	1.19457	0.635919	21.9271	21.9786	100	3	21.6707	21.5877	100	3	8	8	8	26.4	26.4	26.4	42.975	0	13.487	149750000	28	22.1621	21.9786	21.6408	21.5568	21.8675	21.5877
KAE8303461.1	KAE8303461.1	KAE8303461.1 YTH1 family protein [Giardia intestinalis]	0.254449208577473	1.19288	0.384247	21.2258	21.2913	100	3	20.9714	21.0215	100	3	6	6	6	36.4	36.4	36.4	30.527	0	29.219	110880000	37	21.2913	21.3863	21	20.5099	21.0215	21.3828
KAE8303272.1;KAE8303273.1;KAE8303324.1;KAE8304423.1;KAE8304422.1	KAE8303272.1;KAE8303273.1;KAE8303324.1;KAE8304423.1;KAE8304422.1	KAE8303272.1 VSP [Giardia intestinalis];KAE8303273.1 VSP [Giardia intestinalis];KAE8303324.1 VSP [Giardia intestinalis];KAE8304423.1 VSP [Giardia intestinalis];KAE8304422.1 VSP [Giardia intestinalis]	0.252703348795574	1.19144	0.614177	22.0268	22.1537	100	3	21.7741	21.8288	100	3	10	10	10	22.9	22.9	22.9	71.995	0	35.669	215920000	44	22.1989	21.728	22.1537	21.5662	21.8288	21.9274
KAE8304600.1	KAE8304600.1	KAE8304600.1 Kinase, CMGC CDK [Giardia intestinalis]	0.250345230102539	1.18949	0.912143	24.4711	24.4078	100	3	24.2208	24.246	100	3	15	15	15	60.1	60.1	60.1	35.237	0	50.001	1517400000	79	24.7037	24.4078	24.3019	24.2816	24.1347	24.246
KAE8303933.1	KAE8303933.1	KAE8303933.1 Peptidyl-prolyl cis-trans isomerase B [Giardia intestinalis]	0.250208536783852	1.18938	1.30487	24.441	24.4227	100	3	24.1908	24.1917	100	3	8	8	8	57.6	57.6	57.6	21.21	0	50.402	1518500000	108	24.4227	24.5543	24.3461	24.3049	24.1917	24.0758
KAE8302776.1	KAE8302776.1	KAE8302776.1 Kinase, NEK [Giardia intestinalis]	0.249197006225586	1.18855	0.676568	22.6453	22.8014	100	3	22.3961	22.4071	100	3	4	4	4	8.3	8.3	8.3	114.19	0	19.429	136690000	18	22.8204	22.8014	22.314	22.4291	22.352	22.4071
KAE8301589.1	KAE8301589.1	KAE8301589.1 putative Spindle pole protein [Giardia intestinalis]	0.249076207478844	1.18845	0.551697	21.6041	21.6242	100	3	21.355	21.3625	100	3	13	13	13	32.3	32.3	32.3	67.213	0	24.532	179910000	37	21.868	21.6242	21.32	21.1403	21.3625	21.5621
KAE8305828.1	KAE8305828.1	KAE8305828.1 High cysteine membrane protein [Giardia intestinalis]	0.248907089233398	1.18831	0.421555	22.3281	22.3065	100	3	22.0792	22.0055	100	3	16	16	16	31.8	31.8	31.8	71.133	0	60.106	414920000	86	22.3065	21.9256	22.7523	21.9941	22.0055	22.2381
KAE8303410.1	KAE8303410.1	KAE8303410.1 hypothetical protein GL50803_0012071 [Giardia intestinalis]	0.247201283772789	1.1869	0.519442	20.7521	20.828	100	3	20.5049	20.5293	100	3	6	6	6	15.6	15.6	15.6	59.216	0	9.186	50807000	17	20.828	20.9103	20.5179	20.1964	20.7889	20.5293
KAE8303277.1	KAE8303277.1	KAE8303277.1 Trophozoite antigen GTA-1 [Giardia intestinalis]	0.245742162068684	1.1857	1.06761	26.9996	26.9976	100	3	26.7538	26.7634	100	3	14	14	14	81.2	81.2	81.2	20.733	0	119.44	11071000000	315	26.8213	27.1799	26.9976	26.7634	26.6952	26.8028
KAE8305228.1	KAE8305228.1	KAE8305228.1 RNA recognition motif family protein [Giardia intestinalis]	0.242552439371746	1.18308	0.83813	27.3036	27.2406	100	3	27.0611	26.9769	100	3	9	9	9	47.8	47.8	47.8	18.593	0	63.733	8407100000	153	27.4792	27.2406	27.191	26.9769	26.9448	27.2614
KAE8302659.1	KAE8302659.1	KAE8302659.1 Vacuolar ATP synthase catalytic subunit A [Giardia intestinalis]	0.241050720214844	1.18185	1.96213	25.7756	25.7556	100	3	25.5346	25.492	100	3	38	38	38	78.9	78.9	78.9	71.536	0	266.09	7228600000	446	25.7418	25.8296	25.7556	25.4847	25.627	25.492
KAE8301359.1	KAE8301359.1	KAE8301359.1 hypothetical protein GL50803_0014818 [Giardia intestinalis]	0.240770975748699	1.18162	0.463123	19.4409	19.4696	100	3	19.2001	19.2001	66.6667	2	5	5	5	9.7	9.7	9.7	87.872	0	11.852	15583000	13	19.4696	19.7122	19.1408	NaN	19.1699	19.2303
KAE8303376.1	KAE8303376.1	KAE8303376.1 Serine/threonine-protein phosphatase 2B regulatory subunit [Giardia intestinalis]	0.240100860595703	1.18108	0.667734	22.4957	22.4531	100	3	22.2556	22.2482	100	3	8	8	8	53.7	53.7	53.7	21.746	0	37.358	373890000	63	22.3799	22.6539	22.4531	22.5034	22.2482	22.0151
KAE8301714.1	KAE8301714.1	KAE8301714.1 hypothetical protein GL50803_00112893 [Giardia intestinalis]	0.238196055094402	1.17952	0.546798	22.6799	22.8086	100	3	22.4417	22.3579	100	3	4	4	4	23	23	23	26.383	0	8.0099	148530000	17	22.349	22.882	22.8086	22.3332	22.3579	22.6339
KAE8303266.1	KAE8303266.1	KAE8303266.1 High cysteine membrane protein [Giardia intestinalis]	0.236743927001953	1.17833	0	NaN	NaN	33.3333	1	19.9286	20.0459	100	3	5	5	5	5.9	5.9	5.9	123.1	0	14.125	52450000	12	NaN	NaN	20.1653	20.2005	20.0459	19.5394
KAE8301738.1	KAE8301738.1	KAE8301738.1 hypothetical protein GL50803_002012 [Giardia intestinalis]	0.235749562581383	1.17752	0.465918	23.4074	23.376	100	3	23.1717	23.1825	100	3	4	4	4	47.3	47.3	47.3	14.58	0	56.913	436770000	41	23.376	23.7913	23.0549	23.2516	23.0808	23.1825
KAE8306138.1	KAE8306138.1	KAE8306138.1 Kinase, NEK [Giardia intestinalis]	0.234842936197918	1.17678	0.677329	21.5986	21.6129	100	3	21.3638	21.3638	66.6667	2	5	5	5	5.7	5.7	5.7	116.1	0	6.4697	52310000	8	21.6129	21.7378	21.4453	NaN	21.4971	21.2305
KAE8302688.1	KAE8302688.1	KAE8302688.1 Outer dynein arm-docking complex subunit 2 [Giardia intestinalis]	0.234395345052082	1.17641	1.11032	23.7475	23.7609	100	3	23.5131	23.5158	100	3	21	21	21	46.9	46.9	46.9	62.605	0	89.114	2040500000	177	23.6772	23.7609	23.8044	23.3525	23.5158	23.6711
KAE8303731.1	KAE8303731.1	KAE8303731.1 Transducin [Giardia intestinalis]	0.233189264933269	1.17543	0.592516	21.7382	21.7413	100	3	21.505	21.509	100	3	14	14	14	42	42	42	53.54	0	42.243	332950000	52	22.0081	21.7413	21.4652	21.509	21.6412	21.3648
KAE8301396.1	KAE8301396.1	KAE8301396.1 hypothetical protein GL50803_008865 [Giardia intestinalis]	0.232851028442383	1.17515	0.567844	22.2126	22.2112	100	3	21.9798	22.0622	100	3	16	16	16	45.8	45.8	45.8	46.535	0	44.078	436830000	73	22.0689	22.2112	22.3578	21.6671	22.0622	22.21
KAE8301974.1	KAE8301974.1	KAE8301974.1 hypothetical protein GL50803_0011488 [Giardia intestinalis]	0.232785542805988	1.1751	0	NaN	NaN	33.3333	1	20.02	20.1069	100	3	6	6	6	15.4	15.4	15.4	57.907	0	7.4778	47103000	15	NaN	NaN	20.2528	20.1069	19.7993	20.1539
KAE8302611.1	KAE8302611.1	KAE8302611.1 hypothetical protein GL50803_0016543 [Giardia intestinalis]	0.23164176940918	1.17417	0.427604	22.0366	22.1564	100	3	21.8049	21.7574	100	3	18	18	18	40.9	40.9	40.9	64.473	0	60.266	447400000	60	21.6158	22.1564	22.3375	21.6942	21.7574	21.9632
KAE8305431.1	KAE8305431.1	KAE8305431.1 Alpha-3 giardin [Giardia intestinalis]	0.231456756591797	1.17402	1.11579	26.5115	26.5651	100	3	26.2801	26.2486	100	3	20	20	20	64.5	64.5	64.5	33.32	0	88.984	9063900000	272	26.5935	26.5651	26.376	26.4134	26.2486	26.1782
KAE8302502.1	KAE8302502.1	KAE8302502.1 hypothetical protein GL50803_0097741 [Giardia intestinalis]	0.230548858642578	1.17328	0.247723	21.2773	21.2808	100	3	21.0467	21.0605	100	3	4	4	4	28.8	28.8	28.8	24.082	0	20.115	104130000	19	21.9116	21.2808	20.6395	21.0879	20.9919	21.0605
KAE8305945.1	KAE8305945.1	KAE8305945.1 L-asparaginase [Giardia intestinalis]	0.229058583577473	1.17207	0.979025	22.0072	21.9778	100	3	21.7781	21.72	100	3	3	3	3	20	20	20	40.722	0	13.591	95248000	14	22.0705	21.9778	21.9732	21.9819	21.72	21.6325
KAE8303904.1	KAE8303904.1	KAE8303904.1 hypothetical protein GL50803_0010762 [Giardia intestinalis]	0.227128982543945	1.1705	0.560338	20.491	20.4664	100	3	20.2638	20.2101	100	3	5	5	5	14.3	14.3	14.3	55.266	0	15.207	47127000	29	20.4664	20.6827	20.3238	20.0413	20.5401	20.2101
KAE8301904.1	KAE8301904.1	KAE8301904.1 Kinase, NEK [Giardia intestinalis]	0.225418090820313	1.16912	1.06239	23.9209	23.8764	100	3	23.6955	23.6802	100	3	42	41	29	47.8	47.2	33.2	124.14	0	164.17	1498200000	131	24.1	23.8764	23.7863	23.6802	23.7627	23.6435
KAE8304608.1	KAE8304608.1	KAE8304608.1 Kinase, STE STE7 [Giardia intestinalis]	0.224852879842125	1.16866	1.36756	25.3347	25.3464	100	3	25.1099	25.0984	100	3	21	21	21	70.6	70.6	70.6	39.535	0	174.66	3048900000	236	25.1998	25.4579	25.3464	25.0866	25.0984	25.1446
KAE8302809.1	KAE8302809.1	KAE8302809.1 HMG (high mobility group) box-containing protein [Giardia intestinalis]	0.224045435587563	1.168	0.362917	22.6416	22.6066	100	3	22.4175	22.4714	100	3	7	7	7	45.6	45.6	45.6	23.891	0	59.777	267090000	60	22.3993	22.6066	22.9187	22.032	22.7492	22.4714
KAE8304387.1	KAE8304387.1	KAE8304387.1 hypothetical protein GL50803_004690 [Giardia intestinalis]	0.222614288330078	1.16685	0	NaN	NaN	33.3333	1	20.7574	20.7648	100	3	4	4	4	28.8	28.8	28.8	18.911	0.00035002	3.2059	48631000	7	NaN	20.98	NaN	20.4937	20.7648	21.0137
KAE8304236.1	KAE8304236.1	KAE8304236.1 hypothetical protein GL50803_0014950 [Giardia intestinalis]	0.220687866210938	1.16529	0.747276	22.2254	22.2881	100	3	22.0047	22.0807	100	3	22	22	22	27.3	27.3	27.3	121.4	0	78.417	480140000	87	22.3532	22.2881	22.0349	21.8166	22.0807	22.1169
KAE8305808.1	KAE8305808.1;KAE8305956.1	KAE8305808.1 High cysteine membrane protein EGF-like [Giardia intestinalis]	0.219178517659504	1.16407	1.04445	21.6743	21.6026	100	3	21.4551	21.4642	100	3	34	17	12	33.3	18.4	12.2	178.05	0	71.214	312010000	84	21.5521	21.8683	21.6026	21.4661	21.4351	21.4642
KAE8305496.1	KAE8305496.1	KAE8305496.1 hypothetical protein GL50803_0016794 [Giardia intestinalis]	0.219117482503258	1.16402	1.80995	22.167	22.132	100	3	21.9479	21.9571	100	3	7	7	7	39.3	39.3	39.3	27.006	0	21.317	213410000	43	22.118	22.2512	22.132	21.9571	22.0014	21.8854
KAE8304373.1	KAE8304373.1	KAE8304373.1 Tetratricopeptide repeat-containing protein [Giardia intestinalis]	0.219058354695637	1.16397	0.55528	22.6582	22.5945	100	3	22.4391	22.4259	100	3	7	7	7	48.6	48.6	48.6	34.274	0	82.347	346000000	58	22.4137	22.9664	22.5945	22.3355	22.5561	22.4259
KAE8301554.1	KAE8301554.1;REV__KAE8301354.1	KAE8301554.1 hypothetical protein GL50803_0015067 [Giardia intestinalis]	0.217825571695965	1.16298	0.739097	21.823	21.858	100	3	21.6052	21.545	100	3	7	7	7	19.8	19.8	19.8	54.091	0	32.41	115150000	33	21.858	21.9559	21.6552	21.8043	21.545	21.4663
KAE8302171.1	KAE8302171.1	KAE8302171.1 Kinase, NEK [Giardia intestinalis]	0.21585973103841	1.1614	0.124137	21.9648	21.9797	100	3	21.7489	21.6832	100	3	10	9	9	12.4	10.9	10.9	136.56	0	8.6961	92419000	14	21.6567	21.9797	22.258	22.84	20.7236	21.6832
KAE8305128.1	KAE8305128.1	KAE8305128.1 Ankyrin repeat protein 1 [Giardia intestinalis]	0.213063557942711	1.15915	0.280392	20.1095	20.1083	100	3	19.8965	19.8037	100	3	13	13	13	20.8	20.8	20.8	112.75	0	21.699	64305000	19	20.1083	20.5232	19.6972	19.8037	20.2646	19.6211
KAE8305354.1	KAE8305354.1	KAE8305354.1 Ankyrin repeat protein 1 [Giardia intestinalis]	0.211932500203449	1.15824	0.782472	22.8202	22.866	100	3	22.6083	22.6335	100	3	20	20	20	38.1	38.1	38.1	78.624	0	55.062	708360000	100	22.9108	22.866	22.6838	22.4171	22.6335	22.7742
KAE8302319.1;KAE8301496.1	KAE8302319.1;KAE8301496.1	KAE8302319.1 hypothetical protein GL50803_0015265 [Giardia intestinalis];KAE8301496.1 hypothetical protein GL50803_00103540 [Giardia intestinalis]	0.210488001505535	1.15708	0.448117	21.4021	21.3541	100	3	21.1916	21.2277	100	3	7	7	7	31.9	31.9	31.9	32.131	0	23.711	106700000	24	21.3541	21.1069	21.7451	21.2277	21.3075	21.0395
KAE8303608.1	KAE8303608.1	KAE8303608.1 hypothetical protein GL50803_006455 [Giardia intestinalis]	0.209861119588215	1.15658	0.768121	21.8007	21.7473	100	3	21.5908	21.6727	100	3	14	14	14	41.7	41.7	41.7	49.011	0	39.683	300840000	68	21.7086	21.9461	21.7473	21.388	21.7118	21.6727
KAE8302180.1	KAE8302180.1	KAE8302180.1 Lipid binding protein [Giardia intestinalis]	0.209829966227215	1.15655	0.33365	23.9974	24.1454	100	3	23.7876	23.9113	100	3	11	11	11	64.1	64.1	64.1	28.963	0	83.745	1151700000	90	23.5718	24.1454	24.275	23.5015	23.9113	23.9498
KAE8301572.1	KAE8301572.1	KAE8301572.1 Eukaryotic initiation factor 4E [Giardia intestinalis]	0.208827972412109	1.15575	0.340818	23.9342	24.0608	100	3	23.7254	23.7608	100	3	9	9	9	50.9	50.9	50.9	25.131	0	39.743	568960000	60	23.4515	24.0608	24.2904	23.7608	23.7692	23.6461
KAE8302452.1	KAE8302452.1	KAE8302452.1 Eukaryotic translation initiation factor 3 subunit G [Giardia intestinalis]	0.207997639973961	1.15508	0.519381	24.9119	24.828	100	3	24.7039	24.6809	100	3	14	14	14	48.6	48.6	48.6	39.538	0	86.773	2142200000	126	25.2432	24.828	24.6644	24.6809	24.7734	24.6574
KAE8305411.1	KAE8305411.1	KAE8305411.1 Kinase, CMGC GSK [Giardia intestinalis]	0.20796330769857	1.15506	0.867537	22.3281	22.3344	100	3	22.1201	22.1086	100	3	11	11	11	29.7	29.7	29.7	42.241	0	25.114	440930000	55	22.1407	22.3344	22.5093	22.1827	22.0691	22.1086
KAE8306053.1	KAE8306053.1	KAE8306053.1 Kinase, NEK [Giardia intestinalis]	0.207735061645508	1.15487	1.89996	24.2755	24.3157	100	3	24.0677	24.066	100	3	22	22	19	50.9	50.9	44.6	76.119	0	153.27	1378600000	133	24.1926	24.3181	24.3157	24.0258	24.1113	24.066
KAE8302612.1;KAE8305938.1;KAE8304656.1	KAE8302612.1;KAE8305938.1;KAE8304656.1;KAE8303062.1;KAE8301910.1	KAE8302612.1 High cysteine membrane protein VSP-like [Giardia intestinalis];KAE8305938.1 High cysteine membrane protein VSP-like [Giardia intestinalis];KAE8304656.1 High cysteine membrane protein VSP-like [Giardia intestinalis]	0.20757548014323	1.15475	0.461909	20.368	20.2439	100	3	20.1604	20.1604	66.6667	2	6	3	3	9.8	4.6	4.6	85.173	0	6.2038	36660000	11	20.6315	20.2439	20.2286	NaN	20.0605	20.2603
KAE8303962.1	KAE8303962.1	KAE8303962.1 hypothetical protein GL50803_0014796 [Giardia intestinalis]	0.207008997599281	1.15429	0.942008	22.4949	22.5173	100	3	22.2879	22.229	100	3	22	22	22	44.5	44.5	44.5	90.308	0	73.867	512680000	97	22.5173	22.6129	22.3546	22.229	22.4271	22.2077
KAE8302994.1	KAE8302994.1	KAE8302994.1 hypothetical protein GL50803_0016935 [Giardia intestinalis]	0.203556060791016	1.15153	0.867647	23.6874	23.7438	100	3	23.4838	23.5392	100	3	31	31	31	50.6	50.6	50.6	93.683	0	181.87	2218300000	206	23.7454	23.7438	23.573	23.3024	23.5392	23.6099
KAE8306084.1	KAE8306084.1	KAE8306084.1 Trichohyalin [Giardia intestinalis]	0.202478408813477	1.15067	0.589261	20.1442	20.2695	100	3	19.9417	19.9738	100	3	3	3	3	2.8	2.8	2.8	156.25	0	6.0785	23182000	12	20.2793	20.2695	19.8838	19.7878	19.9738	20.0636
KAE8303099.1	KAE8303099.1	KAE8303099.1 hypothetical protein GL50803_006544 [Giardia intestinalis]	0.201156616210938	1.14962	0.422652	22.6795	22.4949	100	3	22.4783	22.4926	100	3	6	6	6	24.4	24.4	24.4	42.014	0	29.689	191380000	16	23.0543	22.4949	22.4893	22.3366	22.4926	22.6059
KAE8301628.1	KAE8301628.1	KAE8301628.1 hypothetical protein GL50803_0016926 [Giardia intestinalis]	0.200204213460289	1.14886	0.521782	20.2132	20.1642	100	3	20.013	19.9731	100	3	12	12	12	32.9	32.9	32.9	56.804	0	30.417	77268000	29	20.5155	20.1642	19.9599	19.9614	19.9731	20.1044
KAE8306088.1	KAE8306088.1	KAE8306088.1 hypothetical protein GL50803_0010527 [Giardia intestinalis]	0.197207132975262	1.14648	0.210557	23.4595	23.5168	100	3	23.2623	23.2808	100	3	11	11	11	42.5	42.5	42.5	35.408	0	25.181	656670000	64	24.0357	23.5168	22.8262	23.0891	23.2808	23.4171
KAE8301586.1	KAE8301586.1;REV__KAE8301553.1	KAE8301586.1 Ankyrin repeat protein 1 [Giardia intestinalis]	0.194780349731445	1.14455	3.38551	23.3972	23.4131	100	3	23.2024	23.2015	100	3	22	22	22	39.4	39.4	39.4	77.007	0	128.01	1139300000	156	23.3628	23.4157	23.4131	23.194	23.2118	23.2015
KAE8301690.1	KAE8301690.1	KAE8301690.1 hypothetical protein GL50803_0011982 [Giardia intestinalis]	0.19347318013509	1.14351	0	NaN	NaN	33.3333	1	22.0555	22.1096	100	3	4	4	4	23	23	23	28.022	0	18.083	166630000	7	NaN	22.249	NaN	21.8787	22.1096	22.1781
KAE8301321.1	KAE8301321.1	KAE8301321.1 putative Spindle pole protein [Giardia intestinalis]	0.193044662475586	1.14317	0.711946	26.3771	26.474	100	3	26.1841	26.1938	100	3	65	65	65	76.2	76.2	76.2	109.26	0	323.31	17671000000	889	26.1549	26.474	26.5025	26.0859	26.1938	26.2725
KAE8304742.1	KAE8304742.1	KAE8304742.1 High cysteine membrane protein Group 2 [Giardia intestinalis]	0.191558202107746	1.142	0.35948	21.1661	21.0973	100	3	20.9746	20.7953	100	3	6	6	6	13.9	13.9	13.9	79.633	0	23.547	119980000	27	21.0667	21.0973	21.3344	21.3842	20.7442	20.7953
KAE8302566.1	KAE8302566.1	KAE8302566.1 Alpha-1 giardin [Giardia intestinalis]	0.190406163533527	1.14108	0.62097	30.6481	30.6976	100	3	30.4577	30.4655	100	3	36	36	23	84.7	84.7	58.3	33.889	0	323.31	157490000000	1973	30.3944	30.8522	30.6976	30.5059	30.4016	30.4655
KAE8302680.1	KAE8302680.1	KAE8302680.1 Ankyrin repeat protein 1 [Giardia intestinalis]	0.189544677734375	1.1404	0.44333	21.9465	21.9585	100	3	21.757	21.6991	100	3	9	9	9	38.7	38.7	38.7	25.602	0	21.211	192750000	35	21.9585	22.0337	21.8473	22.0857	21.6991	21.4862
KAE8301691.1	KAE8301691.1	KAE8301691.1 Translation initiation factor eIF3 subunit [Giardia intestinalis]	0.188885370890297	1.13988	0.246704	25.9878	26.0444	100	3	25.7989	25.6841	100	3	13	13	13	40.2	40.2	40.2	29.233	0	51.742	2524700000	104	25.5073	26.0444	26.4117	25.6147	25.6841	26.0979
KAE8303470.1	KAE8303470.1	KAE8303470.1 putative U2 small nuclear ribonucleoprotein A [Giardia intestinalis]	0.18702507019043	1.13841	0.501255	23.1245	23.1936	100	3	22.9374	22.9356	100	3	10	10	10	75.1	75.1	75.1	20.78	0	79.574	640880000	68	22.8456	23.3342	23.1936	23.0668	22.9356	22.8099
KAE8302745.1	KAE8302745.1	KAE8302745.1 hypothetical protein GL50803_0017232 [Giardia intestinalis]	0.186578114827473	1.13806	1.26133	22.6053	22.5904	100	3	22.4187	22.4114	100	3	18	18	18	35.6	35.6	35.6	76.553	0	102.84	471490000	79	22.7195	22.5904	22.5059	22.3691	22.4114	22.4756
KAE8303100.1	KAE8303100.1	KAE8303100.1 Ankyrin repeat protein 1 [Giardia intestinalis]	0.185152689615887	1.13694	0.131797	22.4426	22.408	100	3	22.2575	22.3748	100	3	9	9	9	11.1	11.1	11.1	102.68	0	11.259	155500000	20	23.2163	22.408	21.7036	21.732	22.6657	22.3748
KAE8304060.1	KAE8304060.1	KAE8304060.1 Cathepsin L [Giardia intestinalis]	0.183892567952476	1.13594	0.428612	25.1422	25.1766	100	3	24.9583	24.9477	100	3	9	9	9	23.2	23.2	23.2	61.856	0	69.63	1969400000	107	24.9009	25.3491	25.1766	25.1866	24.7407	24.9477
KAE8302633.1	KAE8302633.1	KAE8302633.1 Kinase, CMGC CK2 [Giardia intestinalis]	0.182019551595054	1.13447	0.488187	23.4206	23.535	100	3	23.2386	23.2284	100	3	18	18	18	61.1	61.1	61.1	51.948	0	42.452	836070000	99	23.6256	23.535	23.1013	23.2651	23.2284	23.2223
KAE8305403.1	KAE8305403.1	KAE8305403.1 hypothetical protein GL50803_0017536 [Giardia intestinalis]	0.181177139282227	1.13381	0.662503	23.2015	23.1515	100	3	23.0203	23.0015	100	3	13	13	13	39.7	39.7	39.7	49.364	0	67.165	594810000	96	23.0263	23.1515	23.4268	23.0015	22.9679	23.0916
KAE8303931.1	KAE8303931.1	KAE8303931.1 hypothetical protein GL50803_0016998 [Giardia intestinalis]	0.179018656412758	1.13211	0.735497	22.3989	22.305	100	3	22.2199	22.2504	100	3	18	18	18	35	35	35	69.152	0	63.657	415120000	69	22.6015	22.305	22.2904	22.1283	22.2811	22.2504
KAE8304457.1	KAE8304457.1	KAE8304457.1 Phospholipase B [Giardia intestinalis]	0.177455266316734	1.13089	0.564174	25.3864	25.3546	100	3	25.209	25.1954	100	3	17	17	17	37.3	37.3	37.3	62.787	0	103.9	3228900000	180	25.6188	25.3546	25.1859	25.112	25.1954	25.3196
KAE8305531.1	KAE8305531.1	KAE8305531.1 hypothetical protein GL50803_007891 [Giardia intestinalis]	0.177208582560223	1.13069	0.0950247	22.1631	22.2494	100	3	21.9859	21.8807	100	3	11	11	11	25.2	25.2	25.2	65.59	0	19.726	119380000	32	22.2494	23.2568	20.983	21.8807	21.8762	22.2007
KAE8304351.1	KAE8304351.1	KAE8304351.1 Ankyrin repeat protein 1 [Giardia intestinalis]	0.176996231079102	1.13053	0.553754	21.9576	21.8668	100	3	21.7806	21.7303	100	3	15	15	15	34.8	34.8	34.8	92.038	0	64.387	302280000	60	21.8668	22.1818	21.8241	21.6641	21.9474	21.7303
KAE8301877.1	KAE8301877.1	KAE8301877.1 Ankyrin repeat protein 1 [Giardia intestinalis]	0.176652908325195	1.13026	0.798369	25.5136	25.4965	100	3	25.337	25.3339	100	3	16	15	15	54.4	51.8	51.8	33.648	0	84.05	2606400000	135	25.4965	25.5709	25.4736	25.1689	25.3339	25.5082
KAE8305005.1	KAE8305005.1	KAE8305005.1 Transcription elongation factor Elf1 like protein [Giardia intestinalis]	0.176057815551758	1.12979	0.30406	22.6677	22.5886	100	3	22.4916	22.5208	100	3	9	9	9	52.6	52.6	52.6	26.132	0	22.452	492980000	50	23.1031	22.5886	22.3113	22.5443	22.4097	22.5208
KAE8301355.1	KAE8301355.1	KAE8301355.1 Coiled-coil protein [Giardia intestinalis]	0.175546010335285	1.12939	0.607013	23.8403	23.8612	100	3	23.6647	23.6588	100	3	41	41	41	51.1	51.1	51.1	103.88	0	111.34	1760600000	211	24.026	23.8612	23.6337	23.56	23.6588	23.7754
KAE8305314.1	KAE8305314.1	KAE8305314.1 Ankyrin repeat protein 1 [Giardia intestinalis]	0.175302505493164	1.1292	0.364999	21.2298	21.298	100	3	21.0545	21.1028	100	3	8	8	8	23.9	23.9	23.9	49.572	0	19.274	120860000	23	21.0194	21.3721	21.298	20.7399	21.3209	21.1028
KAE8304080.1	KAE8304080.1	KAE8304080.1 hypothetical protein GL50803_008692 [Giardia intestinalis]	0.173862457275391	1.12807	1.63497	24.9727	24.971	100	3	24.7989	24.8259	100	3	18	18	18	68	68	68	37.196	0	56.227	2025200000	127	24.971	24.9242	25.023	24.7215	24.8493	24.8259
KAE8304146.1	KAE8304146.1	KAE8304146.1 A-type flavoprotein [Giardia intestinalis]	0.173543294270832	1.12783	0.575008	26.7639	26.6583	100	3	26.5904	26.5737	100	3	29	29	29	85.3	85.3	85.3	46.622	0	263.59	12004000000	453	26.6143	26.6583	27.0191	26.5308	26.6665	26.5737
KAE8301226.1	KAE8301226.1	KAE8301226.1 hypothetical protein GL50803_003491 [Giardia intestinalis]	0.170969009399414	1.12581	0.418544	21.4561	21.6054	100	3	21.2851	21.2124	100	3	4	4	4	14	14	14	32.152	0	7.1271	94003000	13	21.6147	21.6054	21.1482	21.2124	21.4469	21.1961
KAE8304322.1	KAE8304322.1	KAE8304322.1 hypothetical protein GL50803_00d60815 [Giardia intestinalis]	0.169680595397949	1.12481	0	NaN	NaN	33.3333	1	20.4022	20.4022	66.6667	2	6	6	1	32.3	32.3	6.3	41.739	0	21.806	40049000	11	NaN	NaN	20.5719	NaN	20.3182	20.4863
KAE8301478.1	KAE8301478.1	KAE8301478.1 putative Polyadenylate-binding protein [Giardia intestinalis]	0.168804168701172	1.12413	0.646054	27.3998	27.4601	100	3	27.231	27.2436	100	3	32	32	32	67.6	67.6	67.6	50.023	0	150.73	17674000000	567	27.5649	27.4601	27.1744	27.1958	27.2436	27.2534
KAE8301474.1	KAE8301474.1	KAE8301474.1 Ribosomal protein L35a [Giardia intestinalis]	0.167817433675129	1.12336	0.42318	27.9759	27.9138	100	3	27.8081	27.7772	100	3	10	10	10	74	74	74	13.889	0	28.399	14379000000	236	28.2828	27.9138	27.731	27.745	27.7772	27.902
KAE8304959.1	KAE8304959.1	KAE8304959.1 O-sialoglycoprotein endopeptidase [Giardia intestinalis]	0.167688369750977	1.12326	0.227063	22.8871	23.0037	100	3	22.7194	22.7099	100	3	8	8	8	52.9	52.9	52.9	26.06	0	60.19	277110000	53	22.4913	23.0037	23.1662	22.7099	23.0796	22.3686
KAE8302336.1	KAE8302336.1	KAE8302336.1 Ubiquitin-conjugating enzyme E2-17 kDa [Giardia intestinalis]	0.166006724039715	1.12195	0.320503	24.5839	24.7502	100	3	24.4179	24.4296	100	3	4	4	4	43	43	43	17.61	0	47.828	847120000	58	24.1774	24.7502	24.8243	24.3128	24.5114	24.4296
KAE8301780.1	KAE8301780.1	KAE8301780.1 FKBP-type peptidyl-prolyl cis-trans isomerase [Giardia intestinalis]	0.162698109944664	1.11938	0.605713	23.53	23.5598	100	3	23.3673	23.4464	100	3	5	5	5	49.5	49.5	49.5	11.856	0	11.718	485490000	29	23.5598	23.5838	23.4463	23.4464	23.145	23.5104
KAE8305149.1	KAE8305149.1	KAE8305149.1 Ankyrin repeat protein 1 [Giardia intestinalis]	0.162624994913738	1.11932	0	21.4289	21.2371	100	3	NaN	NaN	33.3333	1	5	5	5	3.7	3.7	3.7	202.62	0	3.5028	69988000	9	21.2116	21.8379	21.2371	21.2663	NaN	NaN
KAE8305804.1	KAE8305804.1	KAE8305804.1 hypothetical protein GL50803_0016486 [Giardia intestinalis]	0.162530263264973	1.11925	0.272865	20.3149	20.2536	100	3	20.1523	20.2042	100	3	4	4	4	20.1	20.1	20.1	38.142	0	9.5635	43126000	19	20.7306	20.2536	19.9604	19.9923	20.2042	20.2605
KAE8305343.1	KAE8305343.1	KAE8305343.1 hypothetical protein GL50803_0017062 [Giardia intestinalis]	0.162156422932942	1.11896	0.802606	21.7969	21.7594	100	3	21.6347	21.6716	100	3	10	10	10	44.6	44.6	44.6	31.408	0	29.33	211770000	41	21.9391	21.6922	21.7594	21.5221	21.7104	21.6716
KAE8304132.1	KAE8304132.1	KAE8304132.1 Chaperone protein DnaJ subfamily C [Giardia intestinalis]	0.156764984130859	1.11478	0.236147	22.3268	22.3492	100	3	22.17	22.0988	100	3	16	16	16	44.9	44.9	44.9	55.854	0	46.532	554490000	106	22.7432	22.3492	21.8879	22.0737	22.0988	22.3375
KAE8305253.1	KAE8305253.1	KAE8305253.1 hypothetical protein GL50803_0014921 [Giardia intestinalis]	0.154782613118488	1.11325	0.355291	23.5889	23.4574	100	3	23.4341	23.49	100	3	30	30	30	77.9	77.9	77.9	54.843	0	136.34	2026200000	215	23.9176	23.4574	23.3917	23.2874	23.49	23.5249
KAE8305401.1	KAE8305401.1	KAE8305401.1 hypothetical protein GL50803_0014895 [Giardia intestinalis]	0.154464721679688	1.11301	0.536087	23.1642	23.1278	100	3	23.0097	23.0033	100	3	26	26	26	51.1	51.1	51.1	72.162	0	147.38	1163500000	179	22.9668	23.1278	23.3979	23.0033	23.0437	22.9821
KAE8302844.1	KAE8302844.1	KAE8302844.1 Asparaginyl-tRNA synthetase [Giardia intestinalis]	0.154066721598308	1.1127	0.731735	24.8142	24.7618	100	3	24.6602	24.6846	100	3	23	23	23	49.5	49.5	49.5	62.437	0	96.002	2866500000	218	24.9878	24.6931	24.7618	24.7087	24.6846	24.5871
KAE8302729.1	KAE8302729.1	KAE8302729.1 Nucleoside diphosphate kinase [Giardia intestinalis]	0.15377871195475	1.11248	0.645972	23.6399	23.6712	100	3	23.4862	23.4042	100	3	15	15	15	59.4	59.4	59.4	43.12	0	42.197	783860000	81	23.6942	23.5544	23.6712	23.3721	23.4042	23.6822
KAE8305545.1	KAE8305545.1;KAE8301235.1	KAE8305545.1 Vacuolar protein sorting 4a [Giardia intestinalis]	0.153053919474285	1.11192	0.623593	25.07	25.1011	100	3	24.917	24.938	100	3	31	31	22	62.8	62.8	40.1	49.725	0	180.83	5243100000	293	25.2261	25.1011	24.883	24.938	24.8285	24.9845
KAE8303041.1	KAE8303041.1	KAE8303041.1 hypothetical protein GL50803_0087926 [Giardia intestinalis]	0.153040568033852	1.11191	1.82552	25.523	25.5337	100	3	25.37	25.3436	100	3	24	24	24	80	80	80	47.889	0	108.32	3116500000	206	25.5337	25.5506	25.4847	25.3331	25.3436	25.4331
KAE8302367.1	KAE8302367.1	KAE8302367.1 Kinase, NEK [Giardia intestinalis]	0.152323404947918	1.11136	0.633611	24.9606	24.9025	100	3	24.8083	24.8355	100	3	19	15	14	78.6	64.6	61.1	31.413	0	84.362	2629900000	119	25.1602	24.9025	24.8192	24.8499	24.8355	24.7395
KAE8301745.1	KAE8301745.1	KAE8301745.1 Vacuolar protein sorting 2 [Giardia intestinalis]	0.151990254720051	1.1111	0.849458	25.104	25.145	100	3	24.952	24.9362	100	3	10	10	10	58	58	58	22.842	0	61.116	2871400000	136	25.145	25.201	24.9658	24.9362	24.8861	25.0336
KAE8305048.1	KAE8305048.1	KAE8305048.1 Uracil-DNA glycosylase [Giardia intestinalis]	0.151420593261719	1.11066	0.577408	24.7506	24.7658	100	3	24.5992	24.6521	100	3	15	15	15	74.8	74.8	74.8	28.667	0	158.9	2257600000	139	24.7658	24.7891	24.6969	24.7639	24.6521	24.3816
KAE8304088.1	KAE8304088.1	KAE8304088.1 hypothetical protein GL50803_0015080 [Giardia intestinalis]	0.148955027262371	1.10877	0.114028	23.9755	24.2952	100	3	23.8265	23.914	100	3	5	5	5	26.4	26.4	26.4	24.211	0	7.8794	354720000	14	23.1323	24.2952	24.499	23.4293	23.914	24.1363
KAE8301261.1	KAE8301261.1	KAE8301261.1 hypothetical protein GL50803_0013283 [Giardia intestinalis]	0.14739767710368	1.10757	0.675121	20.7036	20.7036	66.6667	2	20.5562	20.5546	100	3	3	3	3	12.3	12.3	12.3	40.768	0	9.5934	30446000	7	NaN	20.6064	20.8008	20.6353	20.4787	20.5546
KAE8302618.1	KAE8302618.1	KAE8302618.1 Ankyrin repeat protein 1 [Giardia intestinalis]	0.146612167358398	1.10697	0.206245	20.615	20.8162	100	3	20.4684	20.4284	100	3	7	7	7	9	9	9	139.43	0	15.476	51164000	15	20.8728	20.8162	20.156	20.2305	20.4284	20.7463
KAE8304005.1	KAE8304005.1	KAE8304005.1 Protein disulfide isomerase [Giardia intestinalis]	0.14641825358073	1.10682	0.375577	26.5542	26.5833	100	3	26.4078	26.4566	100	3	20	20	20	70.1	70.1	70.1	25.776	0	141.75	10498000000	292	26.7974	26.5833	26.282	26.2768	26.4566	26.4901
KAE8305848.1	KAE8305848.1	KAE8305848.1 hypothetical protein GL50803_0016648 [Giardia intestinalis]	0.146232604980469	1.10668	0.298736	23.6261	23.7211	100	3	23.4798	23.4527	100	3	34	34	34	52.5	52.5	52.5	88.364	0	160.3	2652400000	265	23.877	23.7211	23.2801	23.3448	23.4527	23.642
KAE8303135.1	KAE8303135.1	KAE8303135.1 hypothetical protein GL50803_0017312 [Giardia intestinalis]	0.146169026692711	1.10663	0.740305	20.3154	20.2869	100	3	20.1693	20.1254	100	3	7	7	7	14.1	14.1	14.1	73.187	0	6.4025	56318000	14	20.2193	20.2869	20.4401	20.0894	20.293	20.1254
KAE8301210.1	KAE8301210.1	KAE8301210.1 Signal recognition particle 19 kDa protein [Giardia intestinalis]	0.142880121866863	1.10411	0.116666	24.2914	24.4507	100	3	24.1485	24.139	100	3	11	11	11	66.4	66.4	66.4	12.882	0	94.734	1358500000	63	23.4574	24.4507	24.966	24.0694	24.237	24.139
KAE8301649.1	KAE8301649.1	KAE8301649.1 hypothetical protein GL50803_0016240 [Giardia intestinalis]	0.141003926595054	1.10267	0.321652	20.3019	20.3177	100	3	20.1609	20.0819	100	3	3	3	3	8.6	8.6	8.6	43.103	0	5.6199	31584000	8	20.4257	20.3177	20.1624	20.0819	19.927	20.474
KAE8305821.1;KAE8304411.1	KAE8305821.1;KAE8304411.1	KAE8305821.1 START domain-containing protein [Giardia intestinalis];KAE8304411.1 START domain-containing protein [Giardia intestinalis]	0.140940984090168	1.10262	0.661704	25.2869	25.2127	100	3	25.146	25.1484	100	3	16	16	16	69.5	69.5	69.5	28.62	0	70.521	2607500000	187	25.2127	25.4626	25.1854	25.2126	25.1484	25.077
KAE8304215.1	KAE8304215.1	KAE8304215.1 Kinesin-9 [Giardia intestinalis]	0.140940030415852	1.10262	0.587082	20.3374	20.3746	100	3	20.1964	20.1964	66.6667	2	7	7	7	11.4	11.4	11.4	84.105	0	10.081	29931000	15	20.2174	20.4201	20.3746	NaN	20.1116	20.2813
KAE8303883.1	KAE8303883.1	KAE8303883.1 hypothetical protein GL50803_0013288 [Giardia intestinalis]	0.140365600585938	1.10218	0.963659	22.3348	22.2955	100	3	22.1944	22.1511	100	3	19	19	19	32.8	32.8	32.8	79.457	0	53.497	432130000	81	22.2955	22.4277	22.2811	22.1511	22.1384	22.2936
KAE8303225.1	KAE8303225.1	KAE8303225.1 hypothetical protein GL50803_006469 [Giardia intestinalis]	0.139128367106121	1.10124	0.429318	23.2482	23.2042	100	3	23.1091	23.0942	100	3	3	3	3	24.5	24.5	24.5	23.909	0	18.564	283770000	35	23.2042	23.3391	23.2014	23.3429	22.8902	23.0942
KAE8302600.1	KAE8302600.1	KAE8302600.1 WD40 repeat protein [Giardia intestinalis]	0.138455708821613	1.10073	0.187953	22.9707	22.7738	100	3	22.8323	22.8893	100	3	20	20	20	59.5	59.5	59.5	59.785	0	86.127	776720000	99	23.511	22.7738	22.6274	22.6981	22.8893	22.9094
KAE8301755.1	KAE8301755.1	KAE8301755.1 Alpha-snap [Giardia intestinalis]	0.137697219848633	1.10015	0.178083	24.9497	25.1744	100	3	24.812	24.8469	100	3	19	19	19	59.9	59.9	59.9	31.301	0	63.015	2793500000	119	24.3766	25.1744	25.2979	24.7061	24.8469	24.8829
KAE8303003.1	KAE8303003.1	KAE8303003.1 Eukaryotic peptide chain release factor subunit 1 [Giardia intestinalis]	0.136444091796875	1.09919	0.782505	24.2196	24.2642	100	3	24.0831	24.0953	100	3	20	20	20	65.2	65.2	65.2	51.089	0	120.6	2441400000	126	24.2642	24.2843	24.1102	24.0953	24.1781	23.976
KAE8305651.1	KAE8305651.1	KAE8305651.1 hypothetical protein GL50803_0015369 [Giardia intestinalis]	0.136096954345703	1.09893	0.191383	20.06	20.2832	100	3	19.9239	19.8353	100	3	4	4	4	30.3	30.3	30.3	23.548	0	9.1044	41681000	21	19.5493	20.3474	20.2832	19.8353	19.8263	20.1101
KAE8303165.1	KAE8303165.1	KAE8303165.1 High cysteine membrane protein [Giardia intestinalis]	0.135171254475914	1.09822	0.329732	23.6177	23.5112	100	3	23.4825	23.4901	100	3	10	10	10	50.9	50.9	50.9	43.129	0	81.082	627220000	72	23.924	23.5112	23.4179	23.5922	23.3653	23.4901
KAE8305846.1	KAE8305846.1	KAE8305846.1 hypothetical protein GL50803_0088888 [Giardia intestinalis]	0.134293874104817	1.09756	0.454146	19.5827	19.6522	100	3	19.4484	19.4484	66.6667	2	5	5	5	17.1	17.1	17.1	45.241	0	4.6528	21197000	11	19.6522	19.4423	19.6534	NaN	19.3387	19.5581
KAE8304767.1	KAE8304767.1	KAE8304767.1 hypothetical protein GL50803_0016266 [Giardia intestinalis]	0.133341471354164	1.09683	0.20958	23.28	23.1776	100	3	23.1467	23.2391	100	3	14	14	14	35.1	35.1	35.1	46.055	0	66.425	786970000	108	23.706	23.1776	22.9566	22.9346	23.2391	23.2664
KAE8306139.1	KAE8306139.1	KAE8306139.1 N-alpha-acetyltransferase 30 [Giardia intestinalis]	0.132540384928383	1.09622	0.2818	21.5717	21.4876	100	3	21.4392	21.3647	100	3	3	3	3	20.8	20.8	20.8	21.383	0	9.7851	77381000	19	21.8699	21.3577	21.4876	21.2959	21.6569	21.3647
KAE8302388.1	KAE8302388.1	KAE8302388.1 hypothetical protein GL50803_0015490 [Giardia intestinalis]	0.130898157755535	1.09498	0.467401	20.3029	20.3749	100	3	20.172	20.172	66.6667	2	3	3	3	31.5	31.5	31.5	21.449	0.0087977	1.8986	32590000	10	20.3985	20.3749	20.1353	20.1174	NaN	20.2266
KAE8303231.1	KAE8303231.1	KAE8303231.1 Coiled-coil protein [Giardia intestinalis]	0.12993558247884	1.09424	0.2913	20.0095	20.0663	100	3	19.8796	19.7119	100	3	11	11	11	14	14	14	120.18	0	43.133	55869000	27	19.8897	20.0663	20.0726	19.7069	19.7119	20.22
KAE8302829.1	KAE8302829.1	KAE8302829.1 NYD-SP28 protein [Giardia intestinalis]	0.129483540852863	1.0939	0.285929	22.0627	21.9839	100	3	21.9332	21.9727	100	3	18	18	18	40.8	40.8	40.8	52.112	0	34.798	398040000	62	22.3812	21.9839	21.8229	21.7852	22.0417	21.9727
KAE8305762.1	KAE8305762.1	KAE8305762.1 Ankyrin repeat protein 1 [Giardia intestinalis]	0.129306157430012	1.09377	0.313331	21.3598	21.3272	100	3	21.2305	21.1608	100	3	11	11	11	33.5	33.5	33.5	44.576	0	44.173	263630000	63	21.6333	21.3272	21.1188	21.144	21.1608	21.3866
KAE8303560.1	KAE8303560.1	KAE8303560.1 Nar1 [Giardia intestinalis]	0.126698811848957	1.09179	0.468677	20.5171	20.5491	100	3	20.3904	20.4443	100	3	6	6	6	24	24	24	52.029	0	20.019	73541000	28	20.5491	20.3537	20.6487	20.2355	20.4443	20.4916
KAE8303077.1	KAE8303077.1	KAE8303077.1 Transporter, MFS superfamily protein [Giardia intestinalis]	0.124291737874348	1.08997	0.594142	24.1944	24.1923	100	3	24.0701	24.1383	100	3	4	4	4	15.8	15.8	15.8	63.207	0	23.143	716570000	73	24.1923	24.1692	24.2216	23.8874	24.1383	24.1845
KAE8302966.1	KAE8302966.1	KAE8302966.1 Ribosomal protein L10e [Giardia intestinalis]	0.123475392659504	1.08936	0.301356	24.3082	24.3873	100	3	24.1848	24.1516	100	3	19	19	19	60.7	60.7	60.7	38.363	0	109.66	1753600000	121	24.0012	24.3873	24.5363	24.1231	24.1516	24.2796
KAE8304486.1	KAE8304486.1	KAE8304486.1 High cysteine membrane protein Group 1 [Giardia intestinalis]	0.122071584065758	1.0883	0.724879	25.0586	25.0649	100	3	24.9366	24.9408	100	3	35	35	35	39.4	39.4	39.4	169.6	0	323.31	5077100000	432	25.1832	24.9278	25.0649	24.9408	24.8962	24.9728
KAE8302595.1	KAE8302595.1	KAE8302595.1 Qb-SNARE 3 [Giardia intestinalis]	0.121969223022461	1.08822	0.238974	21.6497	21.595	100	3	21.5277	21.6228	100	3	6	6	6	44.2	44.2	44.2	24.545	0	45.618	156140000	33	21.4347	21.9194	21.595	21.2489	21.7114	21.6228
KAE8303644.1	KAE8303644.1	KAE8303644.1 Ubiquitin-conjugating enzyme E2-17 kDa [Giardia intestinalis]	0.121262232462566	1.08769	0	20.9644	20.8762	100	3	NaN	NaN	33.3333	1	5	5	5	37.7	37.7	37.7	18.47	0	6.0628	59022000	11	20.8762	20.7829	21.2341	NaN	20.8431	NaN
KAE8302569.1	KAE8302569.1	KAE8302569.1 Alpha-8 giardin [Giardia intestinalis]	0.12091064453125	1.08742	0	19.8352	19.8352	66.6667	2	NaN	NaN	33.3333	1	2	2	2	7.1	7.1	7.1	35.769	0	3.7592	12531000	4	20.1963	19.4741	NaN	19.7143	NaN	NaN
KAE8301816.1	KAE8301816.1	KAE8301816.1 Protein phosphatase PP2A regulatory subunit B [Giardia intestinalis]	0.120805104573567	1.08734	0.428427	21.6102	21.6102	66.6667	2	21.4894	21.4739	100	3	6	6	6	21.9	21.9	21.9	62.687	0	17.708	121800000	13	NaN	21.5175	21.7028	21.3734	21.6208	21.4739
KAE8305312.1	KAE8305312.1	KAE8305312.1 Mnd1 [Giardia intestinalis]	0.118426958719891	1.08555	0.0943996	20.6764	20.7932	100	3	20.5579	20.5579	66.6667	2	2	2	2	13.3	13.3	13.3	23.278	0	8.6777	33386000	10	20.0487	20.7932	21.1871	NaN	20.6673	20.4486
KAE8302519.1	KAE8302519.1	KAE8302519.1 hypothetical protein GL50803_009506 [Giardia intestinalis]	0.118047714233398	1.08527	0.298118	20.5785	20.4831	100	3	20.4604	20.4793	100	3	3	3	3	12	12	12	24.93	0	4.4408	40929000	11	20.8896	20.4831	20.3627	20.4823	20.4793	20.4197
KAE8305577.1	KAE8305577.1	KAE8305577.1 hypothetical protein GL50803_0023389 [Giardia intestinalis]	0.11707051595052	1.08453	0	NaN	NaN	33.3333	1	20.8905	20.7781	100	3	6	6	6	6	6	6	126.85	0	10.993	62759000	15	NaN	21.0076	NaN	21.2277	20.6657	20.7781
KAE8304492.1	KAE8304492.1	KAE8304492.1 Kelch motif-containing protein [Giardia intestinalis]	0.116236368815105	1.0839	0.219124	19.5644	19.5644	66.6667	2	19.4482	19.381	100	3	3	3	3	15.4	15.4	15.4	38.276	0.0010417	3.067	16366000	8	NaN	19.426	19.7029	19.2577	19.7059	19.381
KAE8301243.1	KAE8301243.1	KAE8301243.1 Kinesin-7 [Giardia intestinalis]	0.115440368652344	1.08331	0.422143	21.1593	21.1772	100	3	21.0438	21.1035	100	3	7	6	6	9.6	8.9	8.9	102.33	0	6.4502	70921000	10	21.3145	21.1772	20.9861	20.9094	21.1035	21.1186
KAE8305463.1	KAE8305463.1	KAE8305463.1 hypothetical protein GL50803_0015011 [Giardia intestinalis]	0.113480250040688	1.08183	0.234764	23.9549	23.9985	100	3	23.8414	23.8641	100	3	2	2	2	12.6	12.6	12.6	26.429	0	6.2484	352890000	18	24.1123	23.7538	23.9985	23.8641	23.5574	24.1026
KAE8304562.1	KAE8304562.1	KAE8304562.1 hypothetical protein GL50803_0011237 [Giardia intestinalis]	0.111452102661133	1.08032	0.202693	22.2905	22.3927	100	3	22.1791	22.0499	100	3	13	13	13	45.1	45.1	45.1	49.252	0	24.271	251210000	48	22.5132	22.3927	21.9657	22.0499	22.0445	22.4429
KAE8303366.1	KAE8303366.1	KAE8303366.1 hypothetical protein GL50803_0015034 [Giardia intestinalis]	0.110720316569012	1.07977	0.206422	21.0758	21.2017	100	3	20.965	20.965	66.6667	2	2	2	2	9.2	9.2	9.2	24.588	0	4.2047	46765000	8	20.7656	21.2017	21.2599	20.9861	NaN	20.944
KAE8301998.1	KAE8301998.1	KAE8301998.1 p25-alpha family protein [Giardia intestinalis]	0.108676274617515	1.07824	0.223809	24.322	24.385	100	3	24.2133	24.3684	100	3	9	9	9	53.1	53.1	53.1	17.323	0	20.253	1562200000	76	24.385	24.1586	24.4223	23.8721	24.3684	24.3994
KAE8303085.1	KAE8303085.1	KAE8303085.1 hypothetical protein GL50803_0016478 [Giardia intestinalis]	0.108415603637695	1.07804	0.254588	23.5868	23.46	100	3	23.4784	23.4744	100	3	20	20	20	51.4	51.4	51.4	64.756	0	176.82	1412300000	161	23.9116	23.46	23.3888	23.4067	23.554	23.4744
KAE8301822.1	KAE8301822.1	KAE8301822.1 Coiled-coil protein [Giardia intestinalis]	0.107212384541828	1.07714	0.115808	22.0092	22.0092	66.6667	2	21.902	21.8875	100	3	12	12	12	25.3	25.3	25.3	84.269	0	25.897	166870000	35	NaN	21.9119	22.1065	22.3396	21.8875	21.4789
KAE8305650.1	KAE8305650.1	KAE8305650.1 hypothetical protein GL50803_0060401 [Giardia intestinalis]	0.105466206868492	1.07584	0.264038	21.7693	21.7925	100	3	21.6638	21.666	100	3	9	9	9	34.3	34.3	34.3	39.762	0	20.74	186490000	33	22.0212	21.7925	21.4941	21.5828	21.666	21.7427
KAE8301227.1	KAE8301227.1	KAE8301227.1 Kinase, NEK [Giardia intestinalis]	0.103694915771484	1.07452	0.461729	21.4538	21.4499	100	3	21.3501	21.3731	100	3	12	12	12	21.2	21.2	21.2	83.3	0	14.696	125790000	28	21.4499	21.5234	21.3881	21.4911	21.3731	21.1861
KAE8304462.1	KAE8304462.1	KAE8304462.1 Radial spoke protein 3 [Giardia intestinalis]	0.103343963623047	1.07426	0.148757	23.0557	23.2152	100	3	22.9524	23.0513	100	3	14	14	14	51.6	51.6	51.6	34.17	0	103.88	729990000	94	22.5976	23.2152	23.3543	22.7262	23.0513	23.0796
KAE8301891.1	KAE8301891.1	KAE8301891.1 Ribosomal protein S6e [Giardia intestinalis]	0.10325495402018	1.07419	0.536677	28.1449	28.1223	100	3	28.0416	28.0115	100	3	17	17	17	57.3	57.3	57.3	28.028	0	264.97	30288000000	453	28.2786	28.0338	28.1223	28.0115	27.9821	28.1313
KAE8303338.1	KAE8303338.1	KAE8303338.1 Kinesin-1 [Giardia intestinalis]	0.10217793782552	1.07339	0.744921	22.9382	22.9369	100	3	22.836	22.8398	100	3	39	39	39	56.9	56.9	56.9	107.94	0	192.83	1597000000	227	22.9369	23.0197	22.858	22.9073	22.8398	22.7611
KAE8304969.1	KAE8304969.1	KAE8304969.1 putative Dihydrouridine synthase [Giardia intestinalis]	0.10139274597168	1.07281	0.133008	21.9961	21.9243	100	3	21.8947	21.7367	100	3	15	15	15	35.5	35.5	35.5	62.024	0	39.911	357340000	54	22.3645	21.9243	21.6994	22.2949	21.6525	21.7367
KAE8305211.1	KAE8305211.1	KAE8305211.1 Ankyrin repeat protein 1 [Giardia intestinalis]	0.100021362304688	1.07179	0.217801	20.087	20.0141	100	3	19.987	19.987	66.6667	2	5	5	5	19	19	19	27.705	0	4.5199	31561000	6	19.919	20.0141	20.3279	19.8938	NaN	20.0802
KAE8303192.1	KAE8303192.1	KAE8303192.1 Ubiquitin carboxyl-terminal hydrolase 4 [Giardia intestinalis]	0.095246632893879	1.06825	0.191369	22.1001	22.0332	100	3	22.0049	22.0156	100	3	12	12	12	27.3	27.3	27.3	49.905	0	23.271	341500000	55	22.4544	22.0332	21.8128	21.9476	22.0514	22.0156
KAE8302965.1	KAE8302965.1	KAE8302965.1 Kinesin-13 [Giardia intestinalis]	0.0946820576985701	1.06783	0.635422	23.4009	23.4018	100	3	23.3062	23.3123	100	3	28	28	28	51	51	51	79.666	0	122.94	1534300000	176	23.4732	23.4018	23.3277	23.2126	23.3123	23.3939
KAE8304832.1	KAE8304832.1	KAE8304832.1 Low molecular weight protein-tyrosine-phosphatase [Giardia intestinalis]	0.0940138498942069	1.06734	0.348365	23.7061	23.6711	100	3	23.612	23.6299	100	3	10	10	10	72.1	72.1	72.1	17.663	0	28.37	1048600000	78	23.5411	23.906	23.6711	23.5469	23.6299	23.6594
KAE8303233.1	KAE8303233.1	KAE8303233.1 Ankyrin repeat protein 1 [Giardia intestinalis]	0.0930207570393868	1.0666	0	NaN	NaN	33.3333	1	19.8957	19.9129	100	3	7	7	7	14.2	14.2	14.2	65.075	0	20.911	45701000	20	19.9887	NaN	NaN	19.7691	19.9129	20.005
KAE8305580.1	KAE8305580.1	KAE8305580.1 Ribosomal protein S2 [Giardia intestinalis]	0.0926729838053397	1.06634	0.149064	28.7909	28.7622	100	3	28.6983	28.6851	100	3	22	22	22	74.4	74.4	74.4	26.723	0	197.43	56472000000	577	29.1926	28.7622	28.418	28.6043	28.6851	28.8054
KAE8302824.1	KAE8302824.1	KAE8302824.1 Kinase, NEK [Giardia intestinalis]	0.0917758941650391	1.06568	0.120667	21.0523	21.1877	100	3	20.9606	21.1567	100	3	6	6	6	25.1	25.1	25.1	38.19	0	9.9681	97947000	24	20.7007	21.2687	21.1877	21.1567	21.1907	20.5343
KAE8303955.1	KAE8303955.1	KAE8303955.1 hypothetical protein GL50803_0086945 [Giardia intestinalis]	0.091303825378418	1.06533	0.131215	20.0073	20.0073	66.6667	2	19.916	19.9324	100	3	6	6	6	4.8	4.8	4.8	232.82	0	11.564	56646000	18	NaN	19.687	20.3277	20.0063	19.8093	19.9324
KAE8302645.1	KAE8302645.1	KAE8302645.1 hypothetical protein GL50803_0095908 [Giardia intestinalis]	0.0908476511637382	1.065	0.138816	25.1228	25.0241	100	3	25.032	24.9547	100	3	9	9	9	3.2	3.2	3.2	423.53	0	26.847	428240000	17	25.52	25.0241	24.8243	25.2776	24.8635	24.9547
KAE8302478.1	KAE8302478.1	KAE8302478.1 Programmed cell death protein-like protein [Giardia intestinalis]	0.0901610056559221	1.06449	0.275595	22.3008	22.2425	100	3	22.2106	22.192	100	3	5	5	5	30.6	30.6	30.6	19.959	0	9.8719	208180000	51	22.4925	22.2425	22.1673	22.192	22.0699	22.37
KAE8304934.1	KAE8304934.1	KAE8304934.1 hypothetical protein GL50803_0028962 [Giardia intestinalis]	0.0890401204427107	1.06366	0.388269	22.1865	22.1772	100	3	22.0974	22.1888	100	3	3	3	3	12.4	12.4	12.4	33.509	0	6.4338	131960000	12	22.2351	22.1772	22.147	21.9112	22.1888	22.1923
KAE8302145.1	KAE8302145.1	KAE8302145.1 Kinase, NEK [Giardia intestinalis]	0.0844904581705741	1.06031	0.284082	22.779	22.7818	100	3	22.6945	22.7526	100	3	38	38	38	52.5	52.5	52.5	124.8	0	125.58	947260000	162	22.8643	22.6909	22.7818	22.7526	22.8473	22.4836
KAE8305377.1	KAE8305377.1	KAE8305377.1 hypothetical protein GL50803_0010889 [Giardia intestinalis]	0.0844008127848319	1.06025	0.26008	20.9649	21.0206	100	3	20.8805	20.9357	100	3	5	5	5	27.9	27.9	27.9	26.826	0	9.477	82352000	13	21.0206	21.1142	20.76	20.9719	20.734	20.9357
KAE8303614.1	KAE8303614.1	KAE8303614.1 hypothetical protein GL50803_006448 [Giardia intestinalis]	0.0820267995198591	1.0585	0.261302	22.8736	22.9587	100	3	22.7916	22.7868	100	3	8	8	8	34.2	34.2	34.2	26.677	0	12.109	296530000	41	23.0344	22.9587	22.6277	22.8061	22.7819	22.7868
KAE8304837.1	KAE8304837.1	KAE8304837.1 UvrB/uvrC motif-containing protein [Giardia intestinalis]	0.0816904703776054	1.05826	0.2443	25.2728	25.3081	100	3	25.1912	25.2184	100	3	24	24	24	65.4	65.4	65.4	41.141	0	213.83	4612700000	239	25.4514	25.3081	25.059	25.0663	25.2184	25.2888
KAE8303335.1	KAE8303335.1	KAE8303335.1 Coiled-coil protein [Giardia intestinalis]	0.0782807668050118	1.05576	0.17659	21.4664	21.5678	100	3	21.3882	21.359	100	3	9	9	9	11.4	11.4	11.4	124.08	0	21.564	90487000	21	21.1536	21.6779	21.5678	21.359	21.3142	21.4913
KAE8302104.1	KAE8302104.1	KAE8302104.1 hypothetical protein GL50803_0010808 [Giardia intestinalis]	0.0759811401367188	1.05408	0.345101	24.7436	24.7409	100	3	24.6677	24.7133	100	3	9	9	9	62.3	62.3	62.3	25.237	0	49.025	1300800000	75	24.7409	24.6874	24.8026	24.5031	24.7133	24.7866
KAE8304701.1	KAE8304701.1	KAE8304701.1 Threonyl-tRNA synthetase [Giardia intestinalis]	0.0759391784667969	1.05405	0.326158	24.1812	24.2461	100	3	24.1053	24.0915	100	3	36	36	36	60.4	60.4	60.4	79.031	0	151.14	2687100000	238	24.2461	24.0055	24.2921	24.1725	24.0518	24.0915
KAE8301805.1	KAE8301805.1	KAE8301805.1 hypothetical protein GL50803_0017501 [Giardia intestinalis]	0.0728295644124373	1.05178	0.092757	23.672	23.5662	100	3	23.5992	23.6409	100	3	21	21	21	44	44	44	56.563	0	91.182	1731300000	209	24.1041	23.5662	23.3458	23.2922	23.6409	23.8646
KAE8304512.1	KAE8304512.1	KAE8304512.1 Kinase, NEK [Giardia intestinalis]	0.0726769765218087	1.05167	0.173902	22.7287	22.6007	100	3	22.656	22.6728	100	3	28	28	28	39.3	39.3	39.3	102.29	0	80.042	1152700000	118	23.0402	22.6007	22.5451	22.6099	22.6728	22.6853
KAE8305591.1	KAE8305591.1	KAE8305591.1 putative GTP-binding protein ARD-1 [Giardia intestinalis]	0.0712941487630196	1.05066	0.280751	22.1711	22.1325	100	3	22.0998	22.0272	100	3	9	9	9	35.6	35.6	35.6	44.403	0	57.6	357450000	45	22.1199	22.261	22.1325	21.9902	22.2821	22.0272
KAE8302416.1	KAE8302416.1	KAE8302416.1 GTP-binding protein Sar1 [Giardia intestinalis]	0.070250193277996	1.0499	0.334272	25.0359	25.0374	100	3	24.9657	24.9875	100	3	13	13	13	91.1	91.1	91.1	21.262	0	129.51	3161900000	263	24.9489	25.1215	25.0374	25.0762	24.9875	24.8334
KAE8305199.1	KAE8305199.1	KAE8305199.1 Kinesin-related protein [Giardia intestinalis]	0.0697485605875663	1.04953	0.18002	19.6974	19.6974	66.6667	2	19.6277	19.5454	100	3	7	7	7	21.3	21.3	21.3	69.574	0	18.72	29190000	15	19.7331	NaN	19.6617	19.5454	19.4932	19.8444
KAE8305061.1	KAE8305061.1	KAE8305061.1 hypothetical protein GL50803_0016731 [Giardia intestinalis]	0.0689830780029297	1.04898	0.145472	22.5247	22.4002	100	3	22.4557	22.4977	100	3	28	28	28	13.2	13.2	13.2	334.14	0	166.22	1148200000	164	22.7819	22.3921	22.4002	22.2293	22.6402	22.4977
KAE8304200.1	KAE8304200.1	KAE8304200.1 putative U3 small nucleolar RNA-associated protein 11 [Giardia intestinalis]	0.0688285827636719	1.04886	0.201947	22.2702	22.3046	100	3	22.2014	22.144	100	3	5	5	5	42.7	42.7	42.7	25.986	0	65.747	248420000	34	22.3046	22.3578	22.1482	22.0364	22.4237	22.144
KAE8304860.1	KAE8304860.1	KAE8304860.1 hypothetical protein GL50803_0014198 [Giardia intestinalis]	0.0672492980957031	1.04772	0.0846785	21.6205	21.5078	100	3	21.5532	21.5014	100	3	9	9	9	33.6	33.6	33.6	42.513	0	14.461	251660000	34	22.1094	21.5078	21.2444	21.5014	21.3819	21.7764
KAE8305791.1	KAE8305791.1	KAE8305791.1 Ser/Thr phosphatase PP2A-2 catalytic subunit [Giardia intestinalis]	0.0670229593912772	1.04755	0.473235	24.6605	24.7029	100	3	24.5935	24.5718	100	3	11	11	11	58.7	58.7	58.7	35.445	0	85.071	1815400000	105	24.7159	24.7029	24.5628	24.5718	24.6656	24.5431
KAE8304412.1	KAE8304412.1	KAE8304412.1 High cysteine membrane protein Group 5 [Giardia intestinalis]	0.0665130615234375	1.04718	0.184532	21.7219	21.6541	100	3	21.6554	21.6557	100	3	17	11	11	41.3	28.4	28.4	72.772	0	39.882	284980000	51	21.9864	21.6541	21.5252	21.6638	21.6467	21.6557
KAE8302613.1	KAE8302613.1	KAE8302613.1 D-tyrosyl-tRNA deacylase [Giardia intestinalis]	0.0658321380615234	1.04669	0.264034	22.4859	22.4601	100	3	22.4201	22.3661	100	3	7	7	7	52.8	52.8	52.8	19.925	0	49	293640000	47	22.6355	22.3621	22.4601	22.3557	22.5384	22.3661
KAE8301519.1	KAE8301519.1	KAE8301519.1 hypothetical protein GL50803_0037578 [Giardia intestinalis]	0.0636666615804025	1.04512	0.141613	21.6584	21.7656	100	3	21.5947	21.5474	100	3	3	3	3	55.6	55.6	55.6	8.8803	0	31.187	82373000	33	21.3502	21.8593	21.7656	21.528	21.7087	21.5474
KAE8303553.1	KAE8303553.1	KAE8303553.1 High cysteine membrane protein Group 3 [Giardia intestinalis]	0.0633506774902344	1.04489	0.0944464	23.4751	23.3006	100	3	23.4117	23.3309	100	3	19	8	7	38.9	18.6	15.4	87.313	0	96.365	722290000	91	23.3006	23.2653	23.8593	23.2148	23.3309	23.6894
KAE8303300.1	KAE8303300.1	KAE8303300.1 Methionine aminopeptidase [Giardia intestinalis]	0.0628770192464181	1.04455	0.294943	24.9407	24.9289	100	3	24.8778	24.9038	100	3	15	15	15	48	48	48	44.147	0	104.59	2512300000	168	25.073	24.9289	24.8203	24.7886	24.9038	24.9412
KAE8304599.1	KAE8304599.1	KAE8304599.1 Nucleoporin [Giardia intestinalis]	0.0626176198323556	1.04436	0.115979	23.31	23.4025	100	3	23.2474	23.2456	100	3	15	15	15	48	48	48	45.241	0	114.24	956590000	98	22.9477	23.5797	23.4025	23.1519	23.2456	23.3445
KAE8304519.1	KAE8304519.1	KAE8304519.1 Tetratricopeptide repeat-containing protein [Giardia intestinalis]	0.0603885650634766	1.04275	0.12265	20.2429	20.2429	66.6667	2	20.1825	20.2247	100	3	3	3	3	12.2	12.2	12.2	31.978	0.00035186	3.3343	37924000	4	20.4577	20.028	NaN	20.2247	20.2516	20.071
KAE8302362.1	KAE8302362.1	KAE8302362.1 Ribosome biogenesis protein Nop16 [Giardia intestinalis]	0.059670130411785	1.04223	0.0600992	22.7596	22.8026	100	3	22.6999	22.7586	100	3	10	10	10	48.9	48.9	48.9	27.387	0	62.507	422950000	59	23.2839	22.8026	22.1923	22.4395	22.7586	22.9016
KAE8305677.1	KAE8305677.1	KAE8305677.1 Ankyrin repeat protein 1 [Giardia intestinalis]	0.0553849538167341	1.03914	0.127368	22.3195	22.2135	100	3	22.2641	22.2348	100	3	16	16	16	41.7	41.7	41.7	46.301	0	51.907	471050000	79	22.6107	22.1342	22.2135	22.1766	22.2348	22.3808
KAE8303401.1	KAE8303401.1	KAE8303401.1 Alanyl dipeptidyl peptidase [Giardia intestinalis]	0.0523815155029297	1.03698	0.157647	24.0741	24.171	100	3	24.0217	23.9798	100	3	25	25	25	47.3	47.3	47.3	80.806	0	174.07	2647700000	238	24.171	24.1883	23.8631	24.1509	23.9798	23.9345
KAE8302223.1	KAE8302223.1	KAE8302223.1 Calcineurin-like phosphoesterase [Giardia intestinalis]	0.0503228505452462	1.0355	0.176349	22.4535	22.4375	100	3	22.4031	22.3834	100	3	12	12	12	34.5	34.5	34.5	57.601	0	28.394	407590000	69	22.6377	22.4375	22.2852	22.3529	22.4732	22.3834
KAE8301933.1	KAE8301933.1	KAE8301933.1 Ribosomal protein L19 [Giardia intestinalis]	0.0487817128499337	1.03439	0.132736	28.5954	28.6296	100	3	28.5466	28.5489	100	3	8	8	8	25.5	25.5	25.5	23.137	0	19.39	15440000000	206	28.81	28.3464	28.6296	28.5285	28.5489	28.5624
KAE8304851.1	KAE8304851.1	KAE8304851.1 hypothetical protein GL50803_0017102 [Giardia intestinalis]	0.0479831695556641	1.03382	0.0800712	21.8727	22.0488	100	3	21.8247	21.7737	100	3	6	6	6	37.6	37.6	37.6	25.282	0	36.162	191230000	39	21.4754	22.0488	22.0939	21.7348	21.9655	21.7737
KAE8303096.1	KAE8303096.1	KAE8303096.1 PX domain-containing protein [Giardia intestinalis]	0.0472132364908866	1.03327	0.131116	24.3601	24.4695	100	3	24.3129	24.338	100	3	22	22	22	55.3	55.3	55.3	66.906	0	137.8	2049700000	171	24.4695	24.5046	24.1062	24.2416	24.338	24.3591
KAE8305816.1	KAE8305816.1	KAE8305816.1 hypothetical protein GL50803_007765 [Giardia intestinalis]	0.0425364176432304	1.02992	0.0403027	21.3393	21.3393	66.6667	2	21.2968	21.5456	100	3	6	6	6	34.6	34.6	34.6	37.413	0	11.33	90670000	18	NaN	21.4799	21.1987	20.7768	21.5456	21.5679
KAE8304054.1	KAE8304054.1	KAE8304054.1 hypothetical protein GL50803_0016367 [Giardia intestinalis]	0.0421409606933594	1.02964	0.105714	23.0733	23.0208	100	3	23.0312	23.0871	100	3	27	27	27	57.9	57.9	57.9	62.008	0	159.45	1460600000	169	23.0208	23.2679	22.9312	22.8322	23.1741	23.0871
KAE8301990.1	KAE8301990.1	KAE8301990.1 hypothetical protein GL50803_004883 [Giardia intestinalis]	0.0419438680013045	1.0295	0.225936	22.4317	22.4641	100	3	22.3897	22.3964	100	3	22	22	22	22.6	22.6	22.6	164.22	0	51.959	430750000	94	22.4641	22.2995	22.5313	22.4258	22.3964	22.3469
KAE8303368.1	KAE8303368.1	KAE8303368.1 Kinase, NEK [Giardia intestinalis]	0.0419063568115234	1.02947	0.0648547	23.2371	23.3013	100	3	23.1952	23.1926	100	3	16	16	16	39.6	39.6	39.6	56.332	0	72.714	716280000	85	22.8209	23.3013	23.5892	23.2301	23.163	23.1926
KAE8304028.1	KAE8304028.1	KAE8304028.1 hypothetical protein GL50803_0024537 [Giardia intestinalis]	0.0389264424641915	1.02735	0.0443474	24.5673	24.6645	100	3	24.5283	24.6171	100	3	29	29	29	54	54	54	58.963	0	119.67	3678000000	252	24.0448	24.6645	24.9925	24.3054	24.6171	24.6626
KAE8303664.1	KAE8303664.1	KAE8303664.1 hypothetical protein GL50803_005859 [Giardia intestinalis]	0.0381158192952462	1.02677	0.0711284	21.4126	21.3528	100	3	21.3745	21.3712	100	3	5	5	5	32	32	32	20.142	0	12.041	146920000	26	21.3528	21.7106	21.1744	21.2	21.3712	21.5523
KAE8305035.1	KAE8305035.1	KAE8305035.1 hypothetical protein GL50803_008430 [Giardia intestinalis]	0.0381062825520857	1.02677	0.132801	21.0221	21.0409	100	3	20.984	20.9743	100	3	4	4	4	23.8	23.8	23.8	30.851	0	13.789	57955000	19	20.8995	21.1258	21.0409	20.8462	21.1314	20.9743
KAE8304809.1	KAE8304809.1	KAE8304809.1 hypothetical protein GL50803_0028703 [Giardia intestinalis]	0.0376084645589216	1.02641	0.137435	21.9947	21.9391	100	3	21.9571	21.9118	100	3	5	5	5	41	41	41	18.764	0	8.7331	160750000	19	22.1418	21.9391	21.9032	21.9118	22.0918	21.8677
KAE8305378.1	KAE8305378.1	KAE8305378.1 WD40 repeat protein [Giardia intestinalis]	0.0350824991861991	1.02462	0.0798152	20.891	20.9874	100	3	20.856	20.8811	100	3	8	8	8	17.1	17.1	17.1	78.415	0	12.136	72701000	20	20.9874	21.0138	20.6719	20.8811	20.655	21.0318
KAE8304821.1	KAE8304821.1	KAE8304821.1 hypothetical protein GL50803_0016085 [Giardia intestinalis]	0.0345478057861328	1.02424	0.137835	21.5814	21.5328	100	3	21.5468	21.5468	100	3	14	14	14	30.7	30.7	30.7	62.425	0	36.162	302800000	47	21.742	21.5328	21.4693	21.6202	21.4735	21.5468
KAE8301862.1	KAE8301862.1	KAE8301862.1 hypothetical protein GL50803_0022806 [Giardia intestinalis]	0.0345344543457031	1.02423	0.0447636	22.4007	22.4311	100	3	22.3661	22.423	100	3	14	14	14	42.5	42.5	42.5	38.889	0	52.841	359590000	82	22.8186	22.4311	21.9524	22.2049	22.423	22.4705
KAE8302538.1	KAE8302538.1	KAE8302538.1 Tyrosyl-tRNA synthetase [Giardia intestinalis]	0.0312137603759766	1.02187	0.138031	23.8264	23.78	100	3	23.7952	23.8134	100	3	16	16	16	56.8	56.8	56.8	43.486	0	49.493	1360000000	116	23.9673	23.78	23.732	23.8134	23.8585	23.7137
KAE8304813.1	KAE8304813.1	KAE8304813.1 Thioredoxin family protein [Giardia intestinalis]	0.0305474599202498	1.0214	0.184936	24.122	24.0954	100	3	24.0914	24.0681	100	3	11	11	11	42.3	42.3	42.3	37.647	0	29.279	1401000000	81	24.0954	24.2241	24.0464	24.0476	24.1585	24.0681
KAE8302414.1	KAE8302414.1	KAE8302414.1 Ankyrin repeat protein 1 [Giardia intestinalis]	0.0304972330729143	1.02136	0.0950468	20.8138	20.7525	100	3	20.7833	20.7525	100	3	4	4	4	13.4	13.4	13.4	39.883	0	5.8279	56211000	12	20.6737	21.0152	20.7525	20.7164	20.881	20.7525
KAE8305413.1	KAE8305413.1	KAE8305413.1 Ankyrin repeat protein 1 [Giardia intestinalis]	0.0281798044840507	1.01972	0	NaN	NaN	33.3333	1	19.5232	19.5007	100	3	5	5	5	6.9	6.9	6.9	137.38	0	8.1668	18544000	15	19.5514	NaN	NaN	19.5007	19.7573	19.3117
KAE8302311.1	KAE8302311.1	KAE8302311.1 Kinase, NEK [Giardia intestinalis]	0.0244760513305664	1.01711	0.0429339	20.3206	20.3206	66.6667	2	20.2961	20.2968	100	3	3	3	3	18.9	18.9	18.9	32.803	0	6.1869	38129000	14	NaN	20.3383	20.3028	20.0409	20.5507	20.2968
KAE8303925.1	KAE8303925.1	KAE8303925.1 Preimplantation protein 3 [Giardia intestinalis]	0.0235036214192696	1.01642	0.232415	21.632	21.6156	100	3	21.6085	21.6057	100	3	9	9	9	52	52	52	26.787	0	18.788	141000000	49	21.6156	21.7046	21.5758	21.5906	21.6293	21.6057
KAE8304385.1	KAE8304385.1	KAE8304385.1 hypothetical protein GL50803_0017375 [Giardia intestinalis]	0.0225811004638672	1.01578	0.0487223	22.515	22.5778	100	3	22.4924	22.4925	100	3	11	11	11	39	39	39	40.587	0	53.052	495170000	47	22.5778	22.5896	22.3777	22.2442	22.4925	22.7406
KAE8305319.1	KAE8305319.1	KAE8305319.1 Zinc transporter protein [Giardia intestinalis]	0.022055943806965	1.01541	0	19.0167	19.0614	100	3	NaN	NaN	33.3333	1	1	1	1	4.1	4.1	4.1	40.867	0.0081699	1.9617	17224000	4	19.0614	18.8476	19.141	18.9946	NaN	NaN
KAE8305963.1	KAE8305963.1	KAE8305963.1 hypothetical protein GL50803_0014390 [Giardia intestinalis]	0.0213241577148438	1.01489	0.210893	21.527	21.5416	100	3	21.5056	21.4735	100	3	16	16	16	19.1	19.1	19.1	169.17	0	68.307	270940000	80	21.5416	21.4875	21.5517	21.5731	21.4735	21.4703
KAE8302712.1	KAE8302712.1	KAE8302712.1 RING-type zinc-finger domain-containing protein [Giardia intestinalis]	0.0200544993082694	1.014	0.0602493	21.9974	21.977	100	3	21.9773	22.0271	100	3	7	7	7	37.3	37.3	37.3	33.037	0	23.501	187020000	26	21.8724	22.1426	21.977	21.8127	22.0921	22.0271
KAE8301842.1	KAE8301842.1	KAE8301842.1 hypothetical protein GL50803_00113133 [Giardia intestinalis]	0.0184154510498047	1.01285	0.036491	25.0278	25.1316	100	3	25.0093	25.0634	100	3	34	34	34	48.7	48.7	48.7	95.363	0	202.92	4662500000	310	24.7312	25.2205	25.1316	25.0634	25.1148	24.8499
KAE8303890.1	KAE8303890.1	KAE8303890.1 hypothetical protein GL50803_002824 [Giardia intestinalis]	0.0176461537679025	1.01231	0.0531982	19.0324	19.0324	66.6667	2	19.0147	19.0632	100	3	2	2	2	16.4	16.4	16.4	19.567	0	4.6805	14694000	6	19.1482	18.9166	NaN	18.9046	19.0632	19.0764
KAE8302969.1	KAE8302969.1	KAE8302969.1 hypothetical protein GL50803_0016944 [Giardia intestinalis]	0.0174808502197266	1.01219	0.0427694	20.727	20.6288	100	3	20.7096	20.7156	100	3	17	17	17	23.8	23.8	23.8	141.9	0	53.495	122920000	37	20.5594	20.9929	20.6288	20.7697	20.7156	20.6434
KAE8301654.1	KAE8301654.1	KAE8301654.1 hypothetical protein GL50803_004578 [Giardia intestinalis]	0.017213185628254	1.012	0	NaN	NaN	33.3333	1	21.6661	21.5979	100	3	2	2	2	27.6	27.6	27.6	12.73	0	4.9511	75378000	7	21.6833	NaN	NaN	21.5979	21.4324	21.9681
KAE8301760.1	KAE8301760.1	KAE8301760.1 Nucleoporin complex subunit 54 [Giardia intestinalis]	0.0171254475911446	1.01194	0.0476852	22.2099	22.222	100	3	22.1928	22.203	100	3	14	14	14	56.4	56.4	56.4	36.198	0	61.02	632020000	108	21.9965	22.4112	22.222	22.1406	22.2347	22.203
KAE8305022.1	KAE8305022.1	KAE8305022.1 RNA polymerase III RPC4 [Giardia intestinalis]	0.0167210896809884	1.01166	0.0777084	21.7566	21.7904	100	3	21.7399	21.7731	100	3	8	8	8	37.5	37.5	37.5	34.754	0	19.071	199580000	35	21.7904	21.8125	21.667	21.8245	21.622	21.7731
KAE8305555.1	KAE8305555.1	KAE8305555.1 26S protease regulatory subunit 6A [Giardia intestinalis]	0.0163243611653634	1.01138	0.0419868	23.9348	23.8433	100	3	23.9185	23.949	100	3	21	21	21	59.7	59.7	59.7	55.968	0	87.971	1981600000	171	24.1697	23.8433	23.7915	23.8038	23.949	24.0027
KAE8305951.1	KAE8305951.1	KAE8305951.1 Annexin [Giardia intestinalis]	0.0147310892740897	1.01026	0.0199695	20.6429	20.708	100	3	20.6281	20.6281	66.6667	2	4	4	4	15.9	15.9	15.9	46.194	0	7.8722	33358000	7	20.2931	20.708	20.9275	20.6045	NaN	20.6518
KAE8305041.1	KAE8305041.1	KAE8305041.1 Protein required for cell viability [Giardia intestinalis]	0.0138867696126326	1.00967	0.0321426	22.3646	22.4405	100	3	22.3507	22.3793	100	3	21	21	21	43.4	43.4	43.4	64.22	0	40.691	523200000	94	22.1098	22.4405	22.5434	22.4448	22.2279	22.3793
KAE8304432.1	KAE8304432.1	KAE8304432.1 Histone deacetylase [Giardia intestinalis]	0.0118745168050118	1.00826	0.0300958	21.7784	21.8242	100	3	21.7665	21.7838	100	3	7	7	7	19.1	19.1	19.1	52.076	0	19.749	234900000	30	21.8242	21.6465	21.8646	21.5598	21.7838	21.9559
KAE8304843.1	KAE8304843.1	KAE8304843.1 Ankyrin repeat protein 1 [Giardia intestinalis]	0.0116586685180664	1.00811	0.0095133	24.3124	24.3124	66.6667	2	24.3007	24.3007	66.6667	2	5	5	5	5	5	5	116.72	0.0087776	1.8851	230560000	5	24.0123	24.6125	NaN	24.5345	NaN	24.0669
KAE8305099.1	KAE8305099.1	KAE8305099.1 hypothetical protein GL50803_0089828 [Giardia intestinalis]	0.0115896860758475	1.00807	0.0258814	21.5053	21.4511	100	3	21.4937	21.4884	100	3	16	16	16	28.9	28.9	28.9	83.905	0	52.942	248750000	69	21.7718	21.4511	21.2929	21.4884	21.4069	21.5858
KAE8304083.1	KAE8304083.1	KAE8304083.1 RNA polymerase II subunit Rpb5a [Giardia intestinalis]	0.0111325581868478	1.00775	0.0164349	22.6659	22.4638	100	3	22.6548	22.6798	100	3	7	7	7	29.7	29.7	29.7	26.354	0	14.593	351730000	33	23.0905	22.4436	22.4638	22.5167	22.7679	22.6798
KAE8301242.1	KAE8301242.1	KAE8301242.1 hypothetical protein GL50803_0022629 [Giardia intestinalis]	0.0109926859537772	1.00765	0.0309351	23.7063	23.7061	100	3	23.6953	23.624	100	3	21	21	21	53.1	53.1	53.1	53.039	0	58.647	1270700000	119	23.8229	23.7061	23.5898	23.624	23.8909	23.5709
KAE8305601.1;KAE8305600.1	KAE8305601.1;KAE8305600.1	KAE8305601.1 VSP [Giardia intestinalis];KAE8305600.1 VSP [Giardia intestinalis]	0.0106245676676409	1.00739	0.0223467	22.1119	22.0875	100	3	22.1013	22.0617	100	3	3	3	3	8.8	8.8	8.8	43.193	0	12.362	124450000	14	22.0875	21.9054	22.3427	21.9593	22.0617	22.2828
KAE8304098.1	KAE8304098.1	KAE8304098.1 Nucleolar protein, Nop52 [Giardia intestinalis]	0.00852394104003906	1.00593	0.0346096	22.4589	22.4719	100	3	22.4503	22.4713	100	3	19	19	19	43.4	43.4	43.4	62.391	0	103.44	609880000	111	22.3173	22.4719	22.5873	22.3937	22.4859	22.4713
KAE8302073.1	KAE8302073.1	KAE8302073.1 Zinc finger domain protein [Giardia intestinalis]	0.0080083211263009	1.00557	0.0234917	23.3691	23.2816	100	3	23.3611	23.4099	100	3	6	6	6	56.2	56.2	56.2	14.672	0	51.379	465630000	36	23.5573	23.2816	23.2683	23.2339	23.4394	23.4099
KAE8303436.1	KAE8303436.1	KAE8303436.1 hypothetical protein GL50803_0017484 [Giardia intestinalis]	0.00664774576823035	1.00462	0.00772369	21.5342	21.6753	100	3	21.5275	21.499	100	3	10	10	10	22.6	22.6	22.6	78.895	0	20.173	145500000	21	21.8959	21.6753	21.0313	21.3481	21.499	21.7354
KAE8301228.1	KAE8301228.1	KAE8301228.1 hypothetical protein GL50803_00137693 [Giardia intestinalis]	0.00648689270019531	1.00451	0.00796751	20.5588	20.5588	66.6667	2	20.5523	20.5349	100	3	4	4	4	7.1	7.1	7.1	79.815	0	4.0077	34389000	7	NaN	20.749	20.3685	20.8566	20.2653	20.5349
KAE8301225.1	KAE8301225.1	KAE8301225.1 Bromodomain-containing protein [Giardia intestinalis]	0.0064595540364607	1.00449	0.00950598	21.9189	21.905	100	3	21.9125	21.9444	100	3	7	7	7	45.5	45.5	45.5	29.327	0	29.268	187550000	44	21.5615	22.2903	21.905	22.0248	21.9444	21.7682
KAE8303674.1	KAE8303674.1	KAE8303674.1 Ribosomal protein S28 [Giardia intestinalis]	0.0057271321614607	1.00398	0.0137555	27.5827	27.5954	100	3	27.577	27.4658	100	3	7	7	7	54.7	54.7	54.7	7.3455	0	55.032	13267000000	218	27.5954	27.6814	27.4713	27.4658	27.4416	27.8235
KAE8301697.1	KAE8301697.1	KAE8301697.1 hypothetical protein GL50803_0089285 [Giardia intestinalis]	0.00520261128743371	1.00361	0.00841024	20.8439	20.7743	100	3	20.8387	20.8264	100	3	6	6	6	20.6	20.6	20.6	45.576	0	16.367	89104000	29	20.5562	21.2012	20.7743	20.8264	20.9728	20.7168
KAE8301717.1	KAE8301717.1	KAE8301717.1 hypothetical protein GL50803_007413 [Giardia intestinalis]	0.0030568440755232	1.00212	0.00702035	21.6315	21.7306	100	3	21.6284	21.6243	100	3	2	2	2	16.7	16.7	16.7	17.109	0	6.5176	86596000	16	21.3643	21.7995	21.7306	21.7116	21.6243	21.5493
KAE8301603.1	KAE8301603.1	KAE8301603.1 Ankyrin repeat protein 3 [Giardia intestinalis]	0.00251483917236328	1.00174	0.00251961	19.7551	19.7551	66.6667	2	19.7526	19.6205	100	3	10	10	10	6.9	6.9	6.9	263.64	0	12.254	42475000	15	NaN	19.4953	20.015	20.14	19.4974	19.6205
KAE8305984.1	KAE8305984.1	KAE8305984.1 hypothetical protein GL50803_0017011 [Giardia intestinalis]	0.00154304504394531	1.00107	0.00331514	22.1255	22.0054	100	3	22.1239	22.2126	100	3	21	21	21	31.6	31.6	31.6	93.318	0	47.787	380680000	74	22.3682	22.0029	22.0054	21.9403	22.2126	22.2189
KAE8304528.1	KAE8304528.1	KAE8304528.1 hypothetical protein GL50803_0011152 [Giardia intestinalis]	0.000762939453125	1.00053	0.00201112	20.5879	20.6582	100	3	20.5871	20.6041	100	3	14	14	14	30.2	30.2	30.2	64.988	0	19.483	111510000	25	20.7171	20.6582	20.3884	20.6041	20.4558	20.7014
KAE8305715.1	KAE8305715.1	KAE8305715.1 Glutamate-tRNA synthetase [Giardia intestinalis]	0.000482559204101563	1.00033	0.0022513	24.0551	24.0616	100	3	24.0546	24.0422	100	3	39	39	39	54	54	54	80.13	0	114.2	3290800000	284	24.1631	23.9406	24.0616	24.0422	24.0142	24.1074
KAE8305252.1	KAE8305252.1	KAE8305252.1 hypothetical protein GL50803_009283 [Giardia intestinalis]	-0.000274658203125	-1.00019	0	NaN	NaN	33.3333	1	24.7871	24.7644	100	3	19	19	19	11.8	11.8	11.8	266.55	0	53.18	595500000	35	NaN	NaN	24.7868	24.6515	24.7644	24.9454
KAE8303411.1	KAE8303411.1	KAE8303411.1 putative RAD50 DNA repair protein [Giardia intestinalis]	-0.000302632649738399	-1.00021	0.000971469	20.0847	20.1519	100	3	20.085	20.0793	100	3	10	10	10	9.7	9.7	9.7	155.21	0	22.809	73196000	16	20.1886	20.1519	19.9135	19.9949	20.0793	20.1807
KAE8306092.1	KAE8306092.1	KAE8306092.1 SHIPPO repeat domain-containing protein [Giardia intestinalis]	-0.0034968058268241	-1.00243	0.00553482	22.1171	22.1257	100	3	22.1206	22.1521	100	3	10	10	10	52.8	52.8	52.8	29.761	0	29.644	384450000	61	22.4333	22.1257	21.7924	21.9462	22.1521	22.2636
KAE8302113.1	KAE8302113.1	KAE8302113.1 hypothetical protein GL50803_0017298 [Giardia intestinalis]	-0.00800895690917969	-1.00557	0.0161195	22.919	22.9212	100	3	22.927	22.9075	100	3	17	17	17	63.5	63.5	63.5	45.294	0	100.59	825540000	123	23.1956	22.9212	22.6402	22.8731	23.0003	22.9075
KAE8305534.1	KAE8305534.1;KAE8301850.1	KAE8305534.1 Ankyrin repeat protein 1 [Giardia intestinalis]	-0.00887616475423059	-1.00617	0.0201441	25.7452	25.7707	100	3	25.7541	25.761	100	3	42	42	40	49.4	49.4	47.2	95.242	0	182.29	7646400000	438	25.98	25.7707	25.485	25.6974	25.8039	25.761
KAE8302175.1	KAE8302175.1	KAE8302175.1 WD40 repeat protein [Giardia intestinalis]	-0.00931930541992188	-1.00648	0.0147239	23.5092	23.4784	100	3	23.5185	23.5417	100	3	15	15	15	11.2	11.2	11.2	168	0	33.42	462890000	43	23.8568	23.4784	23.1923	23.3645	23.5417	23.6492
KAE8304824.1	KAE8304824.1	KAE8304824.1 hypothetical protein GL50803_005070 [Giardia intestinalis]	-0.00944964090983191	-1.00657	0	NaN	NaN	33.3333	1	19.3476	19.3726	100	3	4	4	4	14.4	14.4	14.4	35.238	0.0040363	2.4594	16716000	5	19.3381	NaN	NaN	19.3726	19.4126	19.2575
KAE8303355.1	KAE8303355.1	KAE8303355.1 Phenylalanyl-tRNA synthetase alpha chain [Giardia intestinalis]	-0.0113188425699882	-1.00788	0.0335282	23.6949	23.6165	100	3	23.7062	23.7263	100	3	22	22	22	55.1	55.1	55.1	60.763	0	79.321	1903200000	155	23.908	23.6165	23.5601	23.7581	23.7263	23.6342
KAE8301272.1	KAE8301272.1	KAE8301272.1 Kinase, CMGC DYRK [Giardia intestinalis]	-0.0133228302001953	-1.00928	0.054176	23.8599	23.784	100	3	23.8733	23.8528	100	3	30	30	30	40.5	40.5	40.5	97.248	0	85.776	2223800000	214	24.0207	23.7752	23.784	23.8528	23.8407	23.9263
KAE8301490.1	KAE8301490.1	KAE8301490.1 Diphosphomevalonate decarboxylase [Giardia intestinalis]	-0.0149974822998047	-1.01045	0	19.9339	20.0243	100	3	NaN	NaN	33.3333	1	3	3	3	19.1	19.1	19.1	36.223	0	5.9476	21089000	10	20.1081	19.6693	20.0243	NaN	NaN	19.9489
KAE8303841.1	KAE8303841.1	KAE8303841.1 hypothetical protein GL50803_003467 [Giardia intestinalis]	-0.0159155527750663	-1.01109	0.0163867	20.8683	20.8683	66.6667	2	20.8842	20.891	100	3	4	4	4	19.4	19.4	19.4	34.277	0	7.8754	64545000	14	21.2025	20.5341	NaN	21.1411	20.6204	20.891
KAE8302057.1	KAE8302057.1	KAE8302057.1 Kinesin-2 [Giardia intestinalis]	-0.0164546966552734	-1.01147	0.0298152	22.8357	22.9758	100	3	22.8522	22.9047	100	3	28	28	25	50.6	50.6	45.5	72.597	0	58.64	718890000	113	22.9758	23.0041	22.5273	22.6532	22.9047	22.9986
KAE8306116.1	KAE8306116.1	KAE8306116.1 Ankyrin repeat protein 1 [Giardia intestinalis]	-0.0169601440429688	-1.01183	0.0300066	21.0785	21.2353	100	3	21.0955	21.0275	100	3	17	17	17	29.4	29.4	29.4	91.915	0	44.576	233660000	55	21.2353	21.2757	20.7245	21.0275	21.2329	21.026
KAE8301307.1	KAE8301307.1	KAE8301307.1 Deoxyribonuclease, TatD family [Giardia intestinalis]	-0.0179122289021798	-1.01249	0.0308748	20.9696	20.9696	66.6667	2	20.9876	20.9601	100	3	3	3	3	14.7	14.7	14.7	37.871	0	3.8162	42220000	7	NaN	20.7816	21.1576	21.1748	20.9601	20.8278
KAE8303123.1	KAE8303123.1	KAE8303123.1 mRNA capping enzyme alpha subunit [Giardia intestinalis]	-0.0187199910481795	-1.01306	0.0329987	21.0674	21.0344	100	3	21.0861	21.1372	100	3	8	8	8	20.9	20.9	20.9	58.078	0	19.578	130710000	36	21.3368	21.0344	20.8311	21.2688	21.1372	20.8525
KAE8302626.1	KAE8302626.1	KAE8302626.1 Collagen alpha 1 chain [Giardia intestinalis]	-0.0191504160563127	-1.01336	0.0185157	21.3188	21.6487	100	3	21.3379	21.3557	100	3	8	8	8	21.8	21.8	21.8	59.329	0	15.76	152360000	27	21.6739	21.6487	20.6338	21.2792	21.3557	21.3789
KAE8303247.1	KAE8303247.1	KAE8303247.1 ATP-dependent RNA helicase [Giardia intestinalis]	-0.0196978251139299	-1.01375	0.0150805	22.52	22.4733	100	3	22.5397	22.569	100	3	16	16	16	27.1	27.1	27.1	82.637	0	32.686	252310000	30	22.4733	23.2432	21.8434	22.7887	22.2613	22.569
KAE8303847.1	KAE8303847.1	KAE8303847.1 Rho GDI [Giardia intestinalis]	-0.0207608540852853	-1.01449	0.0435974	21.1554	21.2721	100	3	21.1761	21.1861	100	3	6	6	6	55.2	55.2	55.2	22.163	0	29.988	102050000	28	21.3223	21.2721	20.8717	21.0364	21.3058	21.1861
KAE8305348.1	KAE8305348.1	KAE8305348.1 hypothetical protein GL50803_0011174 [Giardia intestinalis]	-0.0214970906575509	-1.01501	0	NaN	NaN	33.3333	1	20.1396	20.1747	100	3	4	4	4	21.2	21.2	21.2	36.923	0	58.219	35997000	15	20.1181	NaN	NaN	20.2731	20.1747	19.9708
KAE8301680.1	KAE8301680.1	KAE8301680.1 hypothetical protein GL50803_002107 [Giardia intestinalis]	-0.0226548512776681	-1.01583	0.0476363	25.2228	25.2275	100	3	25.2455	25.2584	100	3	18	18	18	76.2	76.2	76.2	35.667	0	298.87	3267600000	322	24.9399	25.2275	25.5011	25.2662	25.2118	25.2584
KAE8303782.1	KAE8303782.1	KAE8303782.1 Dipeptidyl-peptidase I [Giardia intestinalis]	-0.0246232350667306	-1.01721	0.0941737	24.0303	24.0659	100	3	24.0549	24.0281	100	3	11	11	11	29.4	29.4	29.4	59.976	0	82.746	917930000	93	23.8878	24.0659	24.1373	24.0281	24.1638	23.9729
KAE8305506.1	KAE8305506.1	KAE8305506.1 Kinase, NEK [Giardia intestinalis]	-0.0252939860026018	-1.01769	0.0398967	23.7777	23.708	100	3	23.803	23.948	100	3	6	6	6	6.4	6.4	6.4	116.01	0	7.0255	221010000	27	23.708	23.9593	23.6659	24.0443	23.4169	23.948
KAE8302237.1	KAE8302237.1	KAE8302237.1 Mechanosensory abnormality MEC-17-like protein [Giardia intestinalis]	-0.0260747273763009	-1.01824	0.0554612	20.4143	20.4163	100	3	20.4404	20.4414	100	3	5	5	5	17.1	17.1	17.1	40.672	0	4.9158	49748000	10	20.4163	20.6913	20.1353	20.481	20.4414	20.3987
KAE8301336.1	KAE8301336.1	KAE8301336.1 Zinc finger domain-containing protein [Giardia intestinalis]	-0.0266342163085938	-1.01863	0.0359109	23.7496	23.7075	100	3	23.7762	23.7887	100	3	26	26	26	61.4	61.4	61.4	45.601	0	98.766	1976700000	168	24.1767	23.7075	23.3645	23.6189	23.7887	23.9211
KAE8303151.1	KAE8303151.1	KAE8303151.1 Replication factor C, subunit 3 [Giardia intestinalis]	-0.0269502003987618	-1.01886	0.0707907	22.4447	22.46	100	3	22.4717	22.4434	100	3	12	12	12	57.3	57.3	57.3	34.755	0	35.666	301740000	45	22.3859	22.46	22.4883	22.4434	22.7091	22.2625
KAE8302582.1	KAE8302582.1	KAE8302582.1 Alpha-9 giardin [Giardia intestinalis]	-0.0289243062337228	-1.02025	0.133559	24.9269	24.967	100	3	24.9558	24.9764	100	3	12	12	12	50.2	50.2	50.2	33.786	0	142.93	1426100000	106	24.8317	24.982	24.967	24.9764	25.0547	24.8363
KAE8305150.1	KAE8305150.1	KAE8305150.1 Ankyrin repeat protein 1 [Giardia intestinalis]	-0.0295842488606759	-1.02072	0.0862611	21.9182	22.0338	100	3	21.9478	21.9624	100	3	12	12	12	32.3	32.3	32.3	56.012	0	25.925	221960000	37	22.0425	22.0338	21.6784	21.9624	21.9736	21.9074
KAE8303164.1	KAE8303164.1	KAE8303164.1 Arsenical pump-driving ATPase [Giardia intestinalis]	-0.0302308400471993	-1.02118	0.0710364	23.7863	23.7755	100	3	23.8166	23.8393	100	3	13	13	13	56.5	56.5	56.5	39.506	0	80.34	869070000	105	23.5469	23.7755	24.0367	23.8393	23.8835	23.7268
KAE8305175.1	KAE8305175.1	KAE8305175.1 hypothetical protein GL50803_0017280 [Giardia intestinalis]	-0.0304196675618478	-1.02131	0.0564888	22.0909	22.0426	100	3	22.1214	22.049	100	3	4	4	4	19.6	19.6	19.6	33.479	0	4.807	169160000	11	22.0005	22.0426	22.2297	22.4491	21.866	22.049
KAE8303278.1	KAE8303278.1	KAE8303278.1 putative Exosome complex exonuclease [Giardia intestinalis]	-0.0306421915690116	-1.02147	0	NaN	NaN	33.3333	1	20.8671	20.9105	100	3	4	4	4	34.8	34.8	34.8	23.326	0	4.7121	48217000	6	NaN	NaN	20.8365	21.2093	20.9105	20.4815
KAE8305716.1	KAE8305716.1	KAE8305716.1 26S protease regulatory subunit 7 [Giardia intestinalis]	-0.0307235717773438	-1.02152	0.151677	23.1944	23.161	100	3	23.2251	23.245	100	3	24	24	24	62.9	62.9	62.9	56.418	0	65.926	951270000	157	23.3217	23.161	23.1005	23.245	23.2767	23.1537
KAE8305924.1	KAE8305924.1	KAE8305924.1 putative Inositol monophosphatase [Giardia intestinalis]	-0.0313905080159493	-1.022	0.0729991	22.2077	22.2043	100	3	22.2391	22.1311	100	3	7	7	7	26.5	26.5	26.5	49.54	0	26.128	283840000	34	22.2043	22.2581	22.1605	22.532	22.1311	22.0541
KAE8304659.1	KAE8304659.1	KAE8304659.1 AP2 sigma adaptin [Giardia intestinalis]	-0.0349915822346993	-1.02455	0.174714	23.7422	23.7157	100	3	23.7772	23.7284	100	3	3	3	3	21.3	21.3	21.3	16.842	0	5.7552	451610000	21	23.8247	23.7157	23.6861	23.9024	23.7007	23.7284
KAE8305774.1	KAE8305774.1	KAE8305774.1 Aminoacyl-histidine dipeptidase [Giardia intestinalis]	-0.0352706909179688	-1.02475	0.198581	27.5724	27.6281	100	3	27.6076	27.6176	100	3	34	34	34	78.4	78.4	78.4	54.938	0	323.31	38422000000	740	27.4516	27.6281	27.6374	27.6572	27.5481	27.6176
KAE8303081.1	KAE8303081.1	KAE8303081.1 Kelch repeat-containing protein [Giardia intestinalis]	-0.0363254547119141	-1.0255	0.143597	22.5903	22.564	100	3	22.6267	22.5972	100	3	16	16	16	25.9	25.9	25.9	109.94	0	101.99	705170000	88	22.564	22.7318	22.4752	22.7352	22.5972	22.5476
KAE8301484.1	KAE8301484.1	KAE8301484.1 hypothetical protein GL50803_0013133 [Giardia intestinalis]	-0.0369764963785819	-1.02596	0.0577955	23.5035	23.5745	100	3	23.5405	23.5983	100	3	28	28	28	55.3	55.3	55.3	59.796	0	151.69	2257200000	193	23.8323	23.5745	23.1037	23.4227	23.5983	23.6005
KAE8302868.1	KAE8302868.1	KAE8302868.1 Ribosomal protein L27 [Giardia intestinalis]	-0.0370451609293596	-1.02601	0.0793517	28.2974	28.2844	100	3	28.3345	28.3344	100	3	14	14	14	81.5	81.5	81.5	15.35	0	92.077	23245000000	329	28.5469	28.2844	28.061	28.1856	28.3344	28.4834
KAE8305992.1	KAE8305992.1	KAE8305992.1 hypothetical protein GL50803_0025205 [Giardia intestinalis]	-0.0389226277669259	-1.02735	0	NaN	NaN	33.3333	1	22.3585	22.429	100	3	5	5	5	7.5	7.5	7.5	136.46	0	19.893	118920000	16	NaN	NaN	22.3195	22.429	22.1801	22.4663
KAE8305573.1	KAE8305573.1	KAE8305573.1 Ribosomal protein L10 [Giardia intestinalis]	-0.0394350687662772	-1.02771	0.0788447	23.5087	23.3695	100	3	23.5482	23.5681	100	3	13	13	13	63.1	63.1	63.1	27.256	0	78.439	1012600000	93	23.855	23.3695	23.3017	23.4947	23.5816	23.5681
KAE8301773.1	KAE8301773.1	KAE8301773.1 hypothetical protein GL50803_0010460 [Giardia intestinalis]	-0.0396836598714181	-1.02789	0.244999	19.5676	19.5635	100	3	19.6073	19.5721	100	3	4	4	4	10.4	10.4	10.4	62.654	0.0043595	2.4093	20305000	8	19.5988	19.5405	19.5635	19.5224	19.7273	19.5721
KAE8302981.1	KAE8302981.1	KAE8302981.1 Qb-SNARE 5 [Giardia intestinalis]	-0.040771484375	-1.02866	0.0712641	23.271	23.2325	100	3	23.3118	23.3633	100	3	15	15	15	70.3	70.3	70.3	25.125	0	160.92	539350000	62	22.9821	23.2325	23.5984	23.1366	23.3633	23.4354
KAE8306123.1	KAE8306123.1	KAE8306123.1 Ankyrin repeat protein 1 [Giardia intestinalis]	-0.041465123494465	-1.02916	0.123343	22.1986	22.1273	100	3	22.2401	22.3339	100	3	18	18	18	35.4	35.4	35.4	84.078	0	98.433	449370000	67	22.3455	22.1231	22.1273	22.0431	22.3433	22.3339
KAE8305571.1	KAE8305571.1	KAE8305571.1 hypothetical protein GL50803_0033629 [Giardia intestinalis]	-0.0417938232421875	-1.02939	0.117104	21.8743	21.9013	100	3	21.9161	21.9228	100	3	11	11	11	42.9	42.9	42.9	40.955	0	37.207	358970000	54	21.6375	21.9013	22.0841	21.9009	21.9228	21.9246
KAE8304614.1	KAE8304614.1	KAE8304614.1 tRNA pseudouridine13 synthase [Giardia intestinalis]	-0.0418059031168632	-1.0294	0.084459	25.599	25.4464	100	3	25.6408	25.6655	100	3	3	3	3	5.9	5.9	5.9	75.335	0.0097339	1.8299	769650000	4	25.4079	25.4464	25.9427	25.6655	25.5755	25.6815
KAE8301710.1	KAE8301710.1	KAE8301710.1 RNA binding protein [Giardia intestinalis]	-0.0425453186035156	-1.02993	0.116185	21.7027	21.6432	100	3	21.7453	21.721	100	3	6	6	6	26.3	26.3	26.3	27.91	0	11.558	201420000	21	21.9411	21.6432	21.5239	21.721	21.6764	21.8384
KAE8305612.1	KAE8305612.1	KAE8305612.1 hypothetical protein GL50803_005822 [Giardia intestinalis]	-0.0427360534667969	-1.03007	0.0568816	17.7836	17.7677	100	3	17.8263	17.8245	100	3	3	3	3	8.4	8.4	8.4	74.348	0	8.8747	7468700	10	17.5903	17.9929	17.7677	17.4254	18.2291	17.8245
KAE8305787.1	KAE8305787.1	KAE8305787.1 hypothetical protein GL50803_0013809 [Giardia intestinalis]	-0.0436903635660784	-1.03075	0.0583225	23.3775	23.4661	100	3	23.4212	23.431	100	3	14	14	14	39.6	39.6	39.6	37.283	0	80.3	982210000	75	22.8919	23.4661	23.7745	23.3873	23.431	23.4453
KAE8301896.1	KAE8301896.1	KAE8301896.1 hypothetical protein GL50803_0013310 [Giardia intestinalis]	-0.0451297760009766	-1.03178	0.112497	23.3418	23.325	100	3	23.3869	23.4603	100	3	8	8	8	31.5	31.5	31.5	36.909	0	24.519	419270000	57	23.2463	23.4541	23.325	23.5702	23.4603	23.1303
KAE8304354.1	KAE8304354.1	KAE8304354.1 Ankyrin repeat protein 1 [Giardia intestinalis]	-0.0451971689860002	-1.03182	0.157874	26.1918	26.1287	100	3	26.237	26.2861	100	3	58	58	58	65.3	65.3	65.3	118.71	0	323.31	7441000000	504	26.3592	26.1287	26.0875	26.1062	26.2861	26.3187
KAE8302506.1	KAE8302506.1	KAE8302506.1 Socius [Giardia intestinalis]	-0.0453472137451172	-1.03193	0.110619	22.0713	22.1235	100	3	22.1166	22.2118	100	3	9	9	9	21.7	21.7	21.7	54.861	0	9.7088	129440000	21	21.9123	22.178	22.1235	21.8702	22.2679	22.2118
KAE8304869.1	KAE8304869.1	KAE8304869.1 hypothetical protein GL50803_0017110 [Giardia intestinalis]	-0.0462017059326172	-1.03254	0.110231	20.2141	20.0817	100	3	20.2603	20.3143	100	3	5	5	5	6.7	6.7	6.7	108.81	0	5.0806	55193000	9	20.0817	20.0658	20.4946	20.321	20.3143	20.1454
KAE8301617.1	KAE8301617.1	KAE8301617.1 Pam18 [Giardia intestinalis]	-0.046628316243492	-1.03285	0.109932	20.3849	20.3701	100	3	20.4315	20.4972	100	3	3	3	3	28.6	28.6	28.6	11.712	0	3.5432	56019000	7	20.3701	20.4154	20.3692	20.1405	20.657	20.4972
KAE8303439.1	KAE8303439.1	KAE8303439.1 Chaperone protein DnaJ subfamily B [Giardia intestinalis]	-0.0483315785725935	-1.03407	0.122871	23.4906	23.6203	100	3	23.5389	23.5321	100	3	15	15	15	53.5	53.5	53.5	37.252	0	45.625	1135800000	86	23.6203	23.6441	23.2073	23.5321	23.5019	23.5827
KAE8303271.1	KAE8303271.1	KAE8303271.1 hypothetical protein GL50803_003531 [Giardia intestinalis]	-0.0484237670898438	-1.03413	0.0970897	23.2708	23.3813	100	3	23.3192	23.3337	100	3	15	15	15	60.6	60.6	60.6	41.138	0	125.59	1148200000	120	23.4728	23.3813	22.9583	23.454	23.17	23.3337
KAE8306121.1	KAE8306121.1	KAE8306121.1 hypothetical protein GL50803_0016916 [Giardia intestinalis]	-0.0490220387776716	-1.03456	0.158514	23.1211	23.1478	100	3	23.1702	23.1929	100	3	45	45	45	37.3	37.3	37.3	186.5	0	186.88	1924400000	229	22.9228	23.1478	23.2928	23.0867	23.1929	23.2309
KAE8301213.1	KAE8301213.1	KAE8301213.1 Tubulin binding cofactor C [Giardia intestinalis]	-0.0491755803426095	-1.03467	0.0847358	20.4814	20.4814	66.6667	2	20.5306	20.4855	100	3	3	3	3	10.4	10.4	10.4	46.491	0	3.6316	39447000	6	NaN	20.253	20.7099	20.6918	20.4145	20.4855
KAE8301545.1	KAE8301545.1	KAE8301545.1 hypothetical protein GL50803_0061627 [Giardia intestinalis]	-0.0503317515055315	-1.0355	0.0686611	22.7668	22.9167	100	3	22.8171	22.8533	100	3	7	7	7	53.9	53.9	53.9	22.996	0	38.904	416530000	46	22.3204	22.9167	23.0631	22.5965	23.0015	22.8533
KAE8302437.1	KAE8302437.1	KAE8302437.1 hypothetical protein GL50803_0011328 [Giardia intestinalis]	-0.0523408253987618	-1.03695	0.0835691	19.6874	19.6874	66.6667	2	19.7397	19.6872	100	3	5	5	5	18	18	18	62.96	0	10.524	36217000	19	NaN	19.8361	19.5386	19.5199	20.0121	19.6872
KAE8305397.1	KAE8305397.1	KAE8305397.1 Kinase, NEK [Giardia intestinalis]	-0.0527254740397112	-1.03722	0.0470894	26.1512	26.1968	100	3	26.2039	25.9812	100	3	5	5	5	9.6	9.6	9.6	108.84	0	11.813	1069600000	11	25.7135	26.1968	26.5434	25.9812	26.7948	25.8359
KAE8304677.1	KAE8304677.1	KAE8304677.1 hypothetical protein GL50803_004644 [Giardia intestinalis]	-0.0529279708862305	-1.03737	0.113089	22.9049	22.9049	66.6667	2	22.9579	22.9579	66.6667	2	3	3	3	6.5	6.5	6.5	72.783	0.00069784	3.1212	190380000	14	NaN	22.8402	22.9697	23.103	22.8128	NaN
KAE8301293.1	KAE8301293.1	KAE8301293.1 Leucyl-tRNA synthetase [Giardia intestinalis]	-0.0529874165852888	-1.03741	0.527184	23.869	23.8753	100	3	23.922	23.9065	100	3	44	44	44	51.3	51.3	51.3	132.37	0	189.55	2871800000	277	23.8387	23.8753	23.8931	23.9065	23.9999	23.8597
KAE8303714.1	KAE8303714.1	KAE8303714.1 Ankyrin repeat protein 1 [Giardia intestinalis]	-0.0539105733235665	-1.03807	0	NaN	NaN	33.3333	1	19.365	19.2842	100	3	6	6	6	10.9	10.9	10.9	117.58	0	5.4129	16662000	13	NaN	NaN	19.3111	19.7745	19.2842	19.0363
KAE8302705.1	KAE8302705.1	KAE8302705.1 Hydroxymethylglutaryl-CoA synthase [Giardia intestinalis]	-0.0542157491048165	-1.03829	0	NaN	NaN	33.3333	1	21.1316	21.0513	100	3	7	7	7	17.8	17.8	17.8	53.77	0	15.936	104390000	21	NaN	NaN	21.0774	21.0513	21.0082	21.3353
KAE8301319.1	KAE8301319.1	KAE8301319.1 hypothetical protein GL50803_007035 [Giardia intestinalis]	-0.0559508005777971	-1.03954	0.305171	23.0729	23.043	100	3	23.1289	23.0895	100	3	16	16	16	34.2	34.2	34.2	56.445	0	27.543	862020000	70	23.1771	23.043	22.9987	23.0654	23.0895	23.2318
KAE8304336.1	KAE8304336.1	KAE8304336.1 hypothetical protein GL50803_0012224 [Giardia intestinalis]	-0.0581773122151681	-1.04115	0.0662552	22.9764	22.8604	100	3	23.0345	23.0491	100	3	11	11	11	43.6	43.6	43.6	33.877	0	50.726	475780000	43	23.5457	22.8604	22.523	22.9306	23.0491	23.1239
KAE8305073.1	KAE8305073.1	KAE8305073.1 putative zinc-RING and/or ribbon domain-containing protein [Giardia intestinalis]	-0.0587927500406913	-1.04159	0.267003	23.0431	23.0463	100	3	23.1019	23.0879	100	3	29	29	29	48.6	48.6	48.6	83.843	0	159.09	1197400000	170	23.1914	23.0463	22.8915	23.0841	23.1336	23.0879
KAE8304776.1	KAE8304776.1	KAE8304776.1 Ribosomal protein L36e [Giardia intestinalis]	-0.0609493255615234	-1.04315	0.118605	26.8109	26.7402	100	3	26.8719	26.8707	100	3	5	5	5	44.4	44.4	44.4	10.559	0	28.358	5907800000	117	27.021	26.7402	26.6716	26.6064	26.8707	27.1386
KAE8303976.1	KAE8303976.1	KAE8303976.1 hypothetical protein GL50803_0010422 [Giardia intestinalis]	-0.0613670349121094	-1.04345	0.137871	22.7266	22.7787	100	3	22.7879	22.8087	100	3	11	11	11	69.6	69.6	69.6	24.26	0	44.523	720310000	100	22.7787	22.974	22.427	22.8087	22.7143	22.8408
KAE8301224.1	KAE8301224.1	KAE8301224.1 Cell motility MEMO family protein [Giardia intestinalis]	-0.0658124287923201	-1.04667	0.265733	22.6062	22.5822	100	3	22.672	22.7418	100	3	11	11	11	43.9	43.9	43.9	31.449	0	33.989	503010000	60	22.6998	22.5822	22.5367	22.7418	22.7737	22.5006
KAE8303500.1	KAE8303500.1	KAE8303500.1 Ankyrin repeat protein 1 [Giardia intestinalis]	-0.0670401255289725	-1.04757	0.710628	25.2633	25.2781	100	3	25.3304	25.3391	100	3	21	21	20	65.6	65.6	65.6	36.989	0	290.12	4910600000	232	25.319	25.2781	25.1929	25.3391	25.289	25.363
KAE8304046.1	KAE8304046.1	KAE8304046.1 Ribosomal protein L23A [Giardia intestinalis]	-0.0689296722412109	-1.04894	0.153337	27.9956	27.9295	100	3	28.0645	27.9743	100	3	13	13	13	62.4	62.4	62.4	16.023	0	127.19	19238000000	215	28.2535	27.9295	27.8037	27.9526	27.9743	28.2666
KAE8305307.1	KAE8305307.1	KAE8305307.1 hypothetical protein GL50803_006619 [Giardia intestinalis]	-0.0691064198811873	-1.04907	0.0750312	21.1017	21.2906	100	3	21.1708	21.1512	100	3	8	8	8	59.4	59.4	59.4	21.858	0	18.391	141980000	42	20.4911	21.2906	21.5234	21.3244	21.0369	21.1512
KAE8303200.1	KAE8303200.1	KAE8303200.1 Ankyrin repeat protein 1 [Giardia intestinalis]	-0.0691763559977225	-1.04912	0.156191	24.3114	24.4609	100	3	24.3805	24.3659	100	3	39	39	39	48.6	48.6	48.6	125.84	0	280.11	2378600000	276	24.4855	24.4609	23.9876	24.3282	24.3659	24.4475
KAE8305328.1	KAE8305328.1	KAE8305328.1 hypothetical protein GL50803_0010400 [Giardia intestinalis]	-0.0695552825927734	-1.04939	0.268106	21.4288	21.3676	100	3	21.4984	21.5144	100	3	7	7	7	24.7	24.7	24.7	48.608	0	37.609	130350000	24	21.2906	21.6282	21.3676	21.5144	21.5185	21.4621
KAE8302647.1	KAE8302647.1	KAE8302647.1 hypothetical protein GL50803_0021628 [Giardia intestinalis]	-0.0699208577473946	-1.04966	0.110199	28.995	29.027	100	3	29.0649	29.0411	100	3	30	30	28	70.2	70.2	67.1	42.378	0	292.28	89432000000	1036	29.3255	29.027	28.6325	28.8849	29.0411	29.2688
KAE8301370.1	KAE8301370.1	KAE8301370.1 Iron-sulfur cluster biosynthesis protein IscA [Giardia intestinalis]	-0.0718154907226563	-1.05104	0.0734689	23.1602	23.3865	100	3	23.232	23.1153	100	3	5	5	5	56.5	56.5	56.5	14.297	0	11.139	377610000	29	22.594	23.5001	23.3865	23.605	22.9758	23.1153
KAE8303385.1	KAE8303385.1	KAE8303385.1 hypothetical protein GL50803_008471 [Giardia intestinalis]	-0.0720551808675154	-1.05121	0.23061	23.5648	23.5975	100	3	23.6368	23.5907	100	3	6	6	6	22.2	22.2	22.2	50.165	0	71.538	616770000	65	23.5975	23.3586	23.7382	23.5787	23.7412	23.5907
KAE8303068.1	KAE8303068.1	KAE8303068.1 Phasin superfamily protein [Giardia intestinalis]	-0.0724385579427071	-1.05149	0.297687	24.9441	24.9985	100	3	25.0165	25.0309	100	3	10	10	10	34.1	34.1	34.1	34.514	0	151.46	2423100000	139	25.0551	24.9985	24.7786	25.0309	25.0974	24.9213
KAE8302007.1	KAE8302007.1	KAE8302007.1 hypothetical protein GL50803_00114210 [Giardia intestinalis]	-0.0748055775960275	-1.05322	0.267639	22.3905	22.2851	100	3	22.4653	22.4653	100	3	17	17	17	21.2	21.2	21.2	114.01	0	101.32	707350000	93	22.2851	22.2812	22.6052	22.5191	22.4653	22.4116
KAE8303362.1	KAE8303362.1	KAE8303362.1 hypothetical protein GL50803_0016985 [Giardia intestinalis]	-0.0749734242757185	-1.05334	0.329234	19.9808	19.9982	100	3	20.0558	20.0881	100	3	8	8	8	13.2	13.2	13.2	121.86	0	9.0688	37279000	14	19.9181	19.9982	20.0262	19.8899	20.0881	20.1894
KAE8301320.1	KAE8301320.1	KAE8301320.1 NADH oxidase [Giardia intestinalis]	-0.0762290954589844	-1.05426	0.532633	27.6331	27.5797	100	3	27.7093	27.7117	100	3	37	37	37	90.8	90.8	90.8	50.295	0	323.31	37285000000	981	27.5668	27.7528	27.5797	27.7117	27.7419	27.6743
KAE8305480.1	KAE8305480.1	KAE8305480.1 Ribosomal protein S12 [Giardia intestinalis]	-0.0763053894042969	-1.05431	0.244542	28.0728	28.0266	100	3	28.1491	28.1391	100	3	9	9	9	67.2	67.2	67.2	14.354	0	60.018	15872000000	313	28.0266	28.2807	27.9112	28.0553	28.1391	28.253
KAE8305110.1	KAE8305110.1	KAE8305110.1 hypothetical protein GL50803_0092760 [Giardia intestinalis]	-0.0776774088541643	-1.05532	0.230526	24.9473	24.9681	100	3	25.025	25.035	100	3	22	22	22	42.1	42.1	42.1	54.717	0	168.94	3917100000	182	25.1373	24.9681	24.7365	24.9114	25.035	25.1286
KAE8304913.1	KAE8304913.1	KAE8304913.1 hypothetical protein GL50803_0014525 [Giardia intestinalis]	-0.0780658721923828	-1.0556	0.157259	21.4721	21.6041	100	3	21.5502	21.5456	100	3	12	12	12	42.4	42.4	42.4	38.431	0	26.809	265480000	64	21.6632	21.6041	21.149	21.3957	21.5456	21.7093
KAE8304761.1	KAE8304761.1	KAE8304761.1 Nop53 (60S ribosomal biogenesis) [Giardia intestinalis]	-0.0781008402506487	-1.05563	0.185001	24.0064	23.9861	100	3	24.0845	24.1638	100	3	22	22	22	69.2	69.2	69.2	46.171	0	211.26	2166700000	125	24.2512	23.9861	23.7821	23.9115	24.1638	24.1783
KAE8304339.1	KAE8304339.1	KAE8304339.1 hypothetical protein GL50803_0015600 [Giardia intestinalis]	-0.0782413482666016	-1.05573	0.507338	22.9577	22.9659	100	3	23.036	23.0774	100	3	4	4	4	27.1	27.1	27.1	19.365	0	10.806	264330000	38	22.9659	22.9355	22.9718	23.1249	22.9057	23.0774
KAE8303948.1	KAE8303948.1	KAE8303948.1 Kinase, NEK [Giardia intestinalis]	-0.0798988342285156	-1.05694	0.289226	23.7103	23.7443	100	3	23.7902	23.8316	100	3	17	16	12	51.1	49.1	39.3	44.942	0	88.827	1599900000	122	23.8652	23.7443	23.5213	23.6941	23.8316	23.8448
KAE8303286.1	KAE8303286.1	KAE8303286.1 Endonuclease III [Giardia intestinalis]	-0.0814024607340507	-1.05805	0.226023	24.195	24.2028	100	3	24.2764	24.2618	100	3	16	16	16	55.4	55.4	55.4	36.185	0	39.202	2120900000	153	24.4111	24.2028	23.9711	24.2618	24.1793	24.388
KAE8302843.1	KAE8302843.1;KAE8303845.1	KAE8302843.1 High cysteine membrane protein Group 2 [Giardia intestinalis]	-0.0827153523763009	-1.05901	0.188778	22.1533	22.0565	100	3	22.2361	22.1441	100	3	20	20	20	24	24	24	145.52	0	117.42	719960000	140	22.4215	22.0565	21.982	22.1317	22.4323	22.1441
KAE8304741.1	KAE8304741.1	KAE8304741.1 Intraflagellar transport protein IFT56 [Giardia intestinalis]	-0.0833994547526054	-1.05951	0.182937	22.2911	22.3343	100	3	22.3745	22.4009	100	3	11	11	11	23.6	23.6	23.6	60.109	0	27.152	330100000	52	22.0193	22.5199	22.3343	22.5225	22.4009	22.2002
KAE8305485.1	KAE8305485.1	KAE8305485.1 hypothetical protein GL50803_008726 [Giardia intestinalis]	-0.0843041737874337	-1.06018	0.374841	24.1841	24.2145	100	3	24.2684	24.2435	100	3	51	51	51	69.5	69.5	69.5	106.49	0	323.31	4617100000	377	24.3218	24.2145	24.016	24.2345	24.2435	24.3271
KAE8302984.1	KAE8302984.1	KAE8302984.1 Ornithine carbamoyltransferase [Giardia intestinalis]	-0.0843950907389335	-1.06024	0.26593	31.1382	31.2131	100	3	31.2226	31.215	100	3	39	39	39	93.9	93.9	93.9	36.437	0	323.31	466430000000	5928	31.309	31.2131	30.8924	31.2508	31.215	31.2019
KAE8305896.1	KAE8305896.1	KAE8305896.1 Glycine-rich protein [Giardia intestinalis]	-0.0852622985839844	-1.06088	0.183443	21.8869	21.9914	100	3	21.9722	21.924	100	3	9	9	9	31	31	31	53.683	0	58.038	190760000	38	21.9914	22.09	21.5793	21.924	21.8583	22.1342
KAE8304250.1	KAE8304250.1	KAE8304250.1 hypothetical protein GL50803_0011613 [Giardia intestinalis]	-0.0862312316894531	-1.06159	0	NaN	NaN	33.3333	1	22.3047	22.167	100	3	3	3	3	27.4	27.4	27.4	20.433	0	11.067	108860000	8	NaN	NaN	22.2184	22.1377	22.6092	22.167
KAE8303297.1	KAE8303297.1	KAE8303297.1 putative Phosphatase [Giardia intestinalis]	-0.0883210500081368	-1.06313	0.229814	25.4172	25.4942	100	3	25.5055	25.4871	100	3	26	26	26	52.3	52.3	52.3	72.3	0	111.78	2402600000	163	25.6262	25.4942	25.1312	25.4871	25.5604	25.4691
KAE8302017.1	KAE8302017.1	KAE8302017.1 Coiled-coil protein [Giardia intestinalis]	-0.0906187693278007	-1.06483	0.421217	22.675	22.6094	100	3	22.7656	22.7541	100	3	13	13	13	15	15	15	126.44	0	27	195850000	24	22.8529	22.6094	22.5626	22.7422	22.7541	22.8005
KAE8305982.1	KAE8305982.1	KAE8305982.1 hypothetical protein GL50803_002548 [Giardia intestinalis]	-0.0919386545817069	-1.0658	0.118491	21.0782	21.1096	100	3	21.1701	21.397	100	3	9	9	9	17.2	17.2	17.2	54.994	0	23.392	123030000	26	20.8586	21.2664	21.1096	21.455	21.397	20.6584
KAE8304630.1	KAE8304630.1	KAE8304630.1 putative Phosphotyrosyl phosphatase activator protein [Giardia intestinalis]	-0.0951766967773438	-1.0682	0.362514	23.0948	23.0955	100	3	23.19	23.122	100	3	9	9	8	36.4	36.4	34.1	36.171	0	28.515	461790000	67	23.0562	23.0955	23.1327	23.122	23.4003	23.0477
KAE8305581.1	KAE8305581.1	KAE8305581.1 Transducin [Giardia intestinalis]	-0.0968399047851563	-1.06943	0.189367	22.1871	22.0453	100	3	22.2839	22.2715	100	3	14	14	14	29.2	29.2	29.2	60.461	0	35.097	447190000	69	22.5506	22.0453	21.9654	22.1716	22.4087	22.2715
KAE8305172.1	KAE8305172.1	KAE8305172.1 Ankyrin repeat protein 1 [Giardia intestinalis]	-0.0968901316324882	-1.06947	0.079701	21.2056	21.2056	66.6667	2	21.3024	21.3332	100	3	7	7	7	8.8	8.8	8.8	121.68	0	26.453	107060000	22	20.6962	NaN	21.7149	21.3332	21.5261	21.0481
KAE8305661.1	KAE8305661.1	KAE8305661.1 5 nucleotidase family protein [Giardia intestinalis]	-0.0990091959635429	-1.07104	0.142941	21.5144	21.4693	100	3	21.6134	21.4453	100	3	6	6	6	15.1	15.1	15.1	71.543	0	31.185	154210000	25	21.453	21.6207	21.4693	22.1076	21.4453	21.2873
KAE8304482.1	KAE8304482.1	KAE8304482.1 Ribosomal protein S10B [Giardia intestinalis]	-0.102256139119469	-1.07345	0.491091	27.474	27.3982	100	3	27.5762	27.5945	100	3	10	10	10	78.4	78.4	78.4	15.383	0	208.04	10958000000	562	27.3909	27.6328	27.3982	27.4929	27.5945	27.6413
KAE8304944.1	KAE8304944.1	KAE8304944.1 Kelch repeat-containing protein [Giardia intestinalis]	-0.102312723795574	-1.07349	0.587657	21.4658	21.4332	100	3	21.5681	21.5888	100	3	32	32	32	28.9	28.9	28.9	166.16	0	85.298	452250000	130	21.5825	21.4332	21.3816	21.5888	21.4746	21.6409
KAE8303241.1	KAE8303241.1	KAE8303241.1 Eukaryotic initiation factor 4E [Giardia intestinalis]	-0.10407320658366	-1.0748	1.08665	22.2525	22.2718	100	3	22.3566	22.3315	100	3	6	6	6	48.8	48.8	48.8	19.875	0	17.292	304780000	32	22.1985	22.2718	22.2872	22.4271	22.3315	22.3112
KAE8305055.1	KAE8305055.1	KAE8305055.1 Ankyrin repeat protein 1 [Giardia intestinalis]	-0.104082107543945	-1.07481	0.196327	24.7071	24.704	100	3	24.8112	24.7627	100	3	23	23	23	16.1	16.1	16.1	206.46	0	63.347	839290000	85	24.5181	24.8992	24.704	25.1294	24.5414	24.7627
KAE8302080.1	KAE8302080.1	KAE8302080.1 GTPase SAR1 family protein [Giardia intestinalis]	-0.104623158772789	-1.07521	0.365323	22.0191	22.0425	100	3	22.1237	22.0555	100	3	7	7	7	45.3	45.3	45.3	21.308	0	11.677	168710000	27	21.86	22.0425	22.1549	22.0264	22.0555	22.2893
KAE8304770.1	KAE8304770.1	KAE8304770.1 Trichohyalin-plectin-homology domain-containing protein [Giardia intestinalis]	-0.105149586995442	-1.07561	0.288332	24.2755	24.3163	100	3	24.3806	24.4981	100	3	31	31	31	45.3	45.3	45.3	63.114	0	98.532	3964400000	194	24.1882	24.322	24.3163	24.1005	24.4981	24.5434
KAE8302395.1	KAE8302395.1	KAE8302395.1 RNA recognition motif-containing protein [Giardia intestinalis]	-0.105162938435871	-1.07562	0.549267	24.363	24.3411	100	3	24.4681	24.5039	100	3	29	29	29	40.9	40.9	40.9	98.487	0	179.93	2380000000	222	24.4867	24.3411	24.2611	24.5368	24.5039	24.3637
KAE8305968.1	KAE8305968.1	KAE8305968.1 hypothetical protein GL50803_006171 [Giardia intestinalis]	-0.105483373006184	-1.07585	0.168514	29.089	29.1203	100	3	29.1945	29.2475	100	3	9	9	9	41.1	41.1	41.1	17.36	0	90.16	24103000000	426	29.4171	29.1203	28.7296	28.9524	29.2475	29.3836
KAE8302003.1	KAE8302003.1	KAE8302003.1 hypothetical protein GL50803_0017037 [Giardia intestinalis]	-0.105539957682293	-1.0759	0.167336	23.3478	23.5098	100	3	23.4533	23.4477	100	3	13	13	13	73.2	73.2	73.2	28.759	0	49.792	854070000	95	22.9095	23.5098	23.6241	23.4477	23.3065	23.6058
KAE8304155.1	KAE8304155.1	KAE8304155.1 Coiled-coil protein [Giardia intestinalis]	-0.105819066365562	-1.07611	0.394284	21.611	21.7094	100	3	21.7169	21.7087	100	3	29	29	29	37.5	37.5	37.5	115.54	0	61.66	422070000	80	21.7373	21.7094	21.3865	21.699	21.7087	21.7429
KAE8305016.1	KAE8305016.1	KAE8305016.1 hypothetical protein GL50803_0016353 [Giardia intestinalis]	-0.106650670369469	-1.07673	0.414024	24.3576	24.3663	100	3	24.4642	24.4633	100	3	31	31	31	46.8	46.8	46.8	83.652	0	267.81	4249700000	280	24.4725	24.234	24.3663	24.3173	24.4633	24.6122
KAE8304392.1	KAE8304392.1	KAE8304392.1 hypothetical protein GL50803_00101260 [Giardia intestinalis]	-0.107905705769859	-1.07766	0.334349	19.6926	19.6717	100	3	19.8005	19.7494	100	3	3	3	3	8.3	8.3	8.3	66.457	0.0017088	2.7901	21662000	7	19.8232	19.583	19.6717	19.7494	19.6351	20.017
KAE8303089.1	KAE8303089.1	KAE8303089.1 Iron-sulfur cluster biosynthesis protein IscS [Giardia intestinalis]	-0.109179814656574	-1.07861	0.44181	23.112	23.1088	100	3	23.2212	23.2196	100	3	25	25	25	66.5	66.5	66.5	47.692	0	98.086	1444500000	175	23.297	23.1088	22.9303	23.2337	23.2196	23.2103
KAE8304332.1	KAE8304332.1	KAE8304332.1 hypothetical protein GL50803_0012230 [Giardia intestinalis]	-0.110094706217446	-1.0793	0.101121	21.0028	20.8043	100	3	21.1129	21.1061	100	3	6	6	6	32.2	32.2	32.2	25.833	0	7.9826	102550000	18	21.7213	20.8043	20.483	20.9022	21.1061	21.3305
KAE8305943.1	KAE8305943.1	KAE8305943.1 Serine/threonine protein phosphatase PP1 isozyme 7 [Giardia intestinalis]	-0.11100959777832	-1.07998	0.253967	20.4367	20.4367	66.6667	2	20.5477	20.6457	100	3	6	6	6	21	21	21	36.917	0	32.973	65124000	22	NaN	20.3472	20.5261	20.6457	20.6882	20.3091
KAE8303061.1	KAE8303061.1	KAE8303061.1 Coiled-coil protein [Giardia intestinalis]	-0.111384709676106	-1.08026	0.873789	24.666	24.6495	100	3	24.7774	24.7854	100	3	28	28	28	42	42	42	94.088	0	104.07	1422500000	125	24.6495	24.7436	24.6049	24.6992	24.8476	24.7854
KAE8303097.1	KAE8303097.1	KAE8303097.1 PX domain-containing protein [Giardia intestinalis]	-0.114817301432293	-1.08284	0.26234	22.6925	22.6609	100	3	22.8074	22.7906	100	3	20	20	20	42.3	42.3	42.3	80.665	0	95.739	879080000	136	23.0024	22.6609	22.4143	22.7528	22.8787	22.7906
KAE8305623.1	KAE8305623.1	KAE8305623.1 Epsin related protein [Giardia intestinalis]	-0.114909489949543	-1.08291	0.598201	24.8944	24.8893	100	3	25.0093	24.9885	100	3	15	15	15	38.8	38.8	38.8	45.266	0	101.75	2838600000	161	24.9876	24.8893	24.8064	24.9031	24.9885	25.1364
KAE8304184.1	KAE8304184.1	KAE8304184.1 hypothetical protein GL50803_0010705 [Giardia intestinalis]	-0.116336822509766	-1.08398	0.427179	22.4829	22.435	100	3	22.5992	22.6715	100	3	6	6	6	19.2	19.2	19.2	53.689	0	7.3203	229330000	15	22.4214	22.435	22.5921	22.6715	22.3966	22.7294
KAE8303636.1	KAE8303636.1	KAE8303636.1 putative Exosome complex exonuclease [Giardia intestinalis]	-0.116505304972332	-1.08411	0.237979	21.6646	21.7378	100	3	21.7811	21.7734	100	3	5	5	5	25.8	25.8	25.8	34.357	0	22.065	140830000	30	21.3287	21.7378	21.9273	21.9183	21.6515	21.7734
KAE8305182.1	KAE8305182.1	KAE8305182.1 putative RNA methylase [Giardia intestinalis]	-0.116794586181641	-1.08432	0.163517	21.3083	21.3083	66.6667	2	21.4251	21.4251	66.6667	2	3	3	3	7.3	7.3	7.3	55.429	0.0010406	3.0392	49691000	4	NaN	21.4841	21.1324	21.2475	21.6026	NaN
KAE8304571.1	KAE8304571.1	KAE8304571.1 hypothetical protein GL50803_004597 [Giardia intestinalis]	-0.117636998494465	-1.08496	0.174659	23.644	23.6877	100	3	23.7617	23.7895	100	3	20	20	20	48	48	48	40.855	0	46.916	1356700000	115	24.0446	23.6877	23.1997	23.6251	23.7895	23.8703
KAE8303950.1	KAE8303950.1	KAE8303950.1 VSP [Giardia intestinalis]	-0.120340983072918	-1.08699	0.187127	20.386	20.4005	100	3	20.5064	20.5064	66.6667	2	17	3	2	31.2	9.4	5.6	76.139	0	15.511	38283000	20	20.222	20.4005	20.5355	NaN	20.2261	20.7866
KAE8304333.1	KAE8304333.1	KAE8304333.1 hypothetical protein GL50803_0012229 [Giardia intestinalis]	-0.120663960774738	-1.08724	0.149673	22.0032	21.9464	100	3	22.1238	22.0446	100	3	9	9	9	54.8	54.8	54.8	30.832	0	18.013	199590000	22	22.525	21.9464	21.5382	22.3054	22.0446	22.0215
KAE8301327.1	KAE8301327.1	KAE8301327.1 putative U3 small nucleolar ribonucleoprotein IMP4 [Giardia intestinalis]	-0.120951334635418	-1.08745	0.347493	22.7665	22.7403	100	3	22.8875	22.8803	100	3	11	11	11	56.5	56.5	56.5	32.416	0	42.429	558570000	88	23.0203	22.7403	22.5389	22.9544	22.8803	22.8277
KAE8305402.1	KAE8305402.1	KAE8305402.1 DNA replication licensing factor MCM4 [Giardia intestinalis]	-0.121766408284504	-1.08807	0.912286	21.1641	21.1769	100	3	21.2859	21.3206	100	3	16	16	16	25.8	25.8	25.8	91.028	0	35.398	282910000	53	21.1769	21.2318	21.0838	21.3403	21.3206	21.1968
KAE8302399.1	KAE8302399.1	KAE8302399.1 hypothetical protein GL50803_0015497 [Giardia intestinalis]	-0.122478167215984	-1.0886	0.280707	20.1097	20.1097	66.6667	2	20.2322	20.2017	100	3	5	5	5	15.9	15.9	15.9	57.961	0	10.786	31164000	11	NaN	20.1811	20.0383	20.032	20.2017	20.4628
KAE8304314.1	KAE8304314.1	KAE8304314.1 putative NAD(P)H-hydrate epimerase [Giardia intestinalis]	-0.122663497924805	-1.08874	0.157974	20.7397	20.7853	100	3	20.8624	20.745	100	3	2	2	2	12.1	12.1	12.1	29.58	0	3.5948	44076000	6	20.5222	20.7853	20.9117	20.4691	21.3731	20.745
KAE8305361.1	KAE8305361.1;KAE8305387.1	KAE8305361.1 Kinase, WEE [Giardia intestinalis]	-0.122893015543621	-1.08892	0	NaN	NaN	33.3333	1	19.7099	19.7934	100	3	5	5	5	3.3	3.3	3.3	279.52	0	5.2343	22207000	6	NaN	NaN	19.587	19.5	19.8364	19.7934
KAE8301562.1	KAE8301562.1	KAE8301562.1 Dynein light chain LC8 [Giardia intestinalis]	-0.124059041341148	-1.0898	0.616989	27.2308	27.2752	100	3	27.3549	27.3465	100	3	8	8	8	70.8	70.8	70.8	10.448	0	46.303	7739000000	257	27.3431	27.2752	27.0743	27.3465	27.429	27.2892
KAE8305640.1	KAE8305640.1	KAE8305640.1 Translation initiation factor [Giardia intestinalis]	-0.124472935994469	-1.09011	0.217856	21.5379	21.3836	100	3	21.6624	21.719	100	3	15	15	15	16.7	16.7	16.7	145.8	0	31.933	278660000	60	21.9411	21.289	21.3836	21.7817	21.719	21.4865
KAE8302097.1	KAE8302097.1	KAE8302097.1 hypothetical protein GL50803_0013844 [Giardia intestinalis]	-0.12529182434082	-1.09073	1.11945	21.1137	21.1166	100	3	21.239	21.2164	100	3	7	7	7	15.5	15.5	15.5	66.848	0	16.663	170480000	28	21.1265	21.098	21.1166	21.2164	21.3382	21.1624
KAE8301971.1	KAE8301971.1	KAE8301971.1 putative Clusterin associated protein 1 [Giardia intestinalis]	-0.126223246256508	-1.09143	0.329901	21.4866	21.504	100	3	21.6129	21.6015	100	3	8	8	8	24.6	24.6	24.6	48.629	0	28.53	142370000	37	21.2414	21.7145	21.504	21.6015	21.7533	21.4837
KAE8304930.1	KAE8304930.1	KAE8304930.1 N-terminal acetyltransferase B complex catalytic subunit [Giardia intestinalis]	-0.126923878987629	-1.09196	0.182253	22.4176	22.238	100	3	22.5445	22.6429	100	3	7	7	7	50.6	50.6	50.6	20.745	0	13.681	232710000	16	22.8953	22.238	22.1194	22.3246	22.6661	22.6429
KAE8302706.1	KAE8302706.1	KAE8302706.1 hypothetical protein GL50803_0016230 [Giardia intestinalis]	-0.128565470377605	-1.09321	0.369273	21.2777	21.2065	100	3	21.4062	21.4295	100	3	15	15	15	33.9	33.9	33.9	99.647	0	22.713	163930000	42	21.5012	21.1253	21.2065	21.2393	21.5499	21.4295
KAE8301668.1	KAE8301668.1	KAE8301668.1 hypothetical protein GL50803_0016068 [Giardia intestinalis]	-0.129725138346355	-1.09409	0.313346	22.2907	22.2568	100	3	22.4205	22.4611	100	3	23	23	22	44.1	44.1	42.6	84.764	0	113.44	524080000	108	22.1377	22.2568	22.4777	22.6344	22.4611	22.1658
KAE8303045.1	KAE8303045.1	KAE8303045.1 Fructose-bisphosphate aldolase [Giardia intestinalis]	-0.130122502644859	-1.09439	0.300564	30.1973	30.3553	100	3	30.3274	30.33	100	3	30	30	30	85.1	85.1	85.1	35.213	0	323.31	118980000000	1845	29.8677	30.3688	30.3553	30.2197	30.33	30.4324
KAE8301372.1	KAE8301372.1	KAE8301372.1 hypothetical protein GL50803_008974 [Giardia intestinalis]	-0.131919225056965	-1.09575	0.217165	20.7934	20.7256	100	3	20.9253	21.0863	100	3	7	7	7	38.3	38.3	38.3	20.719	0	43.638	130670000	37	21.0618	20.7256	20.5928	20.5453	21.0863	21.1443
KAE8301214.1	KAE8301214.1	KAE8301214.1 hypothetical protein GL50803_00103082 [Giardia intestinalis]	-0.132975896199547	-1.09655	0.204838	21.2682	21.3777	100	3	21.4011	21.4875	100	3	17	17	17	26.2	26.2	26.2	107.29	0	38.476	290660000	58	21.3777	21.5996	20.8273	21.2001	21.5158	21.4875
KAE8304453.1	KAE8304453.1	KAE8304453.1 hypothetical protein GL50803_0060838 [Giardia intestinalis]	-0.136494318644203	-1.09923	0.320983	20.0579	20.023	100	3	20.1944	20.1327	100	3	7	7	7	23.9	23.9	23.9	66.569	0	24.227	48672000	19	20.2587	20.023	19.8919	20.1327	19.9931	20.4572
KAE8305976.1	KAE8305976.1	KAE8305976.1 hypothetical protein GL50803_004590 [Giardia intestinalis]	-0.137068430582683	-1.09967	0.58106	22.9109	22.9711	100	3	23.0479	23.0107	100	3	13	13	13	68.6	68.6	68.6	30.772	0	111.92	937000000	112	23.0299	22.9711	22.7316	23.0107	22.9819	23.1512
KAE8304733.1	KAE8304733.1	KAE8304733.1 hypothetical protein GL50803_0010079 [Giardia intestinalis]	-0.137773195902508	-1.10021	0.212986	20.6829	20.8405	100	3	20.8207	20.8207	66.6667	2	7	7	7	12.5	12.5	12.5	83.375	0	4.4892	58148000	7	20.8405	20.8876	20.3207	20.728	20.9133	NaN
KAE8303571.1	KAE8303571.1	KAE8303571.1 Ankyrin repeat protein 1 [Giardia intestinalis]	-0.138867696126301	-1.10104	1.30877	23.5829	23.5875	100	3	23.7217	23.7374	100	3	35	35	35	46.1	46.1	46.1	125.03	0	156.25	1443800000	173	23.5875	23.6064	23.5547	23.7374	23.7948	23.633
KAE8301287.1	KAE8301287.1	KAE8301287.1 Methionyl-tRNA synthetase [Giardia intestinalis]	-0.139412562052406	-1.10146	0.080849	20.8029	20.3662	100	3	20.9423	20.8479	100	3	9	9	9	27.1	27.1	27.1	65.466	0	34.942	91346000	24	20.3662	20.0683	21.9743	20.8479	20.7562	21.2229
KAE8303539.1	KAE8303539.1	KAE8303539.1 R-SNARE 2 [Giardia intestinalis]	-0.139712015787762	-1.10169	0.249872	22.2482	22.2259	100	3	22.3879	22.3999	100	3	6	6	6	29.3	29.3	29.3	23.377	0	11.16	140750000	29	22.2259	22.3266	22.192	22.0047	22.3999	22.759
KAE8301524.1	KAE8301524.1	KAE8301524.1 Na+ driven multidrug efflux pump [Giardia intestinalis]	-0.143758773803711	-1.10478	0.354399	20.224	20.224	66.6667	2	20.3678	20.3954	100	3	4	4	4	13.5	13.5	13.5	63.552	0	17.806	36747000	10	20.1573	NaN	20.2908	20.1474	20.3954	20.5606
KAE8303982.1	KAE8303982.1	KAE8303982.1 RING-finger domain-containing protein [Giardia intestinalis]	-0.145312627156574	-1.10597	0.561682	22.225	22.3062	100	3	22.3703	22.3161	100	3	9	9	9	18.2	18.2	18.2	95.653	0	34.076	329770000	39	22.0277	22.3411	22.3062	22.486	22.3088	22.3161
KAE8305973.1	KAE8305973.1	KAE8305973.1 Ribosome subunit biogenesis protein NIP7 [Giardia intestinalis]	-0.146683375040688	-1.10702	0.298683	22.8666	22.9365	100	3	23.0133	23.0472	100	3	7	7	7	59.4	59.4	59.4	20.263	0	69.902	553740000	61	23.0532	22.9365	22.6101	23.2525	23.0472	22.7401
KAE8302202.1	KAE8302202.1	KAE8302202.1 High cysteine membrane protein Group 3 [Giardia intestinalis]	-0.147382100423176	-1.10756	0.400191	23.7428	23.679	100	3	23.8902	23.9079	100	3	21	16	16	43.8	35	35	86.462	0	107.56	804840000	123	23.679	23.5171	24.0324	23.8245	23.9381	23.9079
KAE8306115.1	KAE8306115.1	KAE8306115.1 hypothetical protein GL50803_00102022 [Giardia intestinalis]	-0.149614334106445	-1.10927	0	NaN	NaN	33.3333	1	21.8159	21.8159	66.6667	2	5	5	5	8.1	8.1	8.1	107.21	0.0043493	2.3583	69673000	5	NaN	21.6663	NaN	21.9761	21.6558	NaN
KAE8303478.1	KAE8303478.1	KAE8303478.1 hypothetical protein GL50803_0013539 [Giardia intestinalis]	-0.152119954427082	-1.1112	0	20.988	20.9835	100	3	NaN	NaN	33.3333	1	3	3	3	25.6	25.6	25.6	20.257	0	12.053	29304000	14	20.9835	20.9043	21.0761	NaN	21.1401	NaN
KAE8301390.1	KAE8301390.1	KAE8301390.1 Dipeptidyl-peptidase I [Giardia intestinalis]	-0.152204513549805	-1.11127	0.315826	20.1795	20.1504	100	3	20.3317	20.385	100	3	4	4	3	8.2	8.2	5.6	54.586	0	7.9846	48679000	12	20.1504	20.3589	20.0293	20.5996	20.385	20.0106
KAE8305274.1	KAE8305274.1	KAE8305274.1 hypothetical protein GL50803_006245 [Giardia intestinalis]	-0.153610865275066	-1.11235	0.385032	20.3932	20.3312	100	3	20.5468	20.5476	100	3	6	6	6	10.5	10.5	10.5	79.685	0	17.876	73755000	17	20.3312	20.6234	20.2251	20.7515	20.3414	20.5476
[truncated: 1,240 more rows]

## Sheet: bolA_empty
Majority protein IDs	Protein IDs	Fasta headers	anotace	Student's T-test Difference bolA_empty	bolA_empty fold change	-Log Student's T-test p-value bolA_empty	Mean bolA	Mediane bolA	% of valid values bolA	Number of valid values bolA	Mean empty	Mediane empty	% of valid values empty	Number of valid values empty	Peptides	Razor + unique peptides	Unique peptides	Sequence coverage [%]	Unique + razor sequence coverage [%]	Unique sequence coverage [%]	Mol. weight [kDa]	Q-value	Score	Intensity	MS/MS count	LFQ intensity bolA1	LFQ intensity bolA2	LFQ intensity bolA3	LFQ intensity empty1	LFQ intensity empty2	LFQ intensity empty3		ANOTACE HHpred
[truncated: 2,761 more rows]
