# Supplementary material for: Adaptation of the late ISC pathway in the anaerobic mitochondrial organelles of Giardia intestinalis
Source: PLoS Pathog. 2023 Oct 4;19(10):e1010773. doi: 10.1371/journal.ppat.1010773 (PMC10578589; doi:10.1371/journal.ppat.1010773)
Supplement: S4 Table — (XLSX) [file ppat.1010773.s009.xlsx]

## Sheet: Sheet1
		Early ISC pathway									Late ISC pathway
Organism	Database	IscS	Isd11	IscU	Yfh1 (Frataxin)	Yah1 (Ferredoxin)	Arh1 - Ferredoxin Reductase	Jac1 (HscB)	Ssq1 (Hsp70)	Mge1 (GrpE)	BolA	Grx5	Isa1	Isa2	NFU1 accesion	Iba57	Ind1
Saccharomyces cerevisiae	NCBI	CAA42344.2	AAS56781.1	AAB68224.1	CAA98688.1	CAA97975.1	AAC09006.1	CAA96718.1	AAB67565.1	CAA99452.1	AAC04985.1	AAB68306.1	CAA97476.1	CAA94975.1	CAA81875.1	YJR122W	-
Giardia intestinalis	GiardiaDB	GL50803_14519	-	GL50803_15196	-	GL50803_27266	-	GL50803_17030	GL50803_14581	GL50803_1376	GL50803_0060288	GL50803_2013	-	GL50803_14821	GL50803_32838	-	-
Giardia muris	NCBI	TNJ28573.1	-	TNJ27281.1	-	TNJ30229.1	-	TNJ26709.1	TNJ28550.1	-	TNJ26712.1	TNJ26888.1	-	TNJ27201.1	TNJ26911.1	-	-
Spironucleus salmonicida	GiardiaDB	SS50377_15482	-	SS50377_11862	SS50377_10981	SS50377_14476	-	SS50377_12502	SS50377_17850	SS50377_11178	-	-	-	-	SS50377_19167	-	-
Trepmonas sp.	NCBI	JAP94515.1	-	JAP91827.1	JAP95194.1	JAP92130.1	-	JAP96077.1	JAP92464.1	-	-	-	-	-	JAP90939.1	-	-
Retortamonas_caviae	NCBI (Fussy et al.)	GIVK01021020.1	-	GIVK01010111.1	GIVK01030905.1	GIVK01022884.1	-	GIVK01038382.1	-	GIVK01035994.1	GIVK01029404.1	GIVK01021678.1	-	GIVK01029301.1	GIVK01044890.1	-	-
Retortamonas_dobelli	NCBI (Fussy et al.)	GIVJ01008784.1	-	GIVJ01022939.1	GIVJ01010529.1	GIVJ01012051.1	-	GIVJ01019572.1	-	GIVJ01013908.1	GIVJ01005410.1	GIVJ01004520.1	-	GIVJ01004402.1	GIVJ01001395.1	-	-
Dysnectes brevis	EukProt (Sequence header from EP00768; sequence header from raw nucleotide assembly Leger et al. If not present on EukProt)	EukProt: EP00768_Dysnectes_brevis_P004305	-	EukProt: EP00768_Dysnectes_brevis_P008715	EukProt:EP00768_Dysnectes_brevis_P000224	Leger: gnl|Dysnectes_brevis|1670_a1900;3540	-	EukProt: EP00768_Dysnectes_brevis_P004690	EukProt: EP00768_Dysnectes_brevis_P007035	-	Leger: gnl|Dysnectes_brevis|3669_a4691;1135 K: 25 length: 520	EukProt: EP00768_Dysnectes_brevis_P008168	-	Leger: gnl|Dysnectes_brevis|15161_a36551;159 K: 25 length: 498	-	-	-
Kipferlia bialata	EukProt (Sequence header from EP00704)	EP00704_Kipferlia_bialata_P012017	-	EP00704_Kipferlia_bialata_P006006	EP00704_Kipferlia_bialata_P014553	EP00704_Kipferlia_bialata_P012202	-	-	EP00704_Kipferlia_bialata_P004048	-	EP00704_Kipferlia_bialata_P007677	EP00704_Kipferlia_bialata_P008263 (FUSED TO NAD synthase)	-	EP00704_Kipferlia_bialata_P001113	EP00704_Kipferlia_bialata_P009700	-	-
Chilomastix caulleryi	EukProt (Sequence header from EP00766, sequence header from raw nucleotide assembly Leger et al. If not present on EukProt)	EukProt: EP00766_Chilomastix_caulleryi_P002805	-	EukProt: EP00766_Chilomastix_caulleryi_P002862	-	-	-	-	Leger: gnl|Chilomastix_caulleri|2838	-	-	-	-	EukProt: EP00766_Chilomastix_caulleryi_P005682	Eukprot: EP00768_Dysnectes_brevis_P002044	-	-
Chilomastix cuspidata	EukProt (Sequence header from EP00767, sequence header from raw nucleotide assembly Leger et al. If not present on EukProt)	EukProt: EP00767_Chilomastix_cuspidata_P007793	gnl|Chilomastix_cuspidata|3348 MSDLSTVATRALTAASTFHNRGFQRYFVQHVLDDFAQIEAETDTAAHAELVSDLADLAGVLERQAIVSAVYGPFSETISTFSGFKV	EukProt: EP00767_Chilomastix_cuspidata_P001740	EukProt: EP00767_Chilomastix_cuspidata_P005852	Leger: gnl|Chilomastix_cuspidata|1818	-	-	EukProt EP00767_Chilomastix_cuspidata_P001302	-	-	gnl|Chilomastix_cuspidata|2506 MLPSRVASATLSRIGAALRLSYTPQVVVPEVPTQLPSYDTIPFAQRRLFSLEGSAPFEEDIKHYVFPELRRITSEHPVVLFMRGSAEEPECSHSRLAVNILRANNISFHVVDVEADPAMHLALLLFTGVESVPQLFVDGRFACELDQLRFLHDQGRVRALCGARD*	-	Leger: gnl|Chilomastix_cuspidata|1277	EukProt: EP00767_Chilomastix_cuspidata_P004706	-	-
Carpediemonas membranifera	NCBI	KAG9394670.1	KAG9390709.1 MSALSSSIESLFKRSLKAAESFKDYNFQQYFVSHVKDDFEQIRATKNEEDIKAALLQQETNAEVLERQSLINSMYTKGQNVAKH	KAG9394003.1	KAG9390788.1	KAG9394145.1	-	KAG9392592.1	KAG9395339.1	KAG9393007.1		KAG9393531.1 MLASFFKTSTVSSVAKSMSLVPSMARPLSFKLAAQPSSFSSFAPTAFKRLDSQFSTSTLTDEDFKPVFEDIEQRLKDNRVNLFMKGTPKAPQCGYSKMASQLISVYDVPFEGHNVLENPALWEGIKRYSKWPTIPQLYVDGELVGGTDIIAAMHTAGELRDLFVEKGLMSADNPFGKKQGK	-	KAG9393277.1	KAG9390715.1 MLSTWTGALHNARWLSFTASKTTLPNYFKFQADTVIDPALDNSKLVEVTRSAAKDSPLAAKLFEHEKVRSVLFGKDMLIMRFNSASDFKKLNNPLVQELTAFIESGQGILNRPAPPTDDGLKKISIPAPTAEELDGQPLHMAHLQKVLDLAIRPALQQDKGDMEIVEFAEMEDKSIDETHGYPRGVLYVRLKGACSGCAHSKSTMRGFVSRVVQKHLPNVVDVIDVE	-	-
Aduncisulcus paluster	EukProt (Sequence header from EP00764); NCBI	EP00764_Aduncisulcus_paluster_P000453	-	EP00764_Aduncisulcus_paluster_P004227	-	EP00764_Aduncisulcus_paluster_P013520	-	EP00764_Aduncisulcus_paluster_P012385	EP00764_Aduncisulcus_paluster_P000350	-	EP00764_Aduncisulcus_paluster_P010259 VHRINMLSSSFCSLLKSFANPPNVQAFFDQIEYKIKEKYPKALINIIDETPQVGTTSCVGKWITVEVDDPTLLKPMDRIKANRGIMQLLSDDVESGVLHALSVQVNKK	GKT28744.1	-	EP00764_Aduncisulcus_paluster_P011884	GKT35918.1	-	-
Ergobibamus cyprinoides	EukProt (Sequence header from EP00769)	EP00769_Ergobibamus_cyprinoides_P003034	-	EP00769_Ergobibamus_cyprinoides_P000044	EP00769_Ergobibamus_cyprinoides_P002691	EP00769_Ergobibamus_cyprinoides_P000302	-	EP00769_Ergobibamus_cyprinoides_P004585	EP00769_Ergobibamus_cyprinoides_P000280	-	-	gnl|Ergobibamus_cyprinoides|4004 AAAPPAPPLPIARAQSTISLDEIHIPEDVRAGVLADIDEIVKSNRFVLFMKGTKEAPACNFSKLAVTILNFNKIDYLAVDVLANPLFRLLLKDYANWPTIPQFYADGELVGGADLLNGAADLWWSVRLP*TSTE*	-	EP00769_Ergobibamus_cyprinoides_P000291	EP00769_Ergobibamus_cyprinoides_P004420	-	-
Barthelona sp. PAP020	EukProt (Sequence header from EP00792)	EP00792_Barthelona_sp_PAP020_P013693	-	-	-	-	-	-	-	-	-	-	-	-	-	-	-
Anaeramoba_flamelloides	EukProt (Sequence header from EP01155)	EP01155_Anaeramoeba_flamelloides_P017942	-	EP01155_Anaeramoeba_flamelloides_P018708	EP01155_Anaeramoeba_flamelloides_P048051	EP01155_Anaeramoeba_flamelloides_P020619	EP01155_Anaeramoeba_flamelloides_P011371		EP01155_Anaeramoeba_flamelloides_P051840	EP01155_Anaeramoeba_flamelloides_P031010	-	-	-	-	EP01155_Anaeramoeba_flamelloides_P036795	-	-
Anaeramoeba ignava	EukProt (Sequence header from EP01156)	EP01156_Anaeramoeba_ignava_P013981	Stairs et al.: KNLKKHITSNLKTIIFGFATKYEIESLLKETLEEAKKFNNYNFKEYFTRRTNEVFDEFWKTNEKDESKIQQFYDERKQELEVLKRQ	EP01156_Anaeramoeba_ignava_P006278KIVSLKSKNILLQLYHEKVIDHYENPRNVGTLDKKKKNVGTGLVGAPACGDVMRLQIEVDDQGKIKNAVFKTFGCGSAIASSSFATELIKGKSIDEALGVKNSVIANELSLPPVKLHCSMLAEDAIRAAVKDFQAKNPGFQCCGAGHCDTIQIPQKERPSKRKTGEKTEEKTEEKEKEK	EP01156_Anaeramoeba_ignava_P004245	EP01156_Anaeramoeba_ignava_P015210	EP01156_Anaeramoeba_ignava_P001809	EP01156_Anaeramoeba_ignava_P015614	EP01156_Anaeramoeba_ignava_P013707	EP01156_Anaeramoeba_ignava_P008971	-	-	EP01156_Anaeramoeba_ignava_P008726	-	EP01156_Anaeramoeba_ignava_P011780	-	-
Trichomonas vaginalis	TrichDB	TVAG_239660	TVAG_215080	TVAG_432650	TVAG_182150	TVAG_078730	-	TVAG_032090	TVAG_381470	TVAG_182340	-	-	-	TVAG_456770	TVAG_008840	-	TVAG_027170
