# Supplementary material for: Adaptation of the late ISC pathway in the anaerobic mitochondrial organelles of Giardia intestinalis
Source: PLoS Pathog. 2023 Oct 4;19(10):e1010773. doi: 10.1371/journal.ppat.1010773 (PMC10578589; doi:10.1371/journal.ppat.1010773)
Supplement: S5 Table — (XLSX) [file ppat.1010773.s010.xlsx]

## Sheet: List1
cloning
BolA 3UTR_KpnI_R	CATGGGTACCAGCTGATCGGCGCCG
XhoI_BAP_STOP_BglII_3UTR_F	CATGCTCGAGGGCCTAAATGACATCTTTGAGGCTCAGAAGATAGAATGGCACGAGTGATTAAGATCTTGAGGGCTGAAGTGA
IscA_AseI_F	CATGATTAATATGCTGCCAGCGCTTATT
IscA_XhoI_R	CATGCTCGAGATGGCAGGGAGTCGGGAC
Nfu_NdeI_F	CATGCATATGCTGTCACTTCTACCT
Nfu_XhoI_R	CATGCTCGAGGGCATTGGTGCACCTTAC
Grx5_NdeI_F	CATGCATATGGACCAAATAAACGGG
Grx5_XhoI_R	CATGCTCGAGGTCTGGTAGGCCACACAC
BolA_NdeI_F	CATGCATATGTTGAATTTTGAGGCGCGA
BolA_XhoI_R	CATGCTCGAGTTTATCTTCGAGCAGGTA
Grx5_0preseq_NdeI_F	CATGCATATGCTTGAAAGGACGTCT
Grx5_XhoI_STOP_R	CATGCTCGAGTTAGTCTGGTAGGCCACACAC
BolA_XhoI_STOP_R	CATGCTCGAGTTATTTATCTTCGAGCAGGTA
Grx5_PstI_STOP_R	CATGCTGCAGTTAGTCTGGTAGGCCACACAC
BolA_PstI_STOP_R	CATGACGCGTCATCTTCCTGTTCTGCTG
BolA_5UTR_AvrII_R	CATGCCTAGGAAAATGGAGTCCATCTAT
BolA_3UTR_ClaI_F	CATGATCGATCGGAAGCTACAATGCTTC
BolA_3UTR_PacI_R	CATGTTAATTAACCGACTCCAGGGAAGTCA
BolA_gRNA_175_F	CGGCATCAGCTCTCCCGACTTCAA
BolA_gRNA_175_R	AAACTTGAAGTCGGGAGAGCTGAT
BolA_pr5UTR F	CATGGGCAAGCCTTTGCTCCAG
pTGuide-int-R	AACAGGTCAGACATACGC
3UTR_KpnI_R	CATGGGTACCAGCTGATCGGCGCCG
XhoI_BAP_STOP_BglII_3UTR_F	CATGCTCGAGGGCCTAAATGACATCTTTGAGGCTCAGAAGATAGAATGGCACGAGTGATTAAGATCTTGAGGGCTGAAGTGA
IscA_AseI_F	CATGATTAATATGCTGCCAGCGCTTATT
IscA_XhoI_R	CATGCTCGAGATGGCAGGGAGTCGGGAC
Nfu_NdeI_F	CATGCATATGCTGTCACTTCTACCT
Nfu_XhoI_R	CATGCTCGAGGGCATTGGTGCACCTTAC
Grx5_NdeI_F	CATGCATATGGACCAAATAAACGGG
Grx5_XhoI_R	CATGCTCGAGGTCTGGTAGGCCACACAC
BolA_NdeI_F	CATGCATATGTTGAATTTTGAGGCGCGA
BolA_XhoI_R	CATGCTCGAGTTTATCTTCGAGCAGGTA
Grx5_0preseq_NdeI_F	CATGCATATGCTTGAAAGGACGTCT
Grx5_XhoI_STOP_R	CATGCTCGAGTTAGTCTGGTAGGCCACACAC
BolA_XhoI_STOP_R	CATGCTCGAGTTATTTATCTTCGAGCAGGTA
Grx5_PstI_STOP_R	CATGCTGCAGTTAGTCTGGTAGGCCACACAC
BolA_PstI_STOP_R	CATGCTGCAGTTATTTATCTTCGAGCAGGTA
qPCR
17063_1_F	CGCAAGATGATCGAAGACAA
17063_1_R	CCTTCCTGCTGAAGGTCTTG
114609_1_F	GCGATTCCTCGAAGATCAAG
114609_1_R	AGCTCTCCGTGTCGATGTTT
33769_q_F	GCACCATATGGCTTCAACG
33769_q_R	CAGGCCTGTCCGTGTCATTA
B-giardin F	ATGTCTATGTTCACCTCCACC
B-giardin R	TTAGTGCTTTGTGACCATCGA
BolA F	ATGTCTCTGTCTGCTGTGGAG
BolA R	TCATTTATCCTCAAGCAGGTA
MB_G_1_Grx5_Upstream_f	AAAACGCGTGTCCAGGACGTAATTTGGCTC	Fwd; Cloning of the grx5 upstream region, MluI
MB_G_2_Grx5_Upstream_r	TTTCCTAGGCCCTCCAGGCGTTTGTATGAA	Rev; Cloning of the grx5 upstream region, AvrII
MB_G_3_Grx5_Downstream_f	TTAGGCGCCGTTTACTGTGGCTTCTGCGTG	Fwd; Cloning of grx5 downstream region, NarI
MB_G_4_Grx5_Downstream_r	AAATTAATTAACCATCTTGAAGTGCGCCAC	Rev; Cloning of the grx5 downstream region, PacI
Grx5_gRNA_29_f	CGGCGCTAAGGCACTTGCACTGACG	Fwd; Cloning of gRNA 29 to pTGuide vector
Grx5_gRNA_29_r	AAACCGTCAGTGCAAGTGCCTTAGC	Rev; Cloning of gRNA 29 to pTGuide vector
Grx5_gRNA_163_revcom_f	CGGCGTTGGTAGGAATAGGGATCTG	Fwd; Cloning of gRNA 163rc to pTGuide vector
Grx5_gRNA_163_revcom_r	AAACCAGATCCCTATTCCTACCAAC	Rev; Cloning of gRNA 163rc to pTGuide vector
Grx5_gRNA_192_f	CGGCAATGCCAGTGTGTGCTCCCT	Fwd; Cloning of gRNA 192 to pTGuide vector
Grx5_gRNA_192_r	AAACAGGGAGCACACACTGGCATT	Rev; Cloning of gRNA 192 to pTGuide vector
Grx5_gRNA_282_revcom_f	CGGCGATGGATTCGCTCTGCGCCA	Fwd; Cloning of gRNA 282rc to pTGuide vector
Grx5_gRNA_282_revcom_r	AAACTGGCGCAGAGCGAATCCATC	Rev; Cloning of gRNA 282rc to pTGuide vector
MB_G_10_Grx5_Up_check_f	CCAAGAATTCTCTGCAAGCGG	Fwd; detection of plasmid integration into a genome
pTGuide 5´UTR seq	AACAGGTCAGACATACGC	Rev; detection of plasmid integration into a genome
Grx5_gRNA_29_f	CGGCGCTAAGGCACTTGCACTGACG	Fwd; detection of grx5 gene
MB_G_11_Grx5_insideCheck_r	CTTCATGAACAAAACGACGGGG	Rev; detection of grx5 gene
